# Supplementary material for: CRISPRi-based screens in iAssembloids to elucidate neuron-glia interactions
Source: bioRxiv. 2024 Nov 24:2023.04.26.538498. Originally published 2023 Apr 27. Preprint. [Version 3] doi: 10.1101/2023.04.26.538498 (PMC10168378; doi:10.1101/2023.04.26.538498)
Supplement: Supplement 1 — The first tab provides differentially expressed genes from 2D monoculture neurons20 vs neurons from iAssembloids (Columns: differentially expressed genes, percent of cells with transcript found in monoculture population, percent of cells with transcript found in neurons of the iAssembloid population, and the adjusted P value). The second tab provides the Biological Processes GO terms from EnrichR. Columns: GO Terms (top 500 genes higher in log2FC in iAssemboids versus 2D monoculture), P value, adjusted P value, DEGs that fall within GO term, and the calculated -log10(adjusted P value). The third tab contains clustering information and number of astrocytes (columns: cluster number, number of cells in 4 week old iAssembloids, number of cells in 2 week old iAssembloids, number of cells in 1 day old iAssembloids, and in the monoculture conditions, as well as cluster assignments). The fourth tab consists of EnrichR terms from BioPlanet 2019 (columns: Term, overlap, p-value, adjusted p-value, odds ratio, combined scores, and genes). The fifth tab consists of EnrichR terms from GO Biological processes (columns: term, overlap, p-value, adjusted p-value, odds ratio, combined score, genes), and the final tab the same information for microglia (columns: cluster number, number of cells in 6TF microglia snRNAseq monoculture, microglia in the 2 week iAssembloid culture, microglia in the 4 week iAssembloid culture, relative percentages of each population, and annotated clusters). [file media-1.xlsx]

## Sheet: Differentially_Expressed_Genes_
	p_val	avg_log2FC	pct.Monoculture	pct.iAssembloids	p_val_adj	neg: lower in Cooper et al.
MALAT1	0	-2.61306	0.071	1	0
FTX	0	-1.96208	0	0.995	0
FAM155A	0	-1.86319	0	0.99	0
PCDH9-AS2	0	-1.83677	0	0.947	0
MIAT	0	-1.68461	0	0.994	0
NRG3	0	-1.66028	0.404	0.978	0
CCSER1	0	-1.62104	0.23	0.979	0
CCDC144NL-AS1	0	-1.60233	0	0.98	0
NLGN1	0	-1.59069	0.243	0.966	0
AL589740.1	0	-1.57972	0	0.849	0
IL7	0	-1.57957	0.019	0.985	0
SUMF1	0	-1.56728	0.052	0.972	0
LRRTM4	0	-1.5471	0.181	0.934	0
STARD4-AS1	0	-1.53825	0	0.972	0
GPC6	0	-1.52312	0.122	0.94	0
JPX	0	-1.50864	0	0.964	0
AC092691.1	0	-1.50731	0	0.928	0
AP000311.1	0	-1.43216	0	0.966	0
LINC00486	0	-1.42752	0	0.984	0
AC093879.1	0	-1.42106	0	0.947	0
KAZN	0	-1.39426	0.386	0.988	0
Z99774.1	0	-1.38356	0	0.961	0
KCNQ1	0	-1.38286	0.001	0.949	0
PTPRD	0	-1.38211	0.593	0.998	0
PDXDC1	0	-1.38064	0.113	0.985	0
RNF219-AS1	0	-1.3739	0	0.758	0
AC233296.1	0	-1.37344	0	0.924	0
AL031428.1	0	-1.35934	0	0.957	0
NAALADL2	0	-1.35884	0.026	0.851	0
AP000462.1	0	-1.3484	0	0.894	0
FRMD5	0	-1.34132	0.092	0.938	0
LHX1-DT	0	-1.33315	0	0.851	0
SLC8A1-AS1	0	-1.32942	0	0.879	0
PDE5A	0	-1.32266	0.064	0.954	0
AC001226.2	0	-1.29498	0	0.939	0
C20orf194	0	-1.29174	0	0.942	0
ADGRB3	0	-1.28775	0.232	0.954	0
SNTG1	0	-1.27505	0.124	0.866	0
AMBRA1	0	-1.27394	0.064	0.969	0
KIAA1211	0	-1.27154	0	0.923	0
KCNIP4	0	-1.27028	0.017	0.79	0
AC074032.1	0	-1.26711	0	0.929	0
KCNQ1OT1	0	-1.26272	0	0.907	0
FP700111.1	0	-1.25482	0	0.898	0
AC015923.1	0	-1.25286	0	0.894	0
GRIP1	0	-1.24953	0.328	0.954	0
KCNH7	0	-1.24521	0.196	0.935	0
FGF14	0	-1.24197	0.138	0.916	0
SYN3	0	-1.23959	0.358	0.924	0
TIMP3	0	-1.22897	0.074	0.852	0
RAPH1	0	-1.22832	0.093	0.957	0
SMYD3	0	-1.22816	0.301	0.971	0
ST7-AS2	0	-1.22558	0	0.906	0
AC006059.1	0	-1.22363	0	0.928	0
SNAP25-AS1	0	-1.21363	0	0.88	0
SDK1	0	-1.19545	0.134	0.888	0
PTPRN2	0	-1.1911	0.267	0.975	0
CRLF3	0	-1.18998	0.372	0.987	0
AC010127.1	0	-1.18788	0	0.793	0
AC027288.3	0	-1.18177	0	0.808	0
IPO9-AS1	0	-1.1763	0	0.892	0
GRIK1	0	-1.17184	0.183	0.847	0
CDH12	0	-1.17038	0.043	0.908	0
NRG1	0	-1.17035	0.392	0.888	0
DCC	0	-1.15614	0.2	0.865	0
AC025159.1	0	-1.15455	0	0.813	0
PCDH15	0	-1.15385	0.022	0.829	0
AC012358.3	0	-1.14767	0	0.89	0
C9orf84	0	-1.13913	0	0.825	0
PCDH9-AS4	0	-1.13737	0	0.829	0
TBC1D5	0	-1.13523	0.495	0.968	0
EPHA3	0	-1.13404	0.047	0.86	0
AC069228.1	0	-1.13321	0	0.788	0
MAK	0	-1.13258	0.09	0.887	0
AP003086.2	0	-1.13038	0	0.77	0
ZNF565	0	-1.12816	0.044	0.895	0
BAIAP2L1	0	-1.12327	0.006	0.896	0
AL445623.2	0	-1.12023	0	0.829	0
RORA	0	-1.11799	0.371	0.944	0
LARGE1	0	-1.11789	0.429	0.945	0
NEBL	0	-1.11645	0.362	0.955	0
NEAT1	0	-1.10725	0	0.786	0
ZFAND3	0	-1.10643	0.377	0.98	0
CTNNA2	0	-1.10584	0.655	0.986	0
TMTC2	0	-1.10488	0.063	0.833	0
CASC4	0	-1.10339	0	0.871	0
TPST1	0	-1.09959	0.218	0.925	0
KLHL1	5.02e-293	-1.09747	0.05	0.734	1.51e-288
NAV3	0	-1.09586	0.642	0.964	0
TCF12	0	-1.09581	0.188	0.925	0
EXT1	0	-1.09454	0.135	0.882	0
DSCAM	6.21e-277	-1.09139	0.022	0.698	1.87e-272
AQP4-AS1	4.3e-227	-1.089	0	0.607	1.29e-222
PAM	0	-1.08669	0.223	0.92	0
AC099669.1	0	-1.08489	0	0.856	0
DANT2	0	-1.08139	0	0.815	0
XKR6	0	-1.07981	0.314	0.948	0
DLEU2	0	-1.07892	0	0.83	0
PPM1E	0	-1.07817	0.322	0.933	0
ADARB2	5.98e-287	-1.07806	0.148	0.769	1.8e-282
UNC5D	1.11e-278	-1.07528	0.106	0.746	3.34e-274
AC104041.1	0	-1.06994	0	0.74	0
LINC00276	8.65e-255	-1.06946	0	0.652	2.6e-250
NRXN3	1.53e-244	-1.06942	0.231	0.751	4.58e-240
AC009264.1	2.1e-243	-1.06155	0	0.634	6.31e-239
OPCML	0	-1.05948	0.234	0.837	0
GPHN	0	-1.05759	0.366	0.967	0
AC022639.1	0	-1.05665	0	0.744	0
LINC01876	0	-1.05612	0	0.755	0
FRMD4A	0	-1.051	0.371	0.954	0
AC019197.1	0	-1.04646	0	0.83	0
SPDYE3	0	-1.04367	0.02	0.834	0
GABPB1-AS1	0	-1.0411	0	0.839	0
MACROD2	0	-1.04067	0.303	0.901	0
ZNF451-AS1	0	-1.04024	0	0.823	0
AC124312.1	0	-1.03947	0	0.851	0
MKL1	0	-1.03618	0	0.83	0
SOX5	0	-1.03543	0.403	0.938	0
AC004039.1	0	-1.03531	0	0.835	0
MAML3	0	-1.03461	0.667	0.989	0
AC027018.1	0	-1.03443	0	0.785	0
CRNDE	0	-1.03435	0	0.83	0
KCNB2	0	-1.03318	0.307	0.876	0
GTF2IRD1	0	-1.03308	0.154	0.896	0
AL035427.1	0	-1.02851	0	0.819	0
OOEP	0	-1.02632	0	0.851	0
NUP210L	0	-1.02389	0.037	0.784	0
NCAM2	5.88e-257	-1.02008	0.361	0.805	1.76e-252
TENM3	0	-1.01851	0.255	0.836	0
AUTS2	0	-1.01398	0.467	0.966	0
CASC15	2.14e-281	-1.01321	0	0.691	6.43e-277
SEMA6D	0	-1.01234	0.705	0.931	0
RASGEF1B	0	-1.01171	0.147	0.914	0
AC023905.1	0	-1.00856	0	0.741	0
APOO	0	-1.00434	0.283	0.953	0
CCDC144NL	0	-1.00368	0.055	0.804	0
AC098864.1	3.82e-204	-1.00113	0	0.566	1.15e-199
AP001011.1	0	-1.00031	0	0.804	0
PFKFB4	1.27e-306	-1.00029	0.055	0.755	3.82e-302
AC009554.1	0	-0.999207	0	0.819	0
RYR2	0	-0.99606	0.177	0.815	0
ANKUB1	0	-0.995233	0.02	0.76	0
PCCA	0	-0.994152	0.19	0.899	0
AC021504.1	1.54e-305	-0.993408	0	0.726	4.63e-301
NPAS3	0	-0.992804	0.333	0.878	0
DOCK3	0	-0.988613	0.29	0.89	0
CREB5	4.15e-267	-0.988545	0.156	0.752	1.24e-262
2023-03-01	1.74e-304	-0.98488	0	0.724	5.23e-300
NR6A1	0	-0.984144	0.328	0.931	0
LRBA	0	-0.982497	0.093	0.822	0
AC073167.1	0	-0.978017	0	0.793	0
AC058822.1	0	-0.974977	0	0.78	0
MUC20-OT1	0	-0.974026	0	0.812	0
AC078881.1	2.93e-288	-0.973711	0	0.701	8.79e-284
AC090709.1	1.23e-303	-0.972662	0	0.723	3.69e-299
FAM184B	0	-0.969062	0.007	0.754	0
2023-09-02	0	-0.967689	0	0.804	0
AEBP2	0	-0.965744	0.29	0.906	0
FMN2	0	-0.963943	0.344	0.937	0
MIR124-2HG	0	-0.959651	0	0.797	0
AC011287.1	3.61e-173	-0.956861	0	0.507	1.08e-168
PKIA-AS1	0	-0.954405	0	0.768	0
AC120193.1	6.13e-254	-0.952137	0	0.65	1.84e-249
NAV2	0	-0.951754	0.723	0.984	0
SSH2	0	-0.95075	0.408	0.951	0
SIPA1L3	0	-0.948817	0.072	0.807	0
AC068051.1	2.74e-212	-0.947865	0	0.581	8.24e-208
AC015878.1	3.94e-290	-0.947797	0	0.703	1.18e-285
AC103876.1	0	-0.947135	0	0.775	0
RGS7	0	-0.947066	0.463	0.898	0
CPEB3	0	-0.94591	0.337	0.921	0
RNF220	0	-0.944463	0.604	0.915	0
DTNA	0	-0.943036	0.36	0.866	0
KCNT2	0	-0.941936	0.096	0.811	0
EXOC6B	0	-0.939487	0.286	0.906	0
FBXL17	0	-0.938808	0.289	0.888	0
ABHD15-AS1	0	-0.935258	0	0.765	0
CACNA1C	0	-0.9307	0.213	0.849	0
GPC5	2.44e-219	-0.930592	0.016	0.605	7.34e-215
RIMS2	0	-0.929632	0.637	0.969	0
ARL15	0	-0.928661	0.108	0.794	0
FIRRE	0	-0.928037	0	0.73	0
CUX2	0	-0.926521	0.23	0.83	0
UNC5C	1.27e-240	-0.926225	0.116	0.699	3.82e-236
FAM49B	0	-0.925214	0	0.766	0
BCL2L14	0	-0.925007	0.028	0.763	0
FOCAD	0	-0.921938	0.161	0.836	0
ROBO1	0	-0.921845	0.793	0.981	0
ATRNL1	9.79e-302	-0.92109	0.158	0.795	2.94e-297
SGCE	0	-0.919865	0.3	0.911	0
HOOK2	0	-0.919784	0.221	0.89	0
USP3-AS1	0	-0.918488	0	0.756	0
IL3RA	0	-0.912719	0.025	0.784	0
2023-03-06	0	-0.910267	0	0.778	0
KIF9-AS1	0	-0.908965	0	0.73	0
DLG2	1.45e-298	-0.907728	0.093	0.766	4.35e-294
AL596451.1	1.53e-258	-0.904193	0	0.656	4.6e-254
AC012404.1	3.5e-297	-0.903991	0	0.712	1.05e-292
KDM4C	0	-0.901315	0.083	0.804	0
PPFIA2	0	-0.900142	0.373	0.905	0
C11orf80	0	-0.89995	0.126	0.826	0
AC011900.1	0	-0.899132	0	0.732	0
LINGO2	9.04e-250	-0.897699	0.046	0.672	2.72e-245
JAKMIP2-AS1	0	-0.897649	0	0.749	0
WDR60	0	-0.897152	0	0.76	0
KIF26B	7.71e-306	-0.895192	0.373	0.858	2.32e-301
MIR181A2HG	0	-0.892151	0	0.732	0
RASA1	0	-0.8906	0.192	0.858	0
TRIO	0	-0.890291	0.545	0.974	0
CECR2	0	-0.888415	0.357	0.915	0
LRP4	0	-0.888029	0	0.773	0
LRP1B	2.63e-194	-0.887384	0.093	0.619	7.89e-190
RORA-AS1	1.24e-278	-0.887343	0	0.686	3.71e-274
SORCS1	4.24e-236	-0.886491	0.031	0.643	1.27e-231
VIM	0	-0.886282	0.312	0.945	0
PCDH11X	9.25e-238	-0.885395	0.284	0.762	2.78e-233
AC020611.2	3.4e-283	-0.882753	0	0.692	1.02e-278
AC124312.2	0	-0.880671	0	0.755	0
KCNH8	1.08e-292	-0.880267	0.089	0.756	3.23e-288
PRKG1	5.35e-219	-0.880063	0.201	0.711	1.61e-214
AHCYL2	2.54e-304	-0.879637	0.152	0.798	7.62e-300
ERC2	0	-0.878908	0.525	0.952	0
AC104827.1	2.62e-305	-0.878056	0	0.722	7.88e-301
YEATS2	0	-0.87782	0.273	0.888	0
LINC01362	5.55e-293	-0.876834	0	0.705	1.67e-288
ANKS1B	0	-0.876285	0.307	0.867	0
JMJD1C	0	-0.874915	0.667	0.984	0
AL157778.1	5.82e-274	-0.874786	0	0.679	1.75e-269
AL033504.1	2.1e-234	-0.872643	0	0.618	6.3e-230
ZNF536	4.46e-296	-0.872499	0.24	0.822	1.34e-291
APBB2	0	-0.871994	0.431	0.919	0
GALNT13	0	-0.870193	0.456	0.892	0
TPTEP2-CSNK1E	0	-0.869048	0.003	0.744	0
SPTBN4	4.9e-301	-0.865945	0.097	0.769	1.47e-296
SLIT1	0	-0.863554	0.203	0.829	0
ST7	0	-0.863262	0.354	0.908	0
DIP2C	0	-0.859607	0.466	0.949	0
P4HA1	3.56e-269	-0.858151	0.032	0.694	1.07e-264
H3F3B	0	-0.858138	0	0.753	0
DUOX1	2.88e-286	-0.856494	0.099	0.756	8.64e-282
BCAS3	2.69e-300	-0.856401	0.188	0.808	8.09e-296
AC245297.3	2.18e-297	-0.855423	0	0.71	6.55e-293
ADGRL3	0	-0.855011	0.824	0.994	0
AC060809.1	7.59e-256	-0.852992	0	0.651	2.28e-251
STXBP5L	0	-0.851866	0.195	0.825	0
DAB1	1.44e-303	-0.850576	0.511	0.904	4.33e-299
AC091885.2	1.1e-228	-0.847521	0	0.608	3.3e-224
PCDH11Y	3.04e-213	-0.847366	0.468	0.789	9.13e-209
C9orf3	7.98e-295	-0.843588	0	0.706	2.4e-290
MBD5	0	-0.843331	0.521	0.952	0
ROBO2	0	-0.842982	0.741	0.953	0
TENM4	0	-0.841811	0.507	0.923	0
AL356599.1	6.74e-293	-0.841623	0	0.704	2.03e-288
C12orf40	1.11e-242	-0.841128	0.012	0.639	3.35e-238
MAGI2	0	-0.840957	0.652	0.973	0
SIK3	0	-0.840521	0.372	0.912	0
CACNA1B	0	-0.839066	0.383	0.889	0
2023-09-06	1.04e-289	-0.837555	0	0.699	3.13e-285
AC015849.3	0	-0.837307	0	0.736	0
ZSWIM5	1.95e-298	-0.83674	0.221	0.818	5.86e-294
DPP10	2.81e-218	-0.836248	0.154	0.686	8.45e-214
SEMA6A-AS1	2.91e-250	-0.836133	0	0.642	8.75e-246
CBR4	0	-0.835426	0.303	0.875	0
TIAM2	1.56e-295	-0.831288	0.095	0.763	4.69e-291
AC009133.1	5.09e-308	-0.8311	0	0.723	1.53e-303
SCMH1	0	-0.829241	0.231	0.838	0
SUPT3H	1.12e-294	-0.829055	0.117	0.773	3.35e-290
ANO4	1.71e-256	-0.828631	0.087	0.708	5.12e-252
EXOC4	0	-0.827765	0.312	0.879	0
TRPC1	2.81e-299	-0.826958	0.136	0.789	8.45e-295
AL139294.1	9.76e-265	-0.826037	0	0.664	2.93e-260
BACH1	1.99e-261	-0.82509	0.442	0.847	5.98e-257
TMEM161B-AS1	2.03e-272	-0.824749	0	0.674	6.09e-268
NKAIN2	7.14e-203	-0.824491	0.145	0.658	2.15e-198
PTK2	0	-0.819532	0.5	0.952	0
CDK19	2.65e-294	-0.817541	0.264	0.833	7.96e-290
TMEM178B	0	-0.815104	0.611	0.942	0
LINC01322	5.49e-303	-0.81503	0	0.715	1.65e-298
PDE8A	4.92e-299	-0.814019	0.05	0.743	1.48e-294
CCNH	0	-0.813059	0.272	0.865	0
FILIP1L	1.96e-197	-0.812754	0.047	0.588	5.89e-193
AP002336.2	8.59e-248	-0.81185	0	0.638	2.58e-243
PARG	5.99e-302	-0.811533	0.173	0.809	1.8e-297
CNTNAP5	6.08e-201	-0.811404	0.276	0.724	1.83e-196
AC084361.1	1.4e-255	-0.810749	0	0.649	4.21e-251
FCHSD2	9.88e-307	-0.808414	0.274	0.847	2.97e-302
ESYT2	1.39e-277	-0.807461	0.116	0.753	4.17e-273
C16orf45	2.67e-293	-0.806367	0	0.702	8.01e-289
FMNL2	0	-0.806338	0.378	0.881	0
DENND2A	0	-0.806221	0.307	0.864	0
FSTL5	4.23e-181	-0.803278	0.153	0.637	1.27e-176
AC105402.3	6.35e-282	-0.799575	0	0.687	1.91e-277
CBLB	5.38e-279	-0.798631	0.256	0.815	1.62e-274
EYS	2.1e-222	-0.798362	0.122	0.685	6.29e-218
AC011092.2	7.81e-230	-0.797698	0	0.609	2.34e-225
DGKI	1.53e-302	-0.796056	0.404	0.879	4.6e-298
ELF2	0	-0.795226	0.467	0.932	0
PRKN	6.69e-246	-0.792011	0.11	0.708	2.01e-241
MAP2K5	3e-265	-0.791785	0.091	0.723	9e-261
CSMD3	2.5e-193	-0.79176	0.197	0.678	7.51e-189
AC104365.1	2.94e-264	-0.791633	0	0.661	8.84e-260
CUX1	0	-0.790948	0.531	0.932	0
GREB1L	7.95e-291	-0.790827	0.499	0.882	2.39e-286
AL138752.2	8.63e-293	-0.790596	0	0.7	2.59e-288
LINC01122	5.44e-223	-0.789557	0	0.597	1.63e-218
SLC24A5	5.32e-283	-0.789253	0.003	0.69	1.6e-278
TTC17	0	-0.788721	0.399	0.913	0
GRIA2	4e-262	-0.785631	0.239	0.795	1.2e-257
AL359706.1	7.66e-266	-0.785366	0	0.663	2.3e-261
FAM19A2	3.01e-200	-0.783216	0	0.558	9.05e-196
GRM7	2.14e-154	-0.782963	0.088	0.542	6.43e-150
RNF24	0	-0.782436	0.418	0.894	0
AC006145.1	5.07e-234	-0.781627	0	0.615	1.52e-229
AC106869.1	7.09e-247	-0.780709	0	0.635	2.13e-242
HDAC9	8.78e-301	-0.779738	0.477	0.888	2.64e-296
2023-09-11	1.57e-279	-0.778205	0	0.682	4.71e-275
LSAMP	0	-0.777684	0.935	0.986	0
TTC28	0	-0.776794	0.831	0.991	0
SORBS2	0	-0.776383	0.736	0.974	0
AC112206.2	6.07e-146	-0.775338	0	0.45	1.82e-141
GRID1	6.62e-238	-0.775309	0.059	0.664	1.99e-233
CSMD1	4.2e-162	-0.774852	0.038	0.519	1.26e-157
IMMP2L	3.2e-226	-0.773872	0.06	0.646	9.62e-222
NINL	5.73e-282	-0.772822	0.154	0.781	1.72e-277
AL513327.1	2.18e-270	-0.772771	0	0.669	6.56e-266
AC119868.2	1.45e-217	-0.771779	0	0.588	4.35e-213
MAMDC2	5.17e-270	-0.769717	0.015	0.68	1.55e-265
MPP6	1.78e-204	-0.769155	0	0.565	5.35e-200
C1QTNF3-AMACR	8.5e-263	-0.76774	0.003	0.66	2.55e-258
LINC00623	5e-271	-0.765266	0	0.67	1.5e-266
HIF1A-AS2	1.86e-240	-0.764158	0	0.624	5.59e-236
PI4KA	0	-0.763907	0.328	0.88	0
NCOA1	0	-0.763692	0.491	0.914	0
KIAA1841	4.8e-271	-0.763393	0	0.669	1.44e-266
THUMPD3-AS1	5.03e-278	-0.762194	0	0.679	1.51e-273
ADCY9	2.48e-248	-0.762177	0.12	0.719	7.44e-244
TNRC18	5.25e-292	-0.761916	0.316	0.857	1.58e-287
DTNB	5.81e-268	-0.76153	0.183	0.775	1.75e-263
RAB11FIP3	3.39e-279	-0.760712	0.101	0.748	1.02e-274
TENM2	4.75e-155	-0.760083	0.038	0.505	1.43e-150
SLC16A1-AS1	6.96e-237	-0.759994	0	0.619	2.09e-232
LUZP2	1.06e-179	-0.75975	0.225	0.672	3.19e-175
KIAA1324L	6.07e-268	-0.75896	0	0.665	1.82e-263
DOPEY1	3.03e-282	-0.757511	0	0.684	9.1e-278
SAMD5	5.6e-184	-0.757285	0.247	0.69	1.68e-179
NUTM2A-AS1	7.54e-269	-0.756112	0	0.666	2.26e-264
MTUS2	9.05e-216	-0.754889	0.565	0.824	2.72e-211
KIAA1958	1.5e-288	-0.754326	0.356	0.863	4.51e-284
TOM1L1	9.33e-260	-0.754308	0.021	0.669	2.8e-255
MAP4K3	1e-298	-0.7537	0.288	0.852	3.01e-294
TFDP2	1.67e-266	-0.753066	0.437	0.859	5.02e-262
PLEKHA7	5.77e-277	-0.752284	0.015	0.688	1.73e-272
PATJ	2.43e-254	-0.750496	0.195	0.767	7.31e-250
UTY	2.5e-268	-0.748704	0.162	0.768	7.51e-264
DLGAP1	9.97e-187	-0.748235	0.161	0.649	2.99e-182
ZNF235	5.23e-252	-0.747716	0.048	0.677	1.57e-247
GPR75-ASB3	1.88e-244	-0.74763	0	0.63	5.66e-240
CAMTA1	0	-0.747411	0.812	0.993	0
MIR137HG	5.65e-236	-0.747386	0	0.617	1.7e-231
PCDH7	1.98e-213	-0.74734	0.504	0.825	5.95e-209
AC013394.1	1.89e-274	-0.745297	0	0.673	5.67e-270
FBXO16	3.48e-238	-0.744634	0.134	0.711	1.04e-233
IQCJ-SCHIP1	1.11e-163	-0.744102	0.014	0.501	3.34e-159
FAM168A	8.22e-307	-0.743336	0.42	0.894	2.47e-302
RFX4	6.24e-157	-0.741982	0.072	0.534	1.88e-152
ZNF609	0	-0.741953	0.569	0.944	0
DENND1A	3.41e-252	-0.741645	0.112	0.72	1.02e-247
CHCHD3	3.45e-304	-0.741027	0.316	0.868	1.04e-299
UNC79	0	-0.740395	0.474	0.902	0
2023-09-07	5.99e-265	-0.739417	0	0.659	1.8e-260
SPAG16	2.22e-218	-0.739252	0.398	0.803	6.67e-214
UBA6-AS1	2.34e-212	-0.738806	0	0.578	7.01e-208
TYW1	5.56e-233	-0.737446	0.113	0.693	1.67e-228
EHBP1	6.2e-300	-0.736418	0.408	0.889	1.86e-295
AC118549.1	1.39e-253	-0.736183	0	0.643	4.18e-249
NAIP	4.63e-285	-0.734923	0.344	0.86	1.39e-280
EFCAB13	8.65e-230	-0.734687	0.057	0.651	2.6e-225
AL136298.1	2.13e-227	-0.734574	0	0.603	6.39e-223
MSI2	0	-0.733837	0.632	0.957	0
ACSM6	1.73e-207	-0.733564	0.038	0.6	5.21e-203
DLC1	2.2e-178	-0.733334	0.06	0.57	6.6e-174
AC097103.2	3.91e-245	-0.733189	0	0.63	1.18e-240
LSAMP-AS1	1.94e-243	-0.73277	0	0.628	5.81e-239
STK38	1.13e-266	-0.732674	0.222	0.792	3.41e-262
DENND4C	1.11e-253	-0.732457	0.126	0.731	3.35e-249
CNTN5	4.63e-184	-0.730753	0.172	0.664	1.39e-179
ATXN1	6.79e-301	-0.730586	0.532	0.912	2.04e-296
AC211486.5	4.06e-256	-0.728673	0	0.646	1.22e-251
TBC1D22A	4.63e-255	-0.726294	0.15	0.746	1.39e-250
ATXN7L1	2.4e-248	-0.72575	0.197	0.76	7.21e-244
UPP2	1.05e-188	-0.725338	0.01	0.545	3.15e-184
SRRM3	0	-0.724814	0.628	0.94	0
WSB1	0	-0.724239	0.876	0.996	0
SYNC	3.72e-259	-0.723664	0	0.65	1.12e-254
KALRN	0	-0.723511	0.807	0.991	0
LINC02506	2.83e-127	-0.7235	0	0.408	8.49e-123
LINC00599	2.22e-248	-0.723489	0	0.635	6.67e-244
AGBL4	4.53e-185	-0.721841	0.091	0.602	1.36e-180
SPDYE5	8.1e-245	-0.721711	0.004	0.633	2.43e-240
DHRSX	1.09e-235	-0.721139	0.106	0.693	3.28e-231
A2ML1-AS1	1.88e-267	-0.72097	0	0.661	5.64e-263
PAPPA	1.66e-205	-0.720824	0.259	0.737	4.98e-201
AC098829.1	8.55e-210	-0.720478	0	0.573	2.57e-205
AC078845.1	1.07e-158	-0.720388	0	0.477	3.21e-154
AC022558.2	7.67e-239	-0.720295	0	0.62	2.3e-234
AL139095.4	2.91e-251	-0.719883	0	0.639	8.73e-247
ZCCHC7	2.56e-230	-0.718124	0.257	0.766	7.67e-226
NAALADL2-AS2	2.62e-197	-0.717972	0	0.551	7.88e-193
TRAF3IP2-AS1	9.8e-227	-0.717742	0	0.601	2.94e-222
LRRC37A3	3.4e-261	-0.717712	0.125	0.741	1.02e-256
AFF3	0	-0.71711	0.697	0.956	0
COL4A3BP	6.98e-251	-0.713817	0	0.638	2.1e-246
EPHB1	1.97e-251	-0.711766	0.455	0.846	5.9e-247
CCDC65	1.85e-232	-0.711403	0.087	0.678	5.56e-228
FBXO11	0	-0.710756	0.534	0.929	0
KHDRBS2	7.67e-189	-0.710286	0.503	0.806	2.3e-184
PPFIA2-AS1	3.03e-224	-0.710179	0	0.597	9.11e-220
GPR137C	5.69e-255	-0.710071	0.378	0.841	1.71e-250
PCBP3	4.96e-211	-0.709844	0.249	0.729	1.49e-206
AGAP1	0	-0.709486	0.852	0.995	0
CTNND2	0	-0.70905	0.712	0.959	0
RNF111	2.03e-274	-0.707671	0.352	0.849	6.11e-270
NUTM2B-AS1	7.82e-247	-0.707075	0	0.631	2.35e-242
AL445248.1	8.48e-250	-0.706594	0	0.636	2.55e-245
AC009690.2	1.07e-237	-0.705438	0	0.617	3.21e-233
MTFR1	3.48e-241	-0.705406	0.115	0.708	1.04e-236
SBF2	0	-0.703751	0.574	0.936	0
LINC01099	5.41e-156	-0.698035	0	0.471	1.62e-151
EVA1C	4.97e-170	-0.697989	0.073	0.563	1.49e-165
ST3GAL6	1.98e-225	-0.697833	0.064	0.651	5.94e-221
CDH18	3.83e-124	-0.697536	0.208	0.571	1.15e-119
AC139769.2	4.49e-217	-0.697087	0	0.584	1.35e-212
RBM6	0	-0.696717	0.639	0.963	0
AC092574.2	3.79e-236	-0.696115	0	0.615	1.14e-231
RAP1GAP2	1.3e-217	-0.695427	0.139	0.686	3.91e-213
AC107068.2	1.66e-224	-0.694861	0	0.596	4.99e-220
NIN	1.19e-236	-0.693973	0.292	0.793	3.56e-232
AC023389.1	1.35e-226	-0.693388	0	0.6	4.05e-222
AL078459.1	3.09e-190	-0.692847	0	0.538	9.28e-186
CDKL1	4.79e-217	-0.692467	0.124	0.678	1.44e-212
AL513164.1	3.82e-164	-0.692152	0	0.488	1.15e-159
FBXO42	9.35e-251	-0.691991	0.353	0.83	2.81e-246
NSMCE2	5.32e-217	-0.691813	0.178	0.707	1.6e-212
PCDH9-AS1	2.94e-225	-0.691526	0	0.597	8.82e-221
IGF2BP2	0	-0.690491	0.697	0.963	0
SPDYE2	4.71e-239	-0.690391	0.002	0.62	1.41e-234
NDST4	7.72e-156	-0.690243	0.368	0.714	2.32e-151
TGFB1	1.36e-225	-0.68956	0.035	0.628	4.07e-221
FAF1	1.09e-247	-0.688905	0.302	0.813	3.27e-243
AC005609.5	3.73e-229	-0.688576	0	0.603	1.12e-224
PLEKHA5	0	-0.688245	0.765	0.973	0
GTF2I	0	-0.68776	0.734	0.985	0
PIBF1	8.8e-229	-0.687129	0.174	0.729	2.64e-224
IL1RAPL1	1.13e-169	-0.687071	0.016	0.514	3.41e-165
ZSWIM6	1.16e-250	-0.68618	0.503	0.872	3.49e-246
LRFN5	1.68e-198	-0.684773	0.529	0.811	5.04e-194
AC098617.1	1.23e-167	-0.683885	0	0.495	3.68e-163
P4HA3	1.47e-210	-0.682898	0.051	0.616	4.41e-206
UBE2E2	4.93e-274	-0.682405	0.564	0.895	1.48e-269
MON2	7e-251	-0.682379	0.271	0.8	2.1e-246
SLC25A12	3.07e-233	-0.682228	0.189	0.744	9.21e-229
GPATCH8	0	-0.680583	0.588	0.943	0
KANSL1L	3.54e-224	-0.679935	0.203	0.738	1.06e-219
AC133919.2	2.94e-239	-0.679532	0	0.618	8.82e-235
WNT5B	3.84e-213	-0.679326	0.05	0.62	1.15e-208
KIRREL3	5.11e-162	-0.678744	0.075	0.551	1.54e-157
JAM3	3.61e-226	-0.677312	0.208	0.745	1.08e-221
THSD7B	3.45e-147	-0.6769	0.224	0.633	1.04e-142
AC092567.1	2.37e-229	-0.676154	0	0.603	7.12e-225
EYA2	7.23e-160	-0.675841	0.057	0.531	2.17e-155
C4orf47	3.97e-203	-0.674238	0.013	0.572	1.19e-198
VPS13B	2.73e-239	-0.673513	0.265	0.786	8.2e-235
EPHA5	8.32e-185	-0.672809	0.261	0.719	2.5e-180
KCNIP1	1.01e-172	-0.672461	0.141	0.619	3.04e-168
KDM2A	2.17e-254	-0.670032	0.394	0.852	6.52e-250
GRM3	4.53e-195	-0.669265	0.096	0.627	1.36e-190
ADK	2.84e-214	-0.668923	0.286	0.766	8.52e-210
FBXL13	6.76e-192	-0.668639	0.066	0.598	2.03e-187
MAGI1	5.03e-258	-0.668403	0.578	0.895	1.51e-253
NSF	1.04e-271	-0.667397	0.494	0.884	3.11e-267
ST6GALNAC5	1.53e-168	-0.667188	0.08	0.569	4.59e-164
CCNY	3.05e-243	-0.667182	0.35	0.817	9.17e-239
NLGN4X	5.76e-245	-0.666534	0.535	0.868	1.73e-240
ZDHHC20	4.86e-222	-0.66572	0.161	0.708	1.46e-217
CDH20	8.6e-141	-0.665488	0.059	0.494	2.58e-136
RPL7	3.57e-260	-0.665016	0.358	0.852	1.07e-255
ARMH3	8.05e-219	-0.66404	0.144	0.695	2.42e-214
LINC01004	1.59e-226	-0.663736	0	0.598	4.77e-222
CNTNAP2	0	-0.660991	0.941	0.96	0
ENOX1	1.59e-166	-0.660176	0.313	0.705	4.77e-162
PPP6R3	3.14e-235	-0.660169	0.264	0.785	9.44e-231
AC018682.1	5.19e-208	-0.659752	0	0.568	1.56e-203
TIAM1	1.89e-208	-0.659335	0.309	0.768	5.68e-204
PCNX2	9.81e-242	-0.658923	0.419	0.843	2.95e-237
GAS2	4.05e-194	-0.658291	0.082	0.615	1.22e-189
CADM2	0	-0.658103	0.963	0.973	0
HDAC2-AS2	3.44e-158	-0.657937	0	0.475	1.03e-153
PTPRG	8.23e-284	-0.657765	0.798	0.942	2.47e-279
WWOX	3.32e-140	-0.657585	0.272	0.639	9.96e-136
HS6ST3	3.85e-103	-0.657421	0.101	0.45	1.15e-98
IGF2BP3	8.46e-198	-0.657421	0.286	0.739	2.54e-193
COP1	3.7e-234	-0.65585	0.307	0.8	1.11e-229
SASH1	6.57e-151	-0.65543	0.106	0.556	1.97e-146
AC006030.1	3.65e-207	-0.650077	0	0.566	1.1e-202
RANBP17	4.78e-191	-0.649949	0.346	0.754	1.43e-186
FAM85B	1.23e-213	-0.648931	0	0.577	3.7e-209
RAB30-AS1	2.33e-217	-0.648474	0	0.582	7e-213
SLC22A23	7.86e-203	-0.648376	0.127	0.662	2.36e-198
OSBP2	3.54e-197	-0.647759	0.158	0.672	1.06e-192
GRIN2D	7.63e-198	-0.647016	0.15	0.667	2.29e-193
BTBD9	2.32e-198	-0.646719	0.353	0.767	6.96e-194
PIGL	1.82e-212	-0.645985	0.105	0.663	5.47e-208
CHST11	2.51e-179	-0.645357	0.125	0.62	7.53e-175
RLF	2.63e-221	-0.645021	0.287	0.775	7.91e-217
AC002429.2	3.64e-165	-0.64477	0	0.489	1.09e-160
FER	5.9e-241	-0.644636	0.454	0.853	1.77e-236
UBE4B	4.6e-222	-0.644337	0.324	0.795	1.38e-217
PDZD2	3.44e-185	-0.643532	0.084	0.601	1.03e-180
CACNA2D3	2.37e-151	-0.643326	0.009	0.47	7.12e-147
FBXL7	7.03e-160	-0.642255	0.059	0.534	2.11e-155
LINC02210-CRHR1	1.74e-210	-0.641457	0	0.571	5.23e-206
PRKCE	2.82e-178	-0.640292	0.337	0.743	8.47e-174
RAPGEF4	1.17e-180	-0.640215	0.083	0.592	3.51e-176
DPYD	1.81e-167	-0.639715	0.08	0.568	5.43e-163
TBC1D19	1.34e-229	-0.639688	0.262	0.777	4.03e-225
AP001767.3	7.47e-207	-0.639308	0	0.565	2.24e-202
ABCB1	1.32e-185	-0.639239	0.014	0.542	3.96e-181
DNAJC9	9.27e-199	-0.638905	0.121	0.652	2.78e-194
ARMH4	8.98e-231	-0.638895	0.348	0.818	2.7e-226
PPFIA4	1.38e-200	-0.638558	0.05	0.602	4.15e-196
PAN3	1.08e-221	-0.638325	0.313	0.786	3.24e-217
KIAA0355	4.01e-211	-0.638042	0	0.572	1.2e-206
AC096711.2	4.42e-217	-0.63702	0	0.581	1.33e-212
CLIP2	6.46e-224	-0.636605	0.334	0.798	1.94e-219
PPP1R21	5.53e-213	-0.636262	0.259	0.759	1.66e-208
KIRREL1	3.13e-192	-0.636038	0.173	0.673	9.4e-188
LINC00290	7.72e-131	-0.634249	0	0.416	2.32e-126
AP000787.1	8.83e-178	-0.634171	0	0.513	2.65e-173
CADM2-AS1	6.55e-168	-0.633911	0	0.494	1.97e-163
CBFA2T2	1.24e-220	-0.633809	0.403	0.816	3.72e-216
FBN2	9.55e-132	-0.631638	0.032	0.452	2.87e-127
ARHGEF10L	5.27e-210	-0.631491	0.146	0.687	1.58e-205
ACYP2	2.93e-178	-0.631485	0.295	0.719	8.79e-174
PKD2	1.21e-200	-0.631393	0.133	0.665	3.63e-196
UBR1	3.28e-226	-0.631339	0.34	0.806	9.86e-222
AC097376.2	3.36e-180	-0.631221	0	0.518	1.01e-175
ZRANB3	4.22e-197	-0.63035	0.121	0.652	1.27e-192
CDKAL1	2.83e-199	-0.630274	0.204	0.705	8.49e-195
C1orf21	2.65e-252	-0.62942	0.643	0.907	7.96e-248
ZNF529-AS1	6.51e-211	-0.628851	0	0.571	1.95e-206
AC024901.1	1.31e-168	-0.628556	0	0.496	3.95e-164
ARHGAP44	2.3e-191	-0.627644	0.184	0.678	6.92e-187
AC244517.2	1.21e-178	-0.62731	0	0.515	3.64e-174
AC104009.1	1.7e-195	-0.627238	0	0.545	5.11e-191
RFLNA	2.43e-181	-0.627214	0.035	0.554	7.28e-177
AC011306.1	2.46e-172	-0.626	0	0.503	7.39e-168
PIP5K1A	1.1e-208	-0.625931	0.229	0.734	3.31e-204
AC025682.1	2.08e-209	-0.625153	0	0.568	6.25e-205
AC069287.3	2.22e-222	-0.624596	0	0.588	6.67e-218
HERC4	4.48e-257	-0.624244	0.555	0.895	1.34e-252
AL391839.1	4.55e-203	-0.624077	0	0.558	1.37e-198
PFKFB3	4.15e-184	-0.623714	0.111	0.62	1.25e-179
PDE4D	1.4e-191	-0.623283	0.6	0.84	4.19e-187
TENT2	6.43e-203	-0.622974	0.188	0.701	1.93e-198
UBE2E1	1.01e-197	-0.620498	0.079	0.62	3.04e-193
MYO1D	1.7e-179	-0.620403	0.032	0.547	5.12e-175
MTCP1	4.96e-188	-0.620309	0.003	0.535	1.49e-183
LIPE-AS1	1.86e-183	-0.619627	0	0.523	5.58e-179
DENND4A	1.69e-190	-0.619538	0.186	0.685	5.06e-186
MAPT-AS1	4.64e-199	-0.619063	0	0.551	1.39e-194
ABR	5.01e-200	-0.618968	0.228	0.721	1.5e-195
PDE3B	1.93e-178	-0.618583	0.23	0.69	5.79e-174
HCG17	2.4e-199	-0.618125	0	0.551	7.22e-195
FAT3	1.66e-188	-0.617891	0.577	0.847	4.99e-184
STAG1	1.71e-186	-0.61692	0.32	0.744	5.15e-182
FBXL2	1.78e-195	-0.616907	0.35	0.763	5.35e-191
ASTN2	1.23e-215	-0.616527	0.6	0.865	3.68e-211
MNAT1	4.61e-212	-0.616387	0.341	0.791	1.38e-207
MLLT10	3.93e-210	-0.616257	0.341	0.79	1.18e-205
NXN	4.22e-177	-0.615643	0.223	0.684	1.27e-172
MDGA2	6.32e-135	-0.614951	0.15	0.56	1.9e-130
OMG	1.36e-191	-0.61464	0.04	0.575	4.08e-187
AL157938.2	7.64e-185	-0.614492	0	0.526	2.3e-180
CACNA2D1	0	-0.613081	0.971	0.969	0
PICALM	8.17e-232	-0.612779	0.43	0.842	2.45e-227
TRERF1	4.6e-188	-0.612489	0.199	0.687	1.38e-183
ZNF804A	1.78e-168	-0.612004	0.466	0.777	5.35e-164
SLC8A1	3.69e-250	-0.61194	0.713	0.915	1.11e-245
AC005480.1	6.44e-185	-0.611647	0	0.526	1.93e-180
CEP112	2.88e-155	-0.610542	0.087	0.55	8.64e-151
PRPF40B	7.75e-193	-0.610435	0.068	0.601	2.33e-188
AL139158.2	2.14e-185	-0.610237	0	0.527	6.41e-181
BICRAL	5.89e-184	-0.609757	0.205	0.686	1.77e-179
RNF130	7.38e-291	-0.609531	0.685	0.939	2.22e-286
ZFAS1	7.72e-206	-0.609487	0	0.561	2.32e-201
AL359317.2	2.54e-190	-0.609464	0	0.535	7.63e-186
C11orf49	3.98e-210	-0.609247	0.42	0.818	1.19e-205
STXBP5	1.1e-178	-0.608963	0.156	0.646	3.3e-174
BICD1	0	-0.608719	0.887	0.991	0
XPO5	1.91e-202	-0.608598	0.22	0.728	5.75e-198
EYA1	5.07e-139	-0.608567	0.078	0.517	1.52e-134
PKD1	3.41e-199	-0.608408	0.067	0.612	1.02e-194
AL683813.1	1.71e-194	-0.608108	0	0.542	5.14e-190
TNRC6A	0	-0.608053	0.749	0.962	0
RUNDC3A-AS1	2.75e-200	-0.60756	0	0.552	8.27e-196
NEK11	6.58e-150	-0.606656	0.042	0.499	1.98e-145
SREBF2	7.46e-224	-0.606531	0.544	0.866	2.24e-219
TTTY14	5.07e-168	-0.606303	0	0.494	1.52e-163
LINC00240	5.7e-174	-0.606187	0	0.505	1.71e-169
NTNG1	3.7e-122	-0.605977	0.208	0.577	1.11e-117
LINC00903	4.49e-183	-0.605125	0	0.522	1.35e-178
DOCK4	5.41e-170	-0.604434	0.217	0.669	1.63e-165
ZNF254	4.3e-208	-0.604274	0.354	0.794	1.29e-203
PDSS2	9.34e-173	-0.604157	0.094	0.588	2.8e-168
WDFY3	1.39e-274	-0.603062	0.62	0.921	4.16e-270
FBXL20	8.26e-221	-0.601937	0.468	0.849	2.48e-216
ZNF345	1.94e-186	-0.601928	0.145	0.65	5.83e-182
IGSF1	2.67e-166	-0.601509	0.079	0.564	8.02e-162
ANKIB1	1.32e-257	-0.600468	0.588	0.911	3.96e-253
B2M	2.19e-200	-0.600216	0.081	0.626	6.58e-196
LPP	3.94e-176	-0.600149	0.258	0.705	1.18e-171
FRY	1.34e-199	-0.59991	0.435	0.806	4.04e-195
ITCH	1.27e-202	-0.599289	0.327	0.78	3.82e-198
PRKG2	2.2e-146	-0.598996	0.142	0.576	6.61e-142
ADCY2	1.1e-127	-0.598871	0.127	0.529	3.31e-123
MYRFL	1.22e-140	-0.598433	0.019	0.458	3.67e-136
RABGAP1L	5.61e-281	-0.598246	0.741	0.945	1.68e-276
AAMDC	5.83e-183	-0.597967	0.086	0.6	1.75e-178
ATG7	1.91e-175	-0.596662	0.057	0.563	5.74e-171
KCNQ3	2.76e-124	-0.596657	0.122	0.522	8.29e-120
UGDH-AS1	9.27e-185	-0.596377	0	0.525	2.78e-180
PDK1	2.27e-160	-0.596122	0.137	0.598	6.81e-156
PTPN12	2.68e-220	-0.596024	0.414	0.831	8.05e-216
PALLD	6.9e-182	-0.595965	0.229	0.7	2.07e-177
FARS2	2.4e-176	-0.595898	0.121	0.618	7.21e-172
LINC00632	4e-164	-0.595498	0	0.486	1.2e-159
RPRD2	6.61e-229	-0.595422	0.525	0.868	1.99e-224
AC112196.1	2.8e-189	-0.595102	0	0.532	8.39e-185
ZNF213	1.02e-187	-0.59504	0.152	0.66	3.06e-183
TRAPPC9	6.76e-183	-0.594998	0.135	0.638	2.03e-178
RPP38	6.44e-166	-0.594944	0.115	0.593	1.93e-161
AC017101.1	3.37e-172	-0.593485	0	0.501	1.01e-167
AC005037.1	7.52e-188	-0.593173	0	0.53	2.26e-183
NBAS	5.12e-195	-0.592562	0.327	0.767	1.54e-190
2023-03-07	1.14e-201	-0.592214	0	0.553	3.42e-197
NLGN4Y	2.7e-159	-0.591524	0.184	0.632	8.1e-155
USP34	2.23e-292	-0.590944	0.674	0.944	6.69e-288
PDS5A	7.85e-205	-0.589848	0.392	0.814	2.36e-200
HECW1	1.99e-187	-0.589731	0.565	0.817	5.98e-183
AC004054.1	9.64e-174	-0.589619	0	0.504	2.89e-169
NHS	2.63e-158	-0.589202	0.173	0.62	7.9e-154
TIMM23B	2.01e-175	-0.587849	0.09	0.592	6.03e-171
AL357055.3	4.92e-172	-0.587829	0	0.501	1.48e-167
KIF26B-AS1	2.76e-163	-0.587319	0	0.484	8.3e-159
MYO16	4.21e-155	-0.5872	0.09	0.555	1.26e-150
PEX5L	6.28e-143	-0.585595	0.293	0.671	1.89e-138
AC025043.1	8.32e-188	-0.585548	0	0.529	2.5e-183
AC010894.3	3.04e-182	-0.584977	0	0.519	9.13e-178
FHOD3	6.39e-172	-0.584716	0.194	0.661	1.92e-167
G2E3-AS1	3.36e-179	-0.584178	0	0.514	1.01e-174
ZNF586	1.37e-185	-0.583948	0.219	0.695	4.13e-181
SOS1	4.01e-253	-0.583768	0.624	0.918	1.2e-248
GBE1	5.06e-145	-0.583066	0.066	0.514	1.52e-140
PRMT8	1.42e-150	-0.583039	0.106	0.561	4.27e-146
AC068888.1	5.34e-186	-0.58273	0	0.526	1.6e-181
2023-09-10	2.86e-186	-0.582478	0	0.526	8.58e-182
PCDH9	0	-0.581962	0.99	0.981	0
RTN4RL1	2.55e-165	-0.581852	0.133	0.609	7.67e-161
AC022146.2	1.93e-176	-0.581313	0	0.509	5.81e-172
TMLHE-AS1	5.48e-160	-0.580563	0	0.477	1.65e-155
IL1RAPL2	1.09e-117	-0.580471	0	0.384	3.27e-113
RFX3	3.57e-197	-0.58046	0.425	0.821	1.07e-192
AC027644.4	9.49e-180	-0.580082	0	0.515	2.85e-175
PLCB1	6.95e-140	-0.579075	0.439	0.729	2.09e-135
ERC1	4.71e-289	-0.578937	0.725	0.948	1.41e-284
ITGB3BP	5.6e-175	-0.578761	0.112	0.609	1.68e-170
RBL2	8.14e-176	-0.577812	0.139	0.632	2.44e-171
AC007388.1	2.13e-174	-0.577703	0	0.505	6.4e-170
SLC3A1	1.22e-179	-0.577585	0.082	0.594	3.66e-175
WDR73	5.54e-171	-0.577567	0.149	0.628	1.66e-166
WDR70	1.5e-185	-0.577479	0.265	0.724	4.51e-181
AC079385.1	4.21e-144	-0.577289	0	0.444	1.26e-139
AC097537.1	6.44e-173	-0.576437	0	0.502	1.93e-168
AKAP6	0	-0.576274	0.815	0.962	0
AC022872.1	2.02e-175	-0.576104	0	0.507	6.07e-171
SCAF8	2.68e-184	-0.575947	0.253	0.716	8.06e-180
FAM208B	5.71e-182	-0.575642	0	0.518	1.71e-177
LINC01456	4.09e-148	-0.575185	0	0.453	1.23e-143
RERE	0	-0.575081	0.987	0.999	0
ATP11A	1.5e-202	-0.574488	0.525	0.845	4.51e-198
SPIDR	1.2e-153	-0.574293	0.151	0.6	3.6e-149
UBR3	7.63e-200	-0.573955	0.437	0.821	2.29e-195
RAPGEF2	1.42e-225	-0.573934	0.629	0.904	4.25e-221
KLHL29	8.74e-136	-0.572862	0.082	0.509	2.62e-131
AL807761.4	3.44e-178	-0.572844	0	0.511	1.03e-173
AL354771.1	1.57e-101	-0.572425	0	0.343	4.73e-97
COL11A1	1.3e-137	-0.572082	0.001	0.431	3.91e-133
AC011933.4	5.01e-161	-0.571387	0	0.479	1.5e-156
PRKRIP1	1.51e-178	-0.571345	0.235	0.702	4.54e-174
DLGAP2	1.08e-141	-0.571288	0.031	0.472	3.23e-137
LANCL1-AS1	4.99e-173	-0.570955	0	0.502	1.5e-168
AP001831.1	2.81e-156	-0.570663	0	0.47	8.44e-152
MECOM	5.5e-188	-0.570249	0.019	0.548	1.65e-183
PRICKLE2	2.07e-230	-0.569776	0.67	0.897	6.23e-226
PDE4DIP	3.35e-198	-0.569576	0.587	0.855	1e-193
AC073343.2	9.31e-179	-0.569198	0	0.512	2.79e-174
MED13L	3.87e-264	-0.568202	0.683	0.93	1.16e-259
STX18-AS1	2.2e-164	-0.567465	0	0.485	6.6e-160
TMEM163	5.04e-146	-0.566706	0.406	0.72	1.51e-141
BRINP3	1.11e-101	-0.565954	0.115	0.466	3.33e-97
AC090579.1	2.67e-103	-0.565836	0	0.348	8.02e-99
CDK14	4.15e-183	-0.564877	0.492	0.813	1.25e-178
CAMK1D	7.45e-164	-0.564813	0.427	0.765	2.24e-159
CADPS	2.69e-227	-0.564759	0.754	0.904	8.06e-223
STAT5B	4.8e-167	-0.564639	0.167	0.637	1.44e-162
FAM222A-AS1	4.09e-156	-0.564033	0	0.469	1.23e-151
PLPP1	1.21e-165	-0.563704	0.058	0.546	3.62e-161
RALGAPA2	3.7e-170	-0.562701	0.257	0.7	1.11e-165
CEP95	1.89e-174	-0.562614	0.253	0.704	5.67e-170
RIMBP2	2.99e-166	-0.56261	0.294	0.71	8.97e-162
CHST8	3.07e-152	-0.561936	0.285	0.68	9.2e-148
VTI1A	9.37e-163	-0.561648	0.285	0.702	2.81e-158
PCDH9-AS3	1.62e-172	-0.560653	0	0.5	4.85e-168
AC007216.4	1.14e-174	-0.56035	0	0.504	3.41e-170
MAML2	2.71e-104	-0.56022	0.013	0.366	8.15e-100
CRADD	2.28e-133	-0.558302	0.06	0.484	6.84e-129
AUH	1.01e-164	-0.55816	0.198	0.658	3.04e-160
XYLT1	2.28e-136	-0.558006	0.097	0.527	6.85e-132
AC008731.1	3.32e-171	-0.557519	0	0.498	9.98e-167
DENND6A-AS1	2.95e-171	-0.557306	0	0.498	8.86e-167
CLEC16A	3.32e-171	-0.556996	0.185	0.659	9.97e-167
AL035530.2	8.53e-172	-0.555598	0	0.499	2.56e-167
TMTC1	4.24e-123	-0.555302	0.149	0.541	1.27e-118
AC048382.5	7.74e-175	-0.554473	0	0.504	2.32e-170
EPB41L5	5.67e-164	-0.554462	0.193	0.647	1.7e-159
RBM20	4.22e-128	-0.554265	0.096	0.506	1.27e-123
AC004076.1	2.03e-173	-0.554132	0	0.502	6.1e-169
ABL1	4.18e-153	-0.553696	0.264	0.672	1.26e-148
GREB1	7.96e-179	-0.551207	0.389	0.78	2.39e-174
MUM1	3.29e-178	-0.551149	0	0.51	9.88e-174
ANGPTL1	2.46e-154	-0.550921	0.02	0.487	7.38e-150
MPHOSPH9	3.89e-171	-0.550633	0.296	0.727	1.17e-166
NUP160	2.74e-165	-0.550217	0.237	0.681	8.22e-161
KDM4B	6.66e-196	-0.549534	0.463	0.823	2e-191
H2AFZ	1.05e-182	-0.549507	0	0.518	3.14e-178
SDCCAG8	2.32e-163	-0.549415	0.332	0.734	6.95e-159
AC016831.7	7.07e-157	-0.549374	0	0.47	2.12e-152
INVS	1.26e-149	-0.549332	0.069	0.525	3.79e-145
IGFBP2	1.95e-162	-0.549297	0.146	0.626	5.86e-158
CACNA1A	7.1e-243	-0.549172	0.79	0.914	2.13e-238
BIRC6	4.31e-261	-0.548817	0.692	0.945	1.29e-256
GRM8	4.62e-109	-0.548734	0.059	0.429	1.39e-104
GRID2	2.03e-119	-0.548538	0.013	0.404	6.09e-115
CADM2-AS2	3.69e-145	-0.548522	0	0.446	1.11e-140
ZFHX3	3.93e-128	-0.548403	0.302	0.674	1.18e-123
AC131571.1	1.99e-127	-0.548063	0	0.407	5.99e-123
TRPC4AP	7.84e-174	-0.548059	0.278	0.721	2.35e-169
GAB2	1.05e-137	-0.547515	0.174	0.589	3.15e-133
PTPRT	9.15e-81	-0.546982	0.276	0.547	2.75e-76
CDC42BPA	2.16e-217	-0.546515	0.613	0.89	6.49e-213
MAST2	2.4e-159	-0.546497	0.135	0.602	7.21e-155
UVRAG	3.36e-163	-0.546336	0.295	0.71	1.01e-158
NEGR1	5.03e-98	-0.546091	0.302	0.593	1.51e-93
NR2F1	2.35e-140	-0.545758	0.017	0.455	7.05e-136
PKN2	1.73e-172	-0.545358	0.325	0.741	5.2e-168
FHIT	8.62e-123	-0.545123	0.081	0.483	2.59e-118
SLC44A5	5.37e-112	-0.544014	0.215	0.566	1.61e-107
DSCAML1	3.42e-143	-0.543993	0.008	0.451	1.03e-138
CLASP1	5.32e-272	-0.543979	0.729	0.946	1.6e-267
PTPRJ	3.53e-139	-0.543949	0.167	0.585	1.06e-134
DLGAP4-AS1	1.54e-156	-0.54386	0	0.469	4.63e-152
CC2D2A	5.24e-124	-0.543689	0.29	0.634	1.57e-119
AC006064.2	2.88e-164	-0.543366	0	0.484	8.66e-160
ERBB4	1.62e-105	-0.543243	0.003	0.357	4.86e-101
TBCD	1.56e-157	-0.542781	0.222	0.66	4.68e-153
BASP1-AS1	9.75e-141	-0.541996	0	0.436	2.93e-136
IGF2BP2-AS1	2.22e-166	-0.541988	0	0.488	6.68e-162
ITFG1	8.75e-191	-0.541858	0.51	0.84	2.63e-186
CASKIN1	4.31e-164	-0.541653	0.071	0.555	1.3e-159
TYW1B	1.65e-154	-0.541225	0.045	0.512	4.96e-150
SORCS2	3.46e-145	-0.541092	0.214	0.632	1.04e-140
2023-03-03	7.81e-113	-0.541049	0	0.372	2.34e-108
AL356056.2	2.96e-167	-0.540611	0	0.49	8.89e-163
POTEF	1.41e-161	-0.540309	0.023	0.504	4.23e-157
AL139147.1	3.47e-166	-0.539952	0	0.487	1.04e-161
MTMR3	1.23e-165	-0.538827	0.204	0.665	3.7e-161
MKL2	8.98e-168	-0.538622	0	0.49	2.7e-163
EPN2	2.95e-190	-0.537932	0.502	0.844	8.87e-186
KLHL28	7.46e-166	-0.537226	0.397	0.77	2.24e-161
CLMP	1.21e-127	-0.536909	0.106	0.517	3.63e-123
PRKD3	8.34e-160	-0.536713	0.112	0.586	2.5e-155
PRKCQ	2.04e-106	-0.536347	0.002	0.358	6.12e-102
CLASP2	0	-0.535832	0.952	0.994	0
DIP2B	1.78e-167	-0.535826	0.381	0.761	5.35e-163
LRP2BP	3.55e-155	-0.5355	0.102	0.568	1.07e-150
P2RY14	1.04e-126	-0.534833	0.028	0.437	3.13e-122
2023-03-04	1.01e-155	-0.534501	0	0.467	3.05e-151
SUN1	1.05e-163	-0.533536	0.32	0.734	3.16e-159
TTTY15	3.25e-173	-0.533382	0	0.5	9.77e-169
AC010976.1	3.74e-159	-0.532775	0	0.474	1.12e-154
CALN1	2.57e-109	-0.53265	0.122	0.488	7.73e-105
ANKRD28	2.21e-154	-0.532634	0.263	0.68	6.64e-150
AC090568.2	5.82e-137	-0.532438	0	0.428	1.75e-132
BABAM2	9e-141	-0.532407	0.16	0.585	2.7e-136
PLS1	4.5e-118	-0.53238	0.079	0.469	1.35e-113
NIFK-AS1	1.75e-153	-0.532193	0	0.463	5.26e-149
UBR2	1.4e-161	-0.531883	0.295	0.714	4.21e-157
KCTD8	3.93e-114	-0.531609	0.205	0.566	1.18e-109
CDHR3	1.02e-136	-0.531212	0.104	0.534	3.06e-132
HS3ST2	9.62e-120	-0.530893	0.46	0.705	2.89e-115
DENND5B	1.86e-200	-0.530648	0.603	0.863	5.59e-196
PLCL1	9.99e-127	-0.530472	0.42	0.711	3e-122
AC008056.1	3.99e-100	-0.529757	0	0.34	1.2e-95
FGF12	8.23e-132	-0.528746	0.421	0.716	2.47e-127
ABHD18	2.18e-152	-0.528642	0.209	0.645	6.54e-148
AC005670.2	7.28e-162	-0.528474	0	0.479	2.19e-157
LINC00645	3.27e-140	-0.528376	0	0.435	9.82e-136
MBTD1	2.09e-155	-0.528191	0.221	0.662	6.26e-151
RBFOX3	7.93e-181	-0.527829	0.592	0.832	2.38e-176
ANKRD23	7.16e-161	-0.527353	0.04	0.519	2.15e-156
HDAC8	5.16e-166	-0.527258	0.431	0.783	1.55e-161
SORCS3	4.88e-120	-0.527088	0.092	0.488	1.46e-115
RECK	1.95e-152	-0.52687	0.106	0.567	5.85e-148
AC107021.1	8.97e-133	-0.526171	0	0.418	2.69e-128
H2AFY2	1.75e-162	-0.524882	0	0.479	5.25e-158
RNF149	6.61e-149	-0.524655	0.176	0.616	1.98e-144
FAM157C	5.89e-171	-0.524598	0	0.495	1.77e-166
ATP2B4	1.02e-126	-0.523042	0.109	0.518	3.06e-122
FSIP2	3.48e-132	-0.522873	0.252	0.639	1.04e-127
CDK8	2.97e-144	-0.522727	0.276	0.674	8.91e-140
NT5C2	4.87e-151	-0.522617	0.257	0.678	1.46e-146
MICU2	3.2e-160	-0.522303	0.36	0.743	9.6e-156
AC055733.2	4.58e-151	-0.52202	0	0.457	1.38e-146
ENTPD1-AS1	9.78e-151	-0.520034	0	0.456	2.94e-146
PIK3C2A	2.54e-151	-0.519792	0.324	0.718	7.64e-147
KIAA1468	1.31e-162	-0.519339	0	0.479	3.93e-158
ANKS1A	9.93e-161	-0.518787	0.33	0.729	2.98e-156
BACH2	2.49e-195	-0.518716	0.637	0.885	7.46e-191
AC068533.3	1.48e-150	-0.518155	0	0.456	4.43e-146
KCTD16	1.73e-95	-0.518037	0.221	0.542	5.2e-91
RAI1	4.69e-153	-0.517948	0.129	0.587	1.41e-148
TOM1L2	3.24e-147	-0.517693	0.223	0.646	9.74e-143
FAM69A	3.71e-153	-0.517638	0	0.461	1.11e-148
LPCAT3	9.65e-151	-0.517317	0.023	0.483	2.9e-146
ZNF521	2.3e-137	-0.517274	0.449	0.753	6.89e-133
GALNT17	5e-114	-0.517228	0.163	0.532	1.5e-109
AC005899.8	2.62e-154	-0.516956	0	0.463	7.86e-150
MYO9A	5.72e-206	-0.516825	0.618	0.885	1.72e-201
FAM172A	2.87e-147	-0.516355	0.363	0.726	8.61e-143
VWA8	4.81e-145	-0.516047	0.072	0.521	1.44e-140
C2CD5	2.19e-155	-0.515612	0.305	0.708	6.57e-151
TXNRD1	7.28e-204	-0.515547	0.588	0.893	2.19e-199
TET1	2.94e-149	-0.514864	0.432	0.776	8.84e-145
EPHA6	1.85e-78	-0.514754	0.351	0.586	5.55e-74
ST6GAL1	7.59e-130	-0.514613	0.226	0.613	2.28e-125
MKLN1	2.08e-154	-0.514291	0.337	0.731	6.23e-150
RFX3-AS1	1.57e-142	-0.514215	0	0.439	4.71e-138
BMPR1A	1.09e-144	-0.514067	0.232	0.647	3.28e-140
SHANK2	1.42e-137	-0.513671	0.061	0.497	4.27e-133
RBMS3-AS2	1.09e-120	-0.513613	0	0.391	3.27e-116
GRIA4	1.52e-292	-0.513516	0.934	0.969	4.58e-288
SPIRE1	1.25e-153	-0.512913	0.415	0.761	3.75e-149
ARFGEF1	1.81e-213	-0.512502	0.642	0.9	5.43e-209
AP001267.3	1.37e-159	-0.51241	0	0.473	4.1e-155
AC117834.1	1.03e-128	-0.512309	0	0.409	3.11e-124
PPP1R12B	1.49e-150	-0.512079	0.348	0.723	4.47e-146
CASTOR3	1.7e-154	-0.511266	0.36	0.739	5.11e-150
KAT2B	5.97e-146	-0.510894	0.067	0.518	1.79e-141
ITGAV	1.49e-147	-0.510561	0.035	0.489	4.47e-143
KCNIP2-AS1	5.69e-150	-0.510543	0	0.454	1.71e-145
NBEAL1	1.24e-163	-0.510118	0.46	0.801	3.73e-159
APOE	1.57e-157	-0.50994	0.037	0.51	4.73e-153
CDC27	4.15e-153	-0.50941	0.342	0.727	1.25e-148
PPP6R2	5.92e-152	-0.509274	0.378	0.741	1.78e-147
COG5	7.25e-141	-0.509261	0.148	0.58	2.18e-136
PHLPP1	8.07e-136	-0.509162	0.189	0.601	2.42e-131
AL391807.1	5.27e-161	-0.509122	0	0.476	1.58e-156
MMP24	2.54e-146	-0.508876	0.038	0.489	7.62e-142
FANCC	2.01e-133	-0.508678	0.149	0.564	6.04e-129
GAB1	1.57e-129	-0.508492	0.163	0.568	4.71e-125
SLC16A4	1.85e-144	-0.508343	0.069	0.518	5.57e-140
ABI3BP	5.64e-123	-0.508123	0.047	0.449	1.69e-118
PLPPR1	6.73e-131	-0.507392	0.435	0.723	2.02e-126
AC097716.1	9.78e-132	-0.50692	0	0.416	2.94e-127
PLD5	1.41e-108	-0.506262	0.063	0.432	4.24e-104
RALGAPA1	5.09e-167	-0.506257	0.468	0.801	1.53e-162
TTN-AS1	3.73e-137	-0.505751	0	0.428	1.12e-132
RASA2	1.04e-143	-0.505522	0.193	0.618	3.12e-139
GOLGA8A	6.32e-146	-0.50547	0.262	0.682	1.9e-141
ANKRD6	6.03e-121	-0.505402	0.11	0.505	1.81e-116
MKRN2OS	1.43e-140	-0.505033	0.053	0.493	4.3e-136
C11orf65	3.48e-147	-0.504254	0.028	0.48	1.04e-142
2023-09-09	6.22e-158	-0.503792	0	0.469	1.87e-153
RAPGEF4-AS1	2.76e-127	-0.503648	0	0.406	8.3e-123
ENO4	1.53e-145	-0.503475	0.013	0.46	4.59e-141
HDAC4	9.19e-138	-0.503286	0.124	0.557	2.76e-133
KRTAP5-AS1	7.99e-153	-0.503255	0	0.46	2.4e-148
RHBDL3	1.58e-98	-0.502995	0.071	0.417	4.75e-94
PDE7A	2.41e-154	-0.502713	0.392	0.755	7.23e-150
CELF1	1.83e-284	-0.502279	0.813	0.971	5.5e-280
ST6GALNAC3	4.47e-117	-0.502082	0.086	0.475	1.34e-112
EBF2	6.35e-190	-0.501983	0.781	0.892	1.91e-185
RBMS3-AS3	1.05e-136	-0.501196	0	0.426	3.16e-132
KIAA0319L	7.37e-141	-0.500909	0.293	0.687	2.21e-136
AC244517.11	5.62e-128	-0.500684	0	0.407	1.69e-123
AC092683.1	4.63e-147	-0.500249	0	0.448	1.39e-142
WDR86	1.78e-145	-0.500213	0.113	0.56	5.36e-141
AL139260.1	9.57e-144	-0.499941	0	0.441	2.87e-139
SIL1	8.47e-137	-0.499941	0.076	0.51	2.54e-132
TCF20	8.83e-153	-0.49981	0.397	0.758	2.65e-148
ATAD5	1.06e-131	-0.499303	0.186	0.593	3.2e-127
MAGI3	1.7e-186	-0.499238	0.741	0.909	5.1e-182
FAM208A	1.15e-158	-0.49907	0	0.471	3.45e-154
DOPEY2	1.64e-145	-0.499064	0	0.445	4.91e-141
SH3D19	4.81e-140	-0.498755	0.041	0.479	1.44e-135
VPS54	7.09e-140	-0.49733	0.133	0.569	2.13e-135
PSD3	8.95e-162	-0.49566	0.601	0.841	2.69e-157
DAPK1	2.7e-138	-0.4954	0.314	0.694	8.12e-134
ARHGAP32	2.93e-148	-0.495135	0.396	0.756	8.81e-144
SFMBT2	2.02e-118	-0.494847	0.082	0.475	6.08e-114
SOS2	1.51e-145	-0.494598	0.401	0.748	4.54e-141
ZRANB2-AS1	6.7e-155	-0.494144	0	0.463	2.01e-150
ARID1B	6.3e-294	-0.493991	0.873	0.977	1.89e-289
ANK1	2.09e-129	-0.493914	0.347	0.687	6.27e-125
RAD51B	3.05e-123	-0.493744	0.021	0.421	9.15e-119
DCLK2	2.18e-129	-0.493144	0.226	0.619	6.56e-125
CSMD2	6.65e-113	-0.493094	0.118	0.498	2e-108
ZNF638	3.37e-260	-0.492866	0.794	0.962	1.01e-255
AMZ1	2.5e-135	-0.492219	0.029	0.458	7.5e-131
XKR4	9.99e-210	-0.491875	0.838	0.919	3e-205
PHACTR1	8.66e-220	-0.491615	0.812	0.93	2.6e-215
DSE	1.31e-131	-0.49119	0.131	0.548	3.94e-127
GSE1	1.51e-223	-0.490689	0.752	0.938	4.53e-219
SGCZ	3.09e-91	-0.490094	0.009	0.328	9.27e-87
RPTOR	1.45e-140	-0.490044	0.104	0.542	4.36e-136
AP001439.1	1.19e-149	-0.489997	0	0.453	3.58e-145
AL139021.1	1.44e-140	-0.489988	0	0.434	4.33e-136
AC015961.2	6.66e-143	-0.489353	0	0.439	2e-138
POMZP3	7.65e-135	-0.489293	0.118	0.545	2.3e-130
MYO9B	3.28e-134	-0.489242	0.094	0.521	9.84e-130
NCOA2	2.31e-199	-0.488901	0.666	0.895	6.94e-195
TRAK1	6.24e-172	-0.48845	0.57	0.849	1.87e-167
SOD2.1	2.21e-153	-0.488349	0	0.46	6.63e-149
PACS1	2.94e-133	-0.488347	0.429	0.738	8.82e-129
MYO6	1.54e-144	-0.488039	0.394	0.745	4.61e-140
ASAP2	5.49e-133	-0.487991	0.102	0.529	1.65e-128
AC073571.1	3.85e-130	-0.487619	0	0.412	1.16e-125
TM6SF1	2.57e-145	-0.487388	0.018	0.465	7.71e-141
ZNF90	2.9e-148	-0.487366	0.037	0.491	8.71e-144
HTT	7.03e-142	-0.487315	0.363	0.723	2.11e-137
ATG4B	1.84e-135	-0.48597	0.239	0.639	5.52e-131
HECW2	1.09e-128	-0.48531	0.278	0.651	3.26e-124
ZBTB46	1.21e-126	-0.485153	0.168	0.57	3.63e-122
LINC00937	8.42e-140	-0.484672	0	0.432	2.53e-135
PBX3	2.37e-259	-0.484403	0.894	0.972	7.11e-255
AC005920.2	2.67e-134	-0.484244	0	0.421	8.02e-130
LRCH3	1.62e-147	-0.483806	0.421	0.772	4.88e-143
FAM185A	7.42e-137	-0.483236	0.086	0.52	2.23e-132
SNED1	2.12e-130	-0.482944	0.002	0.415	6.36e-126
DMD	6.29e-96	-0.482931	0.349	0.627	1.89e-91
DGKB	1.08e-95	-0.482881	0.061	0.401	3.25e-91
ESR2	4.99e-123	-0.482657	0.071	0.474	1.5e-118
SERGEF	2.68e-132	-0.482533	0.148	0.566	8.03e-128
AC007533.1	1.02e-145	-0.482295	0	0.444	3.05e-141
ALOX12-AS1	1.39e-137	-0.482242	0	0.427	4.16e-133
AC012085.2	9.31e-122	-0.482054	0	0.393	2.79e-117
C8orf34	4.38e-116	-0.481863	0.078	0.468	1.32e-111
STAG3	5.45e-134	-0.481526	0.34	0.698	1.64e-129
IRAK1BP1	2.29e-128	-0.481127	0.279	0.652	6.88e-124
AL035413.1	3.9e-143	-0.480887	0	0.439	1.17e-138
LRCH1	2.5e-129	-0.480378	0.169	0.58	7.52e-125
PRTG	5.67e-110	-0.480183	0.082	0.459	1.7e-105
DCAF10	2.65e-137	-0.479516	0.396	0.727	7.96e-133
NRF1	2.22e-131	-0.478076	0.074	0.496	6.66e-127
AL136531.2	2.12e-139	-0.477775	0	0.431	6.38e-135
KLF12	2.18e-171	-0.477509	0.678	0.881	6.53e-167
NRSN2-AS1	3.5e-144	-0.477449	0	0.441	1.05e-139
ATAD2B	7.35e-124	-0.477385	0.327	0.678	2.21e-119
KIAA0556	2.08e-143	-0.477305	0	0.439	6.24e-139
ANKRD36	2.72e-146	-0.477244	0.433	0.767	8.16e-142
LIMCH1	1.55e-117	-0.477119	0.3	0.646	4.65e-113
NELL1	1.27e-65	-0.476875	0.153	0.413	3.82e-61
NF1	3.53e-219	-0.47661	0.753	0.93	1.06e-214
AGO4	1.26e-130	-0.476324	0.305	0.676	3.79e-126
PWAR6	1.02e-149	-0.475528	0	0.452	3.06e-145
CDH22	1.64e-107	-0.475473	0.161	0.524	4.93e-103
USP32	2.54e-134	-0.47538	0.361	0.707	7.61e-130
UGGT2	1.37e-125	-0.475065	0.328	0.674	4.13e-121
SLC26A3	1.32e-153	-0.474921	0.002	0.461	3.95e-149
MTA3	1.91e-120	-0.474526	0.213	0.595	5.72e-116
AC016642.1	2.95e-121	-0.474451	0	0.391	8.87e-117
TOX	6.25e-100	-0.474321	0.029	0.375	1.88e-95
TTC3-AS1	2.67e-143	-0.474073	0	0.439	8.03e-139
SCAPER	9.74e-196	-0.474002	0.699	0.905	2.92e-191
FUT8	7.3e-115	-0.4737	0.33	0.659	2.19e-110
NRXN1	0	-0.473325	0.998	0.987	0
AL512330.1	5.46e-145	-0.473319	0	0.442	1.64e-140
LENG8	4.29e-136	-0.473166	0.218	0.633	1.29e-131
MIR762HG	4.51e-142	-0.473096	0	0.436	1.35e-137
LINC00662	4.56e-134	-0.473089	0	0.42	1.37e-129
CTNNA3	1.92e-105	-0.47101	0.026	0.386	5.77e-101
UBE3A	1.05e-230	-0.470804	0.923	0.954	3.16e-226
AL390957.1	5.53e-130	-0.470632	0	0.411	1.66e-125
ZNF654	8.52e-124	-0.470631	0.195	0.585	2.56e-119
LMO7-AS1	4.24e-131	-0.470626	0	0.413	1.27e-126
TBCK	6.57e-137	-0.469483	0.405	0.744	1.97e-132
SSBP2	2.17e-225	-0.46896	0.832	0.953	6.5e-221
LINC01896	2.19e-133	-0.468829	0	0.418	6.56e-129
FGFR1OP	9.98e-144	-0.468752	0	0.439	3e-139
MGST2	2.9e-107	-0.468693	0.12	0.488	8.71e-103
PHTF2	5.34e-128	-0.468423	0.323	0.68	1.6e-123
GGA2	5.9e-126	-0.466623	0.171	0.576	1.77e-121
SRRM4	1.57e-210	-0.465972	0.792	0.914	4.72e-206
AC087521.2	1.62e-132	-0.465924	0	0.416	4.88e-128
AL450384.2	2e-136	-0.465779	0	0.424	5.99e-132
AC022679.2	1.08e-137	-0.465707	0	0.427	3.24e-133
SMG6	8.96e-122	-0.465655	0.267	0.638	2.69e-117
SLC13A4	4.66e-120	-0.465365	0.072	0.47	1.4e-115
AL049869.3	1.48e-132	-0.465221	0	0.416	4.43e-128
ABLIM2	1.05e-117	-0.465144	0.096	0.49	3.17e-113
LARS	3.18e-140	-0.465053	0	0.432	9.56e-136
HEXDC	1.3e-144	-0.46491	0	0.441	3.92e-140
COL19A1	1.02e-134	-0.464573	0.071	0.504	3.05e-130
SARM1	8.16e-126	-0.464521	0.153	0.561	2.45e-121
C3orf67-AS1	1.95e-109	-0.464518	0	0.363	5.86e-105
AC009690.1	1.4e-130	-0.463986	0	0.412	4.21e-126
ZER1	3e-125	-0.463533	0.117	0.526	9e-121
AC013472.2	4.13e-135	-0.463517	0	0.421	1.24e-130
MFSD11	1.92e-121	-0.463309	0.162	0.557	5.76e-117
MDGA1	4.68e-145	-0.463264	0.649	0.833	1.41e-140
AL020995.1	8.63e-135	-0.463098	0	0.421	2.59e-130
MTMR7	6.86e-125	-0.463077	0.266	0.639	2.06e-120
NUMB	5.61e-118	-0.462779	0.258	0.622	1.68e-113
UMAD1	3.84e-116	-0.462485	0.099	0.489	1.15e-111
MYRIP	1.76e-118	-0.462015	0.089	0.485	5.29e-114
TCHP	4.46e-125	-0.461592	0.208	0.608	1.34e-120
TTLL5	6.89e-118	-0.461552	0.178	0.564	2.07e-113
AC011447.3	1.07e-130	-0.461077	0	0.412	3.22e-126
FBXL14	5.53e-132	-0.460613	0.026	0.446	1.66e-127
WASHC1	2.43e-134	-0.460528	0.078	0.508	7.29e-130
STARD9	1.01e-114	-0.460451	0.165	0.545	3.05e-110
RNF169	2.96e-113	-0.460142	0.193	0.561	8.88e-109
AMMECR1	1.21e-82	-0.460048	0.101	0.408	3.64e-78
AC069437.1	6.2e-108	-0.459693	0	0.359	1.86e-103
SETBP1	1.71e-195	-0.459558	0.812	0.938	5.14e-191
TMCC1	1.51e-170	-0.458929	0.664	0.871	4.54e-166
WDR11-AS1	2.25e-128	-0.458577	0	0.407	6.77e-124
SHISA6	3.87e-65	-0.45857	0.298	0.523	1.16e-60
CRLF1	1.88e-127	-0.457155	0.048	0.462	5.65e-123
ITSN2	1e-97	-0.456932	0.153	0.497	3e-93
RUNX2	4.82e-127	-0.456781	0.008	0.414	1.45e-122
HECTD4	7.39e-253	-0.456735	0.831	0.965	2.22e-248
MIR217HG	3.52e-117	-0.455867	0	0.381	1.06e-112
AC008591.1	3.36e-101	-0.455804	0	0.342	1.01e-96
TEAD1	5.05e-100	-0.455793	0.027	0.374	1.52e-95
POLE2	1.45e-114	-0.455695	0.032	0.414	4.35e-110
SLC23A2	1.96e-119	-0.455683	0.207	0.59	5.87e-115
PLEKHA6	3.17e-130	-0.455453	0.412	0.738	9.5e-126
NUBPL	1.66e-111	-0.454777	0.188	0.56	4.97e-107
ZNF608	3.53e-169	-0.454503	0.737	0.896	1.06e-164
SERHL2	1.9e-130	-0.454468	0.027	0.444	5.69e-126
FAM13B	6.94e-132	-0.454131	0.432	0.755	2.08e-127
RPS6KC1	3.44e-117	-0.453997	0.232	0.602	1.03e-112
AC091045.1	2.14e-129	-0.45381	0	0.409	6.42e-125
XRN1	3.66e-127	-0.453635	0.384	0.717	1.1e-122
AC004253.1	1.18e-136	-0.453375	0	0.424	3.54e-132
LPAR6	1.52e-120	-0.453366	0.029	0.425	4.58e-116
NTN1	3.64e-102	-0.453315	0.014	0.362	1.09e-97
FAM227B	1.61e-121	-0.452956	0.019	0.415	4.82e-117
PKNOX2	1.36e-111	-0.451794	0.084	0.465	4.08e-107
EGLN1	2e-118	-0.451588	0.124	0.516	5.99e-114
TANC2	6.66e-207	-0.451536	0.789	0.934	2e-202
AC131934.1	2.5e-132	-0.451332	0	0.415	7.51e-128
MAST4	6.8e-81	-0.451011	0.345	0.593	2.04e-76
CCDC57	1.18e-116	-0.45094	0.145	0.534	3.55e-112
HS3ST5	8.9e-95	-0.45088	0.021	0.353	2.67e-90
CHSY3	3.31e-92	-0.450331	0.008	0.329	9.95e-88
SENP7	6.87e-156	-0.450316	0.563	0.84	2.06e-151
PHC3	1.06e-130	-0.450087	0.432	0.742	3.18e-126
AC092839.1	9.58e-132	-0.449862	0	0.414	2.88e-127
SLC9A9	8.66e-105	-0.449682	0.08	0.444	2.6e-100
CDH8	5.03e-69	-0.449632	0.391	0.597	1.51e-64
PFKP	1.26e-104	-0.44958	0.16	0.522	3.78e-100
AP002812.2	5.86e-116	-0.449543	0	0.378	1.76e-111
AGBL3	5.56e-90	-0.449356	0.057	0.382	1.67e-85
WDFY2	3.48e-116	-0.449065	0.227	0.596	1.04e-111
SMC5	2.96e-116	-0.448813	0.258	0.623	8.9e-112
AL137024.1	1.99e-112	-0.448476	0	0.369	5.97e-108
SLMAP	8.43e-114	-0.448445	0.288	0.636	2.53e-109
AC005833.1	2.32e-126	-0.447652	0	0.402	6.96e-122
DPYD-AS1	8.86e-92	-0.447306	0	0.317	2.66e-87
R3HDM1	1.45e-150	-0.447263	0.692	0.863	4.36e-146
CRTC3-AS1	2.62e-123	-0.447236	0	0.395	7.88e-119
NME9	2.51e-116	-0.447209	0.13	0.519	7.53e-112
AC044781.1	9.69e-130	-0.447054	0	0.409	2.91e-125
DACH1	2.17e-280	-0.446985	0.956	0.984	6.53e-276
POM121	3.7e-119	-0.446044	0.222	0.602	1.11e-114
CNIH3	8.13e-108	-0.44604	0.08	0.451	2.44e-103
DNASE1	3.8e-115	-0.445972	0.247	0.615	1.14e-110
FOXK2	1.02e-125	-0.445444	0.474	0.757	3.05e-121
LINC00882	1.08e-117	-0.445369	0	0.382	3.24e-113
TRMT10B	6.03e-115	-0.445222	0.208	0.586	1.81e-110
AC139722.1	4.85e-118	-0.445124	0	0.383	1.46e-113
AC015971.1	1.17e-110	-0.444713	0	0.365	3.53e-106
2023-03-05	7.81e-130	-0.444555	0	0.409	2.35e-125
CERS4	2.01e-114	-0.444136	0.105	0.494	6.03e-110
AC008067.1	7.76e-119	-0.443916	0	0.385	2.33e-114
SDCBP2-AS1	6.46e-131	-0.44363	0	0.411	1.94e-126
AL133480.1	1.65e-121	-0.443569	0	0.391	4.95e-117
AC011476.3	3.75e-124	-0.44344	0	0.397	1.13e-119
UBR5	6.14e-162	-0.443016	0.628	0.86	1.84e-157
LINC02398	3.27e-113	-0.443008	0	0.371	9.81e-109
AKAP10	1.54e-118	-0.442686	0.152	0.545	4.62e-114
FN1	3.72e-114	-0.442112	0.096	0.483	1.12e-109
ZMYM4	2.36e-175	-0.442111	0.659	0.885	7.09e-171
AL357153.2	3.83e-124	-0.441862	0	0.397	1.15e-119
TMEM232	1.21e-99	-0.441467	0.09	0.441	3.63e-95
AC008014.1	5.4e-104	-0.441169	0	0.349	1.62e-99
AL354733.3	3.75e-134	-0.441161	0	0.418	1.13e-129
BBS9	1.53e-109	-0.441015	0.116	0.491	4.61e-105
PLCL2	2.48e-106	-0.44092	0.264	0.607	7.45e-102
MAPK8IP3	1.1e-121	-0.440848	0.367	0.706	3.31e-117
ADGRL2	4.1e-107	-0.440786	0.552	0.777	1.23e-102
SHLD2	1e-100	-0.440247	0.112	0.466	3.01e-96
SMURF1	1.09e-105	-0.440136	0.21	0.562	3.27e-101
DCLK1	1.45e-254	-0.440119	0.89	0.965	4.34e-250
AC079447.1	1.58e-123	-0.440091	0	0.395	4.74e-119
FRYL	1.45e-132	-0.439977	0.493	0.785	4.34e-128
AL031587.2	5.49e-129	-0.439256	0	0.407	1.65e-124
ZNF814	2.49e-131	-0.439035	0.513	0.789	7.47e-127
AC243964.2	1.33e-126	-0.438823	0	0.402	3.99e-122
DIP2A	2.77e-115	-0.438577	0.363	0.69	8.32e-111
FNBP4	2.49e-134	-0.43806	0.48	0.783	7.48e-130
MFSD14B	1.76e-98	-0.437828	0.177	0.522	5.3e-94
PPM1B	1.65e-117	-0.437803	0.299	0.654	4.95e-113
FAM149B1	1.07e-109	-0.437308	0.115	0.492	3.22e-105
DOCK2	4.98e-94	-0.436918	0	0.323	1.49e-89
VEGFA	1.07e-124	-0.436837	0.01	0.41	3.22e-120
ANGPT2	1.15e-72	-0.43651	0.207	0.471	3.45e-68
CCDC18	4.36e-88	-0.436497	0.124	0.447	1.31e-83
XRRA1	5.86e-107	-0.435429	0.189	0.553	1.76e-102
SORBS1	3.25e-177	-0.434919	0.788	0.92	9.76e-173
EXOC6	7.78e-104	-0.434554	0.225	0.574	2.34e-99
NHSL1	4.49e-92	-0.434005	0.289	0.597	1.35e-87
ACACA	6.33e-122	-0.433694	0.514	0.766	1.9e-117
LINC00854	1.03e-112	-0.432993	0	0.37	3.09e-108
RERG	3.54e-99	-0.432674	0.114	0.465	1.06e-94
FAM19A5	5.86e-118	-0.432609	0	0.382	1.76e-113
EMSY	3.14e-106	-0.432188	0.234	0.585	9.43e-102
PARD3	5.01e-81	-0.432107	0.115	0.423	1.5e-76
AC084032.1	4.38e-119	-0.431619	0	0.385	1.32e-114
SLC10A7	3.4e-95	-0.431465	0.273	0.586	1.02e-90
SYNGAP1-AS1	1.24e-131	-0.431424	0	0.412	3.72e-127
DENND5A	3.16e-124	-0.431119	0.529	0.79	9.5e-120
ZNF721	3.31e-123	-0.431057	0.434	0.744	9.93e-119
CROCC	3.77e-117	-0.430961	0.117	0.512	1.13e-112
CDH10	1.22e-81	-0.430885	0.254	0.54	3.67e-77
RARS	1.39e-126	-0.429521	0	0.401	4.17e-122
KIZ-AS1	4.95e-113	-0.429304	0	0.37	1.49e-108
HIVEP2	9.11e-99	-0.42895	0.296	0.614	2.74e-94
CPEB1-AS1	1.38e-124	-0.42884	0	0.397	4.14e-120
ELMO1	3.48e-89	-0.428743	0.294	0.585	1.04e-84
KATNBL1	1.65e-124	-0.428705	0.448	0.755	4.95e-120
ANKRD26	2.48e-122	-0.428267	0.509	0.779	7.45e-118
TRRAP	4.82e-114	-0.428154	0.348	0.681	1.45e-109
AP002954.1	3.05e-130	-0.427517	0	0.409	9.15e-126
ADCY3	1.08e-116	-0.427364	0.05	0.439	3.24e-112
MPDZ	3.81e-107	-0.427156	0.347	0.662	1.14e-102
FOXN3	1.84e-99	-0.426071	0.441	0.697	5.52e-95
AC008115.2	2.63e-115	-0.425994	0	0.376	7.91e-111
FOXJ3	5.45e-113	-0.425945	0.33	0.669	1.64e-108
AC112178.1	1.98e-119	-0.425829	0	0.385	5.96e-115
ADAM17	6.43e-105	-0.425615	0.211	0.567	1.93e-100
ARL17A	1.14e-120	-0.425297	0.079	0.481	3.42e-116
ACAP2	1.14e-110	-0.425246	0.398	0.696	3.41e-106
EXD3	5.4e-115	-0.425229	0.109	0.499	1.62e-110
AC012050.1	1.33e-119	-0.424732	0	0.386	3.99e-115
AL137145.2	1.72e-102	-0.424621	0	0.345	5.17e-98
SVIL	1.57e-93	-0.424443	0.323	0.62	4.73e-89
AVL9	3.58e-120	-0.424433	0.427	0.735	1.08e-115
ESRRB	2.34e-100	-0.424267	0.017	0.362	7.02e-96
EXOC7	2.63e-112	-0.424038	0.261	0.624	7.91e-108
LHFPL4	2.08e-99	-0.423589	0.187	0.531	6.24e-95
AC100800.1	4.39e-115	-0.423467	0	0.375	1.32e-110
OTUD7A	1.79e-98	-0.423313	0.176	0.525	5.39e-94
SNX29	6.63e-101	-0.42327	0.216	0.562	1.99e-96
MCPH1-AS1	3.2e-119	-0.423124	0	0.385	9.62e-115
STRN3	1.06e-125	-0.422972	0.528	0.784	3.17e-121
GPR173	2.47e-102	-0.422914	0.289	0.616	7.42e-98
ZNF81	2.37e-101	-0.422882	0.119	0.477	7.11e-97
SPATA6	2.23e-101	-0.422864	0.183	0.534	6.7e-97
CTIF	1.27e-127	-0.422588	0.515	0.782	3.82e-123
REPS1	9.85e-108	-0.422411	0.286	0.628	2.96e-103
RFX7	2.77e-105	-0.422235	0.398	0.688	8.32e-101
CHURC1-FNTB	4.82e-121	-0.422231	0	0.389	1.45e-116
SCGB2B2	5.77e-96	-0.421903	0.117	0.462	1.73e-91
SEC24B	6.93e-108	-0.421547	0.195	0.564	2.08e-103
KHDC1	4.71e-95	-0.421426	0.122	0.462	1.41e-90
AC018462.1	1.29e-107	-0.42121	0	0.357	3.87e-103
AC091948.1	3.99e-108	-0.421121	0	0.359	1.2e-103
NBEA	5.76e-238	-0.420292	0.915	0.978	1.73e-233
ASAP1	7.21e-154	-0.420075	0.704	0.881	2.17e-149
SIMC1	2.43e-102	-0.41984	0.143	0.504	7.3e-98
TNIK	4.71e-171	-0.419658	0.766	0.916	1.41e-166
HS3ST4	2.59e-85	-0.419037	0.027	0.336	7.77e-81
POM121C	1.77e-115	-0.418964	0.419	0.723	5.33e-111
HHIP	9.4e-76	-0.418589	0.097	0.387	2.82e-71
JAZF1	1.48e-99	-0.418509	0.391	0.676	4.46e-95
PCNX1	1.12e-115	-0.418287	0.433	0.739	3.35e-111
NFE2L2	1.75e-97	-0.41796	0.274	0.604	5.27e-93
UBE3C	5.86e-109	-0.417433	0.358	0.682	1.76e-104
ICA1L	6.53e-112	-0.417253	0.481	0.744	1.96e-107
IFNGR2	3.44e-90	-0.417161	0.18	0.509	1.03e-85
AC139887.2	4.96e-121	-0.417131	0	0.388	1.49e-116
AC007529.2	5.31e-58	-0.417052	0	0.217	1.59e-53
ZC3H12C	5.77e-98	-0.416964	0.11	0.462	1.73e-93
AL136295.1	1.34e-117	-0.416938	0	0.381	4.01e-113
FO393401.1	4.49e-117	-0.416615	0	0.379	1.35e-112
CARMIL1	1.31e-92	-0.416247	0.075	0.411	3.93e-88
BRCA1	6.33e-106	-0.415918	0.078	0.448	1.9e-101
SEMA5B	1.55e-99	-0.415846	0.094	0.45	4.66e-95
SBF2-AS1	1.26e-117	-0.415709	0	0.381	3.78e-113
PTBP2	8.77e-215	-0.415526	0.838	0.956	2.63e-210
WDR17	1.37e-99	-0.415348	0.199	0.545	4.11e-95
PPCDC	4.07e-101	-0.415245	0.051	0.405	1.22e-96
AC103843.1	1.24e-102	-0.414965	0	0.345	3.71e-98
ASH1L	4.65e-177	-0.414454	0.771	0.92	1.4e-172
CCL13	9.38e-124	-0.414166	0	0.394	2.82e-119
AL591926.2	3e-122	-0.413749	0	0.391	9.02e-118
SUFU	1.51e-105	-0.413651	0.064	0.43	4.54e-101
RALYL	1.19e-56	-0.413556	0.595	0.677	3.57e-52
AC016716.2	4.02e-123	-0.413544	0	0.393	1.21e-118
APPL2	1.93e-103	-0.41349	0.15	0.513	5.8e-99
SNHG7	8.65e-124	-0.413483	0	0.394	2.6e-119
SCG5	1.06e-114	-0.413221	0.049	0.434	3.18e-110
CABIN1	2.43e-99	-0.413186	0.282	0.609	7.28e-95
PIGU	1.28e-100	-0.41308	0.17	0.524	3.85e-96
AC068724.3	3.54e-114	-0.413001	0	0.373	1.06e-109
AL355315.1	8.38e-114	-0.412901	0	0.372	2.52e-109
FAM135A	1.31e-96	-0.412764	0.245	0.577	3.94e-92
EFNA5	1.62e-104	-0.412759	0.668	0.812	4.86e-100
LGR4	2.32e-85	-0.412226	0.138	0.456	6.98e-81
LRRC4C	6.88e-56	-0.412028	0.513	0.66	2.07e-51
PHIP	1.02e-163	-0.411984	0.756	0.901	3.06e-159
RNF38	1.48e-114	-0.411905	0.501	0.765	4.45e-110
AC009126.1	8.68e-112	-0.411391	0	0.367	2.61e-107
USP49	2.74e-98	-0.410899	0.142	0.495	8.22e-94
PBX4	2e-101	-0.410588	0.05	0.404	6.01e-97
UBAP1	7.64e-98	-0.410477	0.192	0.533	2.29e-93
LINC00476	7.6e-110	-0.410369	0	0.362	2.28e-105
AC010615.4	3.01e-116	-0.41018	0	0.377	9.03e-112
UBOX5-AS1	1.68e-110	-0.409606	0	0.364	5.03e-106
GPSM2	5.31e-95	-0.409537	0.147	0.491	1.6e-90
LINC00513	1.42e-90	-0.409349	0	0.313	4.26e-86
CAMK2D	7.34e-93	-0.409182	0.491	0.723	2.2e-88
RANBP10	5.86e-105	-0.409142	0.081	0.448	1.76e-100
LINC01967	2.46e-76	-0.409142	0	0.273	7.4e-72
XPO4	1.58e-100	-0.408384	0.131	0.488	4.74e-96
FRMD4B	1.75e-65	-0.408223	0.396	0.59	5.27e-61
ARHGAP21	1.33e-140	-0.407705	0.684	0.872	4e-136
DCLRE1C	1.47e-97	-0.407641	0.271	0.603	4.4e-93
AC109587.1	2.28e-116	-0.407618	0	0.377	6.85e-112
CACNA1D	3.27e-89	-0.407341	0.158	0.485	9.82e-85
CDH3	2.5e-109	-0.407269	0.025	0.394	7.52e-105
RB1	2.27e-99	-0.407206	0.329	0.646	6.82e-95
GSDME	1.54e-79	-0.40697	0.232	0.523	4.62e-75
HKR1	5.51e-121	-0.406409	0	0.388	1.65e-116
TOGARAM1	1.94e-97	-0.40591	0.243	0.578	5.82e-93
ANKAR	5.02e-102	-0.405651	0.051	0.408	1.51e-97
RAD9A	1.45e-102	-0.405392	0.069	0.43	4.34e-98
FAM193B	5.16e-99	-0.405321	0.213	0.561	1.55e-94
TARBP1	6.88e-98	-0.40512	0.219	0.57	2.07e-93
RBAK-RBAKDN	1.66e-108	-0.404449	0.012	0.375	4.98e-104
CEMIP	5.2e-95	-0.404095	0.013	0.343	1.56e-90
TCAIM	9.56e-92	-0.40408	0.198	0.526	2.87e-87
EPN2-AS1	1.09e-118	-0.403991	0	0.382	3.27e-114
TUT4	1.43e-210	-0.403906	0.861	0.959	4.29e-206
CASZ1	3.8e-79	-0.403818	0.273	0.554	1.14e-74
SLC16A3	1.19e-113	-0.40361	0.035	0.417	3.56e-109
AC074124.1	3.27e-110	-0.403601	0	0.363	9.81e-106
ARHGEF7	9.08e-134	-0.403268	0.628	0.837	2.73e-129
ADCY8	1.58e-95	-0.403106	0.001	0.328	4.74e-91
TROVE2	8.51e-119	-0.402983	0	0.383	2.56e-114
CCDC84	1.07e-120	-0.402962	0	0.387	3.22e-116
ANKFY1	8.02e-104	-0.402873	0.455	0.724	2.41e-99
AC063944.1	9.7e-100	-0.402865	0	0.337	2.91e-95
VAV2	2.49e-96	-0.402491	0.188	0.529	7.47e-92
KYAT1	1.88e-107	-0.402319	0.012	0.372	5.65e-103
CHRNA6	1.5e-87	-0.402177	0.057	0.378	4.5e-83
TUSC7	5.28e-113	-0.402171	0	0.369	1.58e-108
AC126773.1	1.3e-118	-0.402094	0	0.382	3.91e-114
AL592430.1	4.06e-119	-0.401994	0	0.383	1.22e-114
PABPN1	6.52e-103	-0.401812	0.333	0.657	1.96e-98
AC019205.1	1.51e-112	-0.401648	0	0.368	4.52e-108
VPS45	1.25e-96	-0.401534	0.323	0.632	3.75e-92
WWP1	1.96e-91	-0.401383	0.229	0.553	5.87e-87
GLCE	1.25e-83	-0.400937	0.269	0.562	3.75e-79
KANSL1	1.3e-159	-0.400933	0.734	0.894	3.91e-155
ZNF131	1.18e-103	-0.400748	0.446	0.723	3.56e-99
CASK	1.7e-185	-0.400576	0.811	0.934	5.1e-181
FAM92A	8.03e-120	-0.399629	0	0.385	2.41e-115
ASIC2	8.42e-71	-0.399548	0.062	0.338	2.53e-66
PID1	3.54e-64	-0.399498	0.081	0.34	1.06e-59
CDC42SE1	8.34e-98	-0.399491	0.309	0.625	2.5e-93
AC087500.1	2.7e-113	-0.399019	0	0.37	8.11e-109
CNNM2	5.54e-84	-0.398885	0.27	0.566	1.66e-79
NBAT1	6.96e-89	-0.398758	0	0.308	2.09e-84
ZNF251	1.99e-99	-0.398482	0.113	0.469	5.97e-95
TRIOBP	2.28e-93	-0.398231	0.271	0.594	6.84e-89
ZNF69	1.05e-94	-0.398122	0.171	0.514	3.17e-90
FEZ2	1.84e-98	-0.397979	0.442	0.705	5.52e-94
RARRES1	1.09e-97	-0.397898	0.015	0.353	3.26e-93
SIK2	2.63e-83	-0.397569	0.196	0.507	7.89e-79
C1QTNF7	2.68e-79	-0.397553	0.022	0.312	8.05e-75
AKT3	4.74e-163	-0.397197	0.789	0.925	1.42e-158
UNC13A	1.74e-95	-0.397117	0.341	0.647	5.24e-91
AC116049.2	3.44e-81	-0.397031	0	0.287	1.03e-76
TMEM131L	1.74e-86	-0.396993	0.082	0.403	5.22e-82
AC090517.4	1.84e-102	-0.396648	0	0.344	5.52e-98
SNAP91	5.04e-136	-0.396511	0.712	0.851	1.51e-131
ENSA	4.14e-99	-0.396077	0.492	0.737	1.24e-94
MICU1	2.78e-98	-0.395903	0.5	0.729	8.36e-94
AC066613.2	1.93e-113	-0.395868	0	0.37	5.8e-109
BTRC	5.9e-100	-0.395719	0.411	0.691	1.77e-95
AGPAT4	6.54e-107	-0.395469	0.492	0.752	1.96e-102
TMEM184B	2.34e-98	-0.395423	0.11	0.462	7.02e-94
MANBA	2.13e-96	-0.394408	0.116	0.465	6.39e-92
CLTCL1	2.27e-101	-0.394325	0.058	0.414	6.83e-97
PTPRS	1.62e-229	-0.394281	0.913	0.979	4.88e-225
GCFC2	2.2e-87	-0.394186	0.243	0.557	6.6e-83
WDR59	1.69e-93	-0.393732	0.278	0.598	5.09e-89
AC069133.1	8.02e-83	-0.393205	0	0.292	2.41e-78
ZMYM4-AS1	2.44e-115	-0.393169	0	0.374	7.33e-111
ATP2C1	8.57e-108	-0.392534	0.511	0.756	2.57e-103
ANO10	2.62e-85	-0.392127	0.171	0.489	7.86e-81
CACNA1E	1.36e-74	-0.39198	0.363	0.615	4.07e-70
CHRM2	9.14e-52	-0.391811	0.142	0.366	2.75e-47
GRK4	1.49e-85	-0.391782	0.341	0.615	4.49e-81
ASTN2-AS1	5.15e-88	-0.391751	0	0.306	1.55e-83
AL359915.2	6.52e-103	-0.391509	0	0.345	1.96e-98
RIMS1	5.89e-110	-0.391372	0.676	0.804	1.77e-105
ANO5	3.67e-110	-0.391328	0.813	0.87	1.1e-105
CACNB2	1.32e-90	-0.391111	0.49	0.716	3.96e-86
NCKAP5	9.41e-73	-0.390832	0.047	0.327	2.82e-68
WRN	8.44e-86	-0.390818	0.17	0.491	2.53e-81
TANGO6	3.05e-88	-0.390269	0.138	0.469	9.16e-84
NR2C2	1.32e-87	-0.390233	0.214	0.534	3.97e-83
WDPCP	5.8e-89	-0.389654	0.408	0.68	1.74e-84
TMEM108	1.52e-83	-0.389427	0.093	0.408	4.57e-79
AL669831.5	1.14e-112	-0.389411	0	0.368	3.42e-108
EPHA5-AS1	1.64e-106	-0.389304	0	0.354	4.94e-102
ROR2	2.25e-92	-0.389198	0.018	0.343	6.76e-88
AL353784.1	8.73e-74	-0.389012	0	0.266	2.62e-69
ST5	1.8e-102	-0.388731	0	0.344	5.39e-98
APBA2	3.18e-102	-0.388724	0.492	0.742	9.56e-98
FAM13A	2.97e-82	-0.388641	0.229	0.538	8.93e-78
TAF1D	3.33e-98	-0.388136	0.452	0.71	1e-93
AC026316.5	3.98e-99	-0.387459	0	0.335	1.19e-94
AZIN1-AS1	3.06e-99	-0.387319	0	0.336	9.19e-95
CCDC66	9.12e-99	-0.387225	0.375	0.685	2.74e-94
AL451070.1	1.13e-105	-0.386758	0	0.351	3.4e-101
CKMT2-AS1	2.92e-105	-0.386667	0	0.35	8.77e-101
FIGN	7.71e-72	-0.38622	0.288	0.556	2.32e-67
TRMT9B	2e-74	-0.386006	0.24	0.525	6e-70
RALGPS1	5.79e-88	-0.385785	0.282	0.593	1.74e-83
LINC01378	1.5e-79	-0.385739	0	0.282	4.5e-75
ZNF675	5.14e-75	-0.385376	0.319	0.584	1.54e-70
FP325318.1	1.77e-108	-0.385228	0	0.358	5.32e-104
AC036108.1	2.19e-110	-0.384895	0	0.362	6.57e-106
SPG11	1.3e-95	-0.384618	0.413	0.688	3.89e-91
AP002075.1	9.74e-116	-0.384472	0	0.374	2.93e-111
NMNAT2	2.73e-157	-0.384395	0.809	0.906	8.19e-153
AC005695.2	3.72e-95	-0.384307	0	0.325	1.12e-90
ZNF718	1.33e-97	-0.384193	0.117	0.47	3.98e-93
EHMT1	8.38e-115	-0.383765	0.585	0.815	2.52e-110
TASP1	3.24e-96	-0.383611	0.078	0.426	9.72e-92
BICDL1	4.23e-82	-0.383233	0.224	0.529	1.27e-77
CDON	5.49e-76	-0.383086	0.438	0.664	1.65e-71
AC245060.6	6.65e-108	-0.382732	0	0.357	2e-103
IARS	3.99e-106	-0.382606	0	0.352	1.2e-101
GLYATL2	1.04e-102	-0.3819	0.003	0.348	3.13e-98
LTBP1	1.83e-93	-0.381702	0.011	0.336	5.49e-89
PKD2L2	1.82e-93	-0.381541	0.047	0.381	5.47e-89
LINC00624	6.23e-103	-0.381439	0	0.345	1.87e-98
AC119396.1	1.07e-98	-0.381322	0	0.334	3.22e-94
KLHL32	2.32e-89	-0.381141	0.069	0.398	6.96e-85
VPS13D	6.71e-90	-0.380749	0.264	0.58	2.01e-85
PHACTR4	7.68e-112	-0.380458	0.644	0.812	2.31e-107
AL035071.2	3.54e-108	-0.380106	0	0.357	1.06e-103
LIN28B	8.3e-82	-0.37991	0.364	0.633	2.49e-77
LYST	3.24e-99	-0.379788	0.511	0.748	9.74e-95
GLCCI1	4.48e-89	-0.379765	0.539	0.746	1.35e-84
BCAR3	4.95e-94	-0.379725	0.048	0.385	1.49e-89
TBC1D32	4.44e-78	-0.37967	0.211	0.509	1.33e-73
ZNF710	3.03e-87	-0.379638	0.144	0.472	9.11e-83
MGST1	1.2e-54	-0.379608	0.047	0.272	3.6e-50
LINC00534	9.9e-74	-0.379607	0	0.265	2.97e-69
CARS	1.14e-102	-0.379511	0	0.344	3.41e-98
SH3PXD2A	1.36e-87	-0.3795	0.438	0.694	4.09e-83
TENT4A	4.88e-86	-0.379311	0.145	0.47	1.46e-81
SPHKAP	8.19e-78	-0.379256	0.019	0.304	2.46e-73
ZNF789	8.18e-83	-0.379236	0.247	0.551	2.46e-78
NXPH1	3.45e-72	-0.379058	0.013	0.28	1.04e-67
NEB	4.61e-82	-0.378957	0.113	0.427	1.38e-77
SCLT1	2.72e-77	-0.378896	0.204	0.497	8.16e-73
CHST9	3.86e-54	-0.378823	0.201	0.432	1.16e-49
LINC02250	3.53e-80	-0.378813	0	0.284	1.06e-75
PPP2R3A	9.46e-88	-0.378767	0.502	0.718	2.84e-83
SNX25	4.29e-92	-0.378661	0.092	0.431	1.29e-87
USP54	1.06e-80	-0.378466	0.195	0.502	3.19e-76
AL117381.1	1.65e-98	-0.378232	0	0.333	4.95e-94
ATP8A1	3.02e-106	-0.378092	0.664	0.799	9.06e-102
PPP3CA	2.7e-133	-0.377872	0.748	0.886	8.12e-129
SLC1A1	1.61e-70	-0.377629	0.131	0.413	4.83e-66
INO80	9.41e-88	-0.377607	0.169	0.498	2.83e-83
PDZK1	1.13e-100	-0.377527	0.008	0.351	3.4e-96
CAV3	2.31e-76	-0.37749	0	0.273	6.93e-72
HEATR4	2.35e-86	-0.377322	0.046	0.361	7.05e-82
AC010618.3	3.28e-106	-0.377307	0	0.352	9.84e-102
ANKRD13C	6.86e-90	-0.377281	0.353	0.646	2.06e-85
SPDYA	1.18e-92	-0.3772	0.017	0.342	3.55e-88
TRMT61B	8.41e-94	-0.377124	0.094	0.437	2.53e-89
GALNTL6	7.42e-63	-0.377119	0.046	0.296	2.23e-58
TRPS1	1.74e-77	-0.376875	0.085	0.384	5.21e-73
CNTNAP3B	3.33e-73	-0.376775	0.033	0.31	1e-68
TCF4	2.36e-70	-0.376578	0.403	0.625	7.1e-66
CCDC33	7.76e-87	-0.37635	0.017	0.327	2.33e-82
RGS6	5.15e-76	-0.376342	0.061	0.353	1.55e-71
AC092040.1	1.6e-108	-0.376169	0	0.358	4.81e-104
ZNF518A	9.99e-92	-0.376142	0.483	0.724	3e-87
SNAP23	2.99e-86	-0.376119	0.097	0.42	8.97e-82
SUZ12	1.27e-94	-0.375835	0.445	0.712	3.82e-90
THSD4	3.98e-89	-0.375713	0.04	0.362	1.19e-84
POLR1C	7.89e-78	-0.375427	0.22	0.513	2.37e-73
TTC29	1.77e-67	-0.374931	0.016	0.27	5.32e-63
ITGA9	8.96e-85	-0.374427	0.021	0.326	2.69e-80
MAP7	3.09e-73	-0.373727	0.243	0.52	9.29e-69
TMEM120B	3.78e-77	-0.37346	0.199	0.496	1.14e-72
SCFD2	6.16e-88	-0.373219	0.066	0.391	1.85e-83
AF107885.2	9.28e-96	-0.372949	0	0.326	2.79e-91
NRG4	4.32e-99	-0.372655	0.014	0.354	1.3e-94
PITPNM2	3.86e-83	-0.372561	0.192	0.504	1.16e-78
FASTKD1	2.77e-83	-0.372289	0.187	0.5	8.32e-79
LRSAM1	1.52e-80	-0.372081	0.277	0.575	4.56e-76
DLGAP4	8.51e-140	-0.371795	0.743	0.897	2.55e-135
DNMT3B	8.69e-96	-0.371644	0.037	0.376	2.61e-91
SEC22A	3.75e-81	-0.371629	0.135	0.447	1.13e-76
RAPGEF1	2.01e-82	-0.371617	0.343	0.618	6.05e-78
ASCC3	2.92e-81	-0.371066	0.237	0.543	8.76e-77
RICTOR	1.21e-88	-0.371048	0.392	0.675	3.63e-84
SGIP1	4.46e-120	-0.370643	0.701	0.843	1.34e-115
SESN1	3.73e-81	-0.370516	0.141	0.452	1.12e-76
USP45	6.1e-77	-0.370468	0.142	0.444	1.83e-72
AC091887.1	3.44e-94	-0.370105	0	0.322	1.03e-89
MAP4K5	1.35e-104	-0.369791	0.583	0.785	4.07e-100
PTPRO	1.2e-72	-0.36979	0.41	0.635	3.6e-68
PSPC1	1.84e-90	-0.369642	0.43	0.693	5.52e-86
TARSL2	2.76e-104	-0.369221	0	0.347	8.28e-100
AL049569.1	1.48e-103	-0.369178	0	0.345	4.46e-99
BICRA-AS1	8.3e-105	-0.368879	0	0.348	2.49e-100
EPS15L1	1.05e-86	-0.368745	0.293	0.591	3.17e-82
AC104126.1	2.07e-101	-0.368395	0	0.34	6.21e-97
PUM2	1.54e-103	-0.368308	0.55	0.772	4.64e-99
SGCD	2.58e-67	-0.368276	0.023	0.28	7.74e-63
EFCAB7	4.55e-80	-0.368065	0.146	0.457	1.37e-75
AC117383.1	1e-98	-0.367812	0	0.333	3e-94
TAF15	8.36e-139	-0.367645	0.756	0.905	2.51e-134
ARID2	2.96e-83	-0.367484	0.447	0.679	8.88e-79
CXorf38	1.71e-89	-0.367076	0.153	0.49	5.13e-85
PAXBP1	1.51e-86	-0.367074	0.357	0.647	4.55e-82
STPG2	1.75e-70	-0.36707	0.014	0.277	5.25e-66
AC090502.1	2.59e-79	-0.36707	0	0.282	7.76e-75
CD2AP	7.08e-81	-0.367023	0.151	0.464	2.13e-76
CTNNA1	2.35e-73	-0.366507	0.164	0.458	7.06e-69
RPS6KA3	4.42e-78	-0.366119	0.478	0.693	1.33e-73
AC092835.1	8.64e-104	-0.365919	0	0.346	2.59e-99
BCKDHB	2.93e-79	-0.365867	0.125	0.432	8.8e-75
UBAC2	3.04e-82	-0.365666	0.164	0.48	9.12e-78
MAST1	4.69e-96	-0.365391	0.51	0.752	1.41e-91
SCN8A	1.53e-87	-0.36523	0.418	0.682	4.61e-83
MTSS1	4.11e-109	-0.365175	0.683	0.83	1.23e-104
BDNF-AS	1.65e-102	-0.36498	0	0.343	4.94e-98
HFM1	5.97e-86	-0.364785	0.046	0.361	1.79e-81
RHBDL2	5.34e-73	-0.364599	0.084	0.372	1.6e-68
RBM4B	1.88e-84	-0.364321	0.415	0.674	5.63e-80
SLC4A10	3.34e-74	-0.364081	0.18	0.473	1e-69
SND1	9.28e-82	-0.364015	0.328	0.612	2.79e-77
AC105383.1	2.32e-97	-0.36377	0	0.33	6.96e-93
C6orf106	4.28e-100	-0.36351	0	0.337	1.29e-95
HIST1H2AC	2.87e-90	-0.363375	0	0.311	8.61e-86
TMEM131	1.53e-80	-0.363355	0.285	0.578	4.6e-76
MGAT5	4.5e-68	-0.363209	0.331	0.579	1.35e-63
GRK3	7.11e-95	-0.363058	0.617	0.795	2.14e-90
VGLL4	7.46e-74	-0.362994	0.225	0.51	2.24e-69
UBE3D	1.06e-74	-0.362831	0.145	0.44	3.19e-70
NFE2L3	8.42e-85	-0.362812	0.073	0.391	2.53e-80
BRAF	9.33e-102	-0.362518	0.611	0.8	2.8e-97
LRRN1	1.31e-75	-0.361598	0.504	0.712	3.93e-71
AL513188.1	4.95e-88	-0.361551	0	0.306	1.49e-83
MCM3AP-AS1	4.77e-102	-0.361494	0	0.341	1.43e-97
AFF1	1.24e-78	-0.361154	0.123	0.43	3.72e-74
HARS	7.48e-104	-0.361119	0	0.346	2.25e-99
AP000892.1	1.17e-94	-0.361056	0	0.323	3.52e-90
LINC00894	7.77e-99	-0.361009	0	0.334	2.33e-94
ZNF213-AS1	1.01e-102	-0.360891	0	0.343	3.03e-98
AC027312.1	4.66e-92	-0.36059	0	0.316	1.4e-87
ATP5MPL	2.75e-104	-0.36059	0	0.347	8.27e-100
PITPNC1	2.29e-62	-0.360231	0.342	0.561	6.87e-58
GGT7	2.53e-84	-0.360224	0.211	0.528	7.61e-80
ALK	3.74e-76	-0.360075	0.042	0.33	1.12e-71
VAV3	8.77e-65	-0.359815	0.287	0.536	2.63e-60
HIVEP3	1.06e-71	-0.359567	0.525	0.689	3.17e-67
MIR99AHG	4.26e-69	-0.359189	0	0.251	1.28e-64
CYB5D2	1.17e-87	-0.358834	0.413	0.676	3.52e-83
INTS4	1.72e-79	-0.358771	0.129	0.438	5.16e-75
C12orf45	2.07e-96	-0.358407	0	0.327	6.22e-92
AC073896.2	1.28e-99	-0.358288	0	0.335	3.83e-95
MCF2L2	1.04e-77	-0.358066	0.423	0.656	3.11e-73
AC005833.2	1.23e-99	-0.357868	0	0.335	3.69e-95
AIG1	8.34e-83	-0.357861	0.531	0.729	2.5e-78
AC015853.3	5.43e-96	-0.357677	0	0.326	1.63e-91
ADAMTS19	8.85e-57	-0.357676	0.018	0.24	2.66e-52
AL138787.2	3.79e-96	-0.357642	0	0.327	1.14e-91
FAM193A	3.86e-87	-0.357576	0.452	0.7	1.16e-82
AC004943.2	2.07e-95	-0.357159	0	0.325	6.21e-91
AC136424.2	4.51e-99	-0.356991	0	0.334	1.35e-94
OBSCN	2.71e-84	-0.356966	0.092	0.413	8.15e-80
FAM120B	1.63e-79	-0.356918	0.219	0.525	4.9e-75
PRSS12	9.64e-68	-0.356778	0.199	0.469	2.9e-63
RUFY1	2.08e-82	-0.356739	0.205	0.526	6.24e-78
VMP1	3.75e-75	-0.356496	0.368	0.615	1.13e-70
FGGY	1.27e-78	-0.356403	0.134	0.443	3.8e-74
AC083798.2	1.05e-99	-0.356366	0	0.335	3.16e-95
GRIA1	1.15e-57	-0.356175	0.15	0.397	3.46e-53
LINC01098	1.05e-82	-0.35617	0	0.291	3.15e-78
TUBGCP4	1.04e-83	-0.356118	0.18	0.503	3.12e-79
MIR181A1HG	2.44e-86	-0.35589	0	0.301	7.32e-82
RAB28	1.32e-77	-0.355734	0.157	0.462	3.98e-73
CTDSPL2	1.94e-79	-0.355663	0.394	0.651	5.82e-75
ASTN1	6.37e-74	-0.355639	0.429	0.65	1.91e-69
ARMC2	6.81e-86	-0.355619	0.062	0.381	2.04e-81
MINK1	2.76e-80	-0.355095	0.167	0.481	8.28e-76
TMPRSS11D	4.74e-86	-0.354929	0.005	0.307	1.42e-81
AP003108.2	4.24e-96	-0.354517	0	0.326	1.27e-91
CRTC1	4.72e-76	-0.354391	0.292	0.573	1.42e-71
GALNT8	9.91e-83	-0.354368	0.099	0.417	2.98e-78
AC025887.2	3.04e-79	-0.354226	0	0.281	9.11e-75
AC026704.1	1.25e-95	-0.354095	0	0.325	3.75e-91
STX8	3.25e-75	-0.354078	0.429	0.654	9.76e-71
LHFPL3	7.62e-76	-0.353887	0.03	0.314	2.29e-71
REEP3	4.45e-72	-0.353615	0.224	0.512	1.34e-67
SLC25A29	5.92e-84	-0.35354	0.429	0.681	1.78e-79
AFG1L	4.74e-77	-0.353504	0.091	0.39	1.42e-72
AC002310.2	3.13e-100	-0.353429	0	0.337	9.39e-96
RAB11A	1.6e-139	-0.352846	0.876	0.915	4.8e-135
FNDC3A	4.91e-91	-0.352757	0.562	0.758	1.47e-86
AC079117.1	1.64e-89	-0.352511	0	0.309	4.94e-85
SELENOO	1.57e-87	-0.352179	0.09	0.421	4.73e-83
STRADB	2.57e-70	-0.351955	0.211	0.492	7.73e-66
YPEL1	1.72e-72	-0.351613	0.366	0.62	5.16e-68
ROCK1	1.25e-80	-0.351602	0.404	0.663	3.75e-76
COL6A2	5.64e-87	-0.351586	0.006	0.311	1.69e-82
CCDC3	8.67e-74	-0.35149	0.077	0.365	2.6e-69
MICAL3	1.76e-89	-0.351326	0.566	0.771	5.29e-85
MMS19	1.8e-77	-0.350907	0.217	0.519	5.39e-73
AL096855.1	1.52e-99	-0.350863	0	0.335	4.58e-95
NFASC	1.42e-116	-0.350776	0.716	0.862	4.26e-112
GMDS	6.86e-73	-0.350652	0.068	0.354	2.06e-68
CALD1	8.04e-55	-0.350522	0.43	0.608	2.41e-50
HVCN1	6.14e-94	-0.350015	0.013	0.339	1.84e-89
KCND2	1.69e-35	-0.349866	0.24	0.401	5.09e-31
SLC35G2	5.87e-71	-0.349694	0.209	0.491	1.76e-66
EIF4G3	3.34e-170	-0.349572	0.902	0.949	1e-165
GPC6-AS1	1.58e-82	-0.349526	0	0.29	4.74e-78
WNK2	6.86e-82	-0.349348	0.471	0.703	2.06e-77
DUSP16	3.95e-72	-0.349217	0.095	0.383	1.19e-67
BMT2	4.99e-75	-0.348885	0.172	0.471	1.5e-70
HMGN3	8.19e-76	-0.348875	0.162	0.468	2.46e-71
AC005154.6	7.56e-97	-0.348639	0	0.328	2.27e-92
AC104803.1	5.45e-73	-0.348504	0	0.263	1.64e-68
SPINK5	2.03e-69	-0.348366	0.101	0.381	6.11e-65
KMT2C	4.67e-171	-0.348361	0.878	0.968	1.4e-166
SLCO1B1	1.46e-62	-0.348286	0.055	0.306	4.39e-58
EML5	7.29e-79	-0.348247	0.066	0.368	2.19e-74
GTDC1	1.02e-71	-0.347976	0.156	0.445	3.06e-67
JARID2	1.1e-84	-0.347924	0.555	0.75	3.3e-80
AC090772.2	1.48e-93	-0.347876	0	0.32	4.45e-89
REV3L	1.6e-108	-0.347845	0.717	0.859	4.8e-104
NUP88	3.22e-76	-0.347706	0.214	0.515	9.68e-72
LINC00685	3.24e-94	-0.34768	0	0.321	9.72e-90
AK4	6.8e-74	-0.347651	0.118	0.413	2.04e-69
DIS3L2	2.24e-75	-0.347574	0.19	0.486	6.72e-71
NLK	2.41e-75	-0.347535	0.472	0.678	7.24e-71
NEURL1	3.01e-71	-0.347302	0.117	0.404	9.03e-67
RAD52	1.73e-78	-0.34724	0.181	0.49	5.2e-74
AC105206.2	2.14e-85	-0.346923	0	0.298	6.42e-81
DIAPH2	2.58e-85	-0.346896	0.042	0.355	7.76e-81
AC104316.1	6.24e-92	-0.346891	0	0.315	1.87e-87
AC087286.2	3.16e-85	-0.346723	0	0.298	9.49e-81
NR2C1	1.24e-75	-0.346267	0.216	0.514	3.71e-71
METTL15	2.24e-74	-0.346106	0.128	0.426	6.72e-70
KIAA1324	3.46e-89	-0.346012	0	0.308	1.04e-84
CRTC3	2.85e-73	-0.345989	0.317	0.586	8.57e-69
PLCB4	1.19e-65	-0.345866	0.443	0.641	3.56e-61
WDR7	1.84e-72	-0.345776	0.282	0.562	5.52e-68
BCR	1.14e-73	-0.345717	0.277	0.557	3.42e-69
AC108472.1	1.88e-96	-0.345607	0	0.327	5.64e-92
RASGRP1	1.1e-83	-0.345567	0.025	0.33	3.29e-79
SERP1	1.46e-80	-0.345417	0.468	0.699	4.39e-76
FUBP3	4.3e-77	-0.345195	0.214	0.514	1.29e-72
PTPN13	2.71e-75	-0.345026	0.064	0.357	8.13e-71
GARNL3	5.64e-69	-0.344805	0.233	0.509	1.69e-64
LINC01184	1.39e-89	-0.344777	0	0.309	4.16e-85
ARNT	1.11e-74	-0.344764	0.184	0.479	3.35e-70
MZF1-AS1	1.54e-94	-0.344754	0	0.322	4.64e-90
ZNF552	3.81e-77	-0.344695	0.176	0.483	1.15e-72
LONP2	3.33e-80	-0.344669	0.46	0.691	1e-75
AL365204.1	7.77e-93	-0.344667	0	0.318	2.33e-88
UBE2O	4.61e-78	-0.34464	0.429	0.668	1.38e-73
ARID4B	2.11e-131	-0.344606	0.791	0.899	6.33e-127
ZBTB20-AS5	5.73e-82	-0.344574	0	0.289	1.72e-77
SLC27A6	1.32e-79	-0.344564	0.002	0.285	3.96e-75
FTO	1.79e-119	-0.34446	0.737	0.874	5.37e-115
AL354696.2	3.12e-88	-0.344321	0	0.306	9.37e-84
DMXL1	3.24e-71	-0.344317	0.268	0.545	9.72e-67
LRRFIP1	1.14e-83	-0.344297	0.528	0.742	3.42e-79
AC097534.2	4.55e-93	-0.344023	0	0.318	1.37e-88
UTRN	7.84e-70	-0.34397	0.072	0.351	2.35e-65
RAF1	7.31e-92	-0.34349	0.551	0.762	2.19e-87
CEACAM1	1.52e-67	-0.34347	0.057	0.324	4.56e-63
MORC2-AS1	3.01e-96	-0.343282	0	0.326	9.03e-92
EPHA4	1.36e-64	-0.343083	0.058	0.319	4.09e-60
PTPN4	5.09e-72	-0.342557	0.284	0.561	1.53e-67
SLC38A9	9.11e-70	-0.34215	0.143	0.427	2.74e-65
INTS12	2.63e-73	-0.342125	0.133	0.428	7.9e-69
PDC	5.4e-90	-0.341741	0.016	0.333	1.62e-85
MROH1	2.1e-72	-0.341307	0.203	0.498	6.29e-68
ZNF511-PRAP1	4.37e-91	-0.341183	0	0.313	1.31e-86
PRIMPOL	2.16e-81	-0.341084	0.066	0.376	6.49e-77
ZNF532	6.42e-91	-0.340877	0.617	0.789	1.93e-86
AC087071.2	7.05e-86	-0.340757	0	0.299	2.12e-81
2023-09-03	6.91e-97	-0.340739	0	0.328	2.07e-92
ADAM22	1.23e-74	-0.340376	0.396	0.647	3.68e-70
APTR	2.89e-89	-0.340245	0	0.308	8.69e-85
AC130324.2	2.65e-87	-0.340074	0	0.303	7.97e-83
AC016493.1	5.32e-85	-0.340017	0	0.297	1.6e-80
AL596220.1	6.03e-91	-0.339931	0	0.313	1.81e-86
ZCCHC14	4.06e-67	-0.33981	0.325	0.571	1.22e-62
FNBP1	3.04e-96	-0.339545	0.629	0.809	9.13e-92
PPP3CC	3.93e-72	-0.339317	0.145	0.437	1.18e-67
ADAM23	9.43e-68	-0.338835	0.212	0.488	2.83e-63
NSUN6	1.07e-67	-0.338726	0.271	0.54	3.2e-63
POU6F2	1.26e-56	-0.338705	0.094	0.341	3.79e-52
BTAF1	3.18e-71	-0.338211	0.201	0.489	9.54e-67
TFCP2	3.64e-63	-0.338032	0.257	0.509	1.09e-58
TTC7A	1.14e-76	-0.337536	0.097	0.399	3.42e-72
SARS	9.68e-95	-0.337423	0	0.322	2.91e-90
NKAIN1	2.06e-88	-0.337423	0.659	0.794	6.19e-84
CTBP2	1.38e-98	-0.337264	0.699	0.841	4.15e-94
INTS9	6.16e-83	-0.336694	0.052	0.362	1.85e-78
IQSEC3	1.12e-77	-0.336443	0.106	0.414	3.37e-73
CLVS1	2.06e-70	-0.336423	0.121	0.409	6.19e-66
UNK	4.03e-69	-0.335779	0.176	0.46	1.21e-64
TRIT1	6.22e-73	-0.335546	0.176	0.471	1.87e-68
ZNF730	2.1e-75	-0.335387	0.099	0.398	6.32e-71
KIAA1551	1.43e-94	-0.335355	0	0.322	4.28e-90
ROCK2	2.97e-75	-0.334906	0.462	0.688	8.93e-71
C2orf88	6.44e-69	-0.334829	0.071	0.347	1.93e-64
DACH2	2.19e-38	-0.334599	0.425	0.542	6.57e-34
AC022395.1	1.8e-90	-0.334548	0	0.311	5.41e-86
PCAT1	2.45e-66	-0.334434	0	0.243	7.35e-62
KCNC1	1.8e-67	-0.334042	0.405	0.623	5.42e-63
ITSN1	1.35e-109	-0.333964	0.722	0.862	4.06e-105
ZFYVE9	1.73e-66	-0.333886	0.362	0.602	5.19e-62
VPS8	2.87e-70	-0.333829	0.353	0.613	8.61e-66
HERC2	1.94e-101	-0.333727	0.664	0.832	5.83e-97
CCNC	2.55e-75	-0.333694	0.468	0.686	7.65e-71
RAPGEFL1	5.07e-78	-0.333645	0.113	0.42	1.52e-73
AL133346.1	2.67e-72	-0.333615	0	0.261	8.02e-68
UQCC1	1.5e-72	-0.333126	0.201	0.496	4.52e-68
AF165147.1	1.27e-80	-0.332853	0	0.285	3.82e-76
TH2LCRR	3.2e-88	-0.332604	0	0.305	9.6e-84
FAM213A	6.89e-93	-0.33256	0	0.317	2.07e-88
CCDC130	4.36e-94	-0.332372	0	0.32	1.31e-89
AL365275.1	2.87e-86	-0.332337	0	0.3	8.63e-82
AC073333.1	7.93e-89	-0.332313	0	0.307	2.38e-84
PTPRM	1.45e-64	-0.332075	0.15	0.421	4.36e-60
TBC1D8	1.63e-70	-0.331875	0.151	0.439	4.88e-66
GEMIN7-AS1	9.59e-86	-0.331754	0	0.299	2.88e-81
AC091212.1	1.72e-61	-0.331747	0	0.228	5.18e-57
SLC24A3	4.49e-68	-0.331507	0.056	0.325	1.35e-63
B3GNT5	2.31e-71	-0.331425	0.105	0.394	6.92e-67
OSBPL5	1.78e-76	-0.331399	0.109	0.412	5.35e-72
NDST3	2.91e-69	-0.331356	0.052	0.324	8.74e-65
NPHP4	8.34e-82	-0.331256	0.053	0.36	2.5e-77
NME7	7.48e-65	-0.331106	0.337	0.583	2.25e-60
CAMKMT	3.88e-57	-0.331085	0.117	0.361	1.17e-52
KCND3	1.64e-57	-0.330846	0.154	0.403	4.93e-53
PEX14	1.83e-76	-0.330817	0.1	0.403	5.48e-72
DENND6A	3.39e-72	-0.330551	0.149	0.445	1.02e-67
USHBP1	2.16e-75	-0.330499	0.098	0.399	6.49e-71
LCORL	1.43e-80	-0.330021	0.581	0.767	4.28e-76
FOXP1	6.41e-58	-0.329428	0.473	0.644	1.93e-53
AC007038.1	2.35e-83	-0.329196	0	0.292	7.05e-79
SHC2	1.14e-67	-0.32877	0.288	0.555	3.41e-63
MAD1L1	1.32e-86	-0.328709	0.018	0.327	3.97e-82
MACROD2-AS1	5.28e-80	-0.328518	0	0.283	1.59e-75
SMCR5	6.12e-87	-0.328509	0	0.302	1.84e-82
RADIL	9.07e-74	-0.328429	0.085	0.378	2.72e-69
TAZ	5.32e-89	-0.328324	0	0.307	1.6e-84
KSR1	1.49e-68	-0.328123	0.189	0.475	4.47e-64
SGMS1	2.97e-63	-0.328021	0.141	0.408	8.92e-59
RBP2	6.16e-84	-0.327956	0.011	0.31	1.85e-79
CHD6	1.46e-81	-0.327781	0.54	0.75	4.4e-77
AC104984.3	1.75e-93	-0.327696	0	0.318	5.24e-89
LDLRAD3	3.44e-60	-0.327537	0.43	0.62	1.03e-55
DYRK1A	2.49e-78	-0.327394	0.547	0.74	7.48e-74
AC010320.4	3.05e-89	-0.327283	0	0.308	9.15e-85
GLRA2	4.48e-52	-0.327234	0.202	0.433	1.34e-47
PHF21B	3.59e-53	-0.327184	0.356	0.556	1.08e-48
AC007614.1	9.66e-84	-0.32717	0	0.293	2.9e-79
RIPOR2	1.35e-64	-0.327025	0.463	0.663	4.07e-60
ZNF438	6.52e-78	-0.326894	0.02	0.306	1.96e-73
ANAPC1	1.54e-71	-0.326871	0.192	0.483	4.62e-67
PTPRK	1.39e-32	-0.326838	0.31	0.461	4.17e-28
LMBR1	6.83e-68	-0.326535	0.347	0.595	2.05e-63
AC091153.2	8.41e-88	-0.326276	0	0.304	2.52e-83
AC025871.1	1.47e-85	-0.325967	0	0.298	4.43e-81
VPS35L	1.92e-65	-0.325462	0.265	0.531	5.76e-61
ELK3	2.34e-73	-0.325452	0.058	0.343	7.03e-69
AC009948.1	7.11e-89	-0.32539	0	0.307	2.14e-84
OSBPL3	4.3e-60	-0.325377	0.099	0.354	1.29e-55
PDE4B	1.11e-47	-0.325212	0.427	0.581	3.33e-43
DNAH2	7e-79	-0.325121	0.05	0.35	2.1e-74
SCRG1	9.3e-64	-0.325012	0.112	0.381	2.79e-59
ZC4H2	9.49e-63	-0.324896	0.355	0.581	2.85e-58
PARP16	1.21e-71	-0.324789	0.094	0.383	3.62e-67
ADAMTS2	1e-80	-0.324748	0.038	0.338	3.01e-76
OCIAD1-AS1	5.33e-91	-0.324588	0	0.312	1.6e-86
SLC13A3	5.37e-72	-0.324345	0.049	0.328	1.61e-67
TTC23L	1.57e-71	-0.324278	0.027	0.298	4.72e-67
AC053527.1	2.49e-84	-0.324147	0	0.295	7.47e-80
COPG2	4.06e-65	-0.324002	0.158	0.433	1.22e-60
PMFBP1	3.72e-68	-0.323881	0.066	0.339	1.12e-63
COL6A6	6.8e-75	-0.323715	0.004	0.274	2.04e-70
PAK1	2.92e-75	-0.323675	0.584	0.745	8.77e-71
RFTN1	6.83e-79	-0.323135	0.016	0.304	2.05e-74
AL589765.1	1.37e-90	-0.323052	0	0.311	4.12e-86
PAPPA2	6.59e-78	-0.323048	0.044	0.34	1.98e-73
AC012309.1	7.82e-83	-0.322751	0	0.291	2.35e-78
AC026202.2	1.91e-84	-0.322725	0	0.295	5.74e-80
AC010168.1	3.39e-67	-0.322475	0	0.246	1.02e-62
SETDB1	3.7e-67	-0.322045	0.199	0.479	1.11e-62
TRA2A	4.49e-90	-0.321976	0.638	0.805	1.35e-85
HS6ST2	7.15e-66	-0.321934	0.049	0.31	2.15e-61
MCU	1.13e-66	-0.321888	0.093	0.367	3.38e-62
MARK4	1.03e-63	-0.32181	0.365	0.6	3.11e-59
ZNF490	1.57e-64	-0.321424	0.156	0.427	4.7e-60
AC124319.2	4.5e-86	-0.321369	0	0.299	1.35e-81
STOX2	9.06e-86	-0.321362	0.692	0.816	2.72e-81
SETD5	1.03e-143	-0.321156	0.869	0.951	3.08e-139
AC005726.5	1.1e-90	-0.321055	0	0.311	3.29e-86
LRIG1	2.81e-81	-0.320515	0.011	0.303	8.44e-77
PIK3IP1-AS1	4.18e-83	-0.320506	0	0.291	1.25e-78
DNAH14	1.31e-46	-0.320402	0.406	0.567	3.95e-42
MAPK14	4.62e-66	-0.320291	0.202	0.48	1.39e-61
MEF2A	6.1e-68	-0.320002	0.489	0.688	1.83e-63
AL158801.3	3.74e-89	-0.319806	0	0.307	1.12e-84
YARS	2.52e-83	-0.31958	0	0.292	7.55e-79
SLFNL1-AS1	2.52e-83	-0.319143	0	0.292	7.57e-79
ALG13-AS1	8.58e-86	-0.31896	0	0.298	2.58e-81
HECTD2	1.77e-62	-0.31894	0.185	0.453	5.3e-58
CDC42SE2	4.25e-57	-0.318778	0.471	0.646	1.28e-52
ARFGEF3	4.57e-72	-0.31856	0.635	0.756	1.37e-67
RNGTT	2.65e-63	-0.318361	0.352	0.587	7.97e-59
AARS	2.01e-85	-0.318126	0	0.297	6.03e-81
AC093110.1	2.42e-88	-0.318078	0	0.305	7.25e-84
HACE1	8.32e-63	-0.318074	0.206	0.471	2.5e-58
C3orf67	8.8e-80	-0.317852	0	0.282	2.64e-75
TLDC1	9.95e-89	-0.317626	0	0.306	2.99e-84
STK10	1.8e-64	-0.31753	0.122	0.391	5.39e-60
LINC01572	3.2e-75	-0.317504	0	0.269	9.62e-71
CNOT10	7.61e-62	-0.317405	0.206	0.468	2.28e-57
KIF13B	2.81e-74	-0.317276	0.042	0.325	8.45e-70
TCF7	1.74e-69	-0.317188	0.103	0.388	5.23e-65
SLC4A7	1.86e-73	-0.317037	0.544	0.726	5.57e-69
FAR2	8.23e-65	-0.316981	0.095	0.365	2.47e-60
DCUN1D2	7.95e-72	-0.316861	0.113	0.406	2.39e-67
FUT9	2.08e-41	-0.316272	0.262	0.451	6.24e-37
AL139021.2	1.54e-81	-0.316236	0	0.287	4.63e-77
MPRIP	1.85e-81	-0.316223	0.591	0.786	5.56e-77
AIMP2	1.23e-70	-0.316064	0.08	0.363	3.69e-66
CTBP1-AS	6.23e-88	-0.315199	0	0.304	1.87e-83
PPFIBP1	1.28e-56	-0.31503	0.32	0.551	3.85e-52
AC105052.3	8.52e-89	-0.315011	0	0.306	2.56e-84
PHF21A	2.54e-69	-0.314876	0.595	0.742	7.63e-65
RCC1L	7.91e-69	-0.31472	0.133	0.419	2.38e-64
NDUFAF6	5.61e-57	-0.314655	0.296	0.531	1.69e-52
PTPN9	1.4e-55	-0.314648	0.274	0.507	4.22e-51
AC004148.2	1.27e-87	-0.314588	0	0.303	3.81e-83
C21orf62-AS1	5.07e-81	-0.314451	0	0.285	1.52e-76
PLXNA2	3.93e-32	-0.314406	0.199	0.364	1.18e-27
RBM33	1.72e-71	-0.314108	0.492	0.713	5.16e-67
CEP128	2.17e-58	-0.313908	0.066	0.31	6.53e-54
AC100763.1	2.7e-84	-0.313893	0	0.294	8.09e-80
TAPT1-AS1	6.89e-81	-0.313734	0	0.285	2.07e-76
AC087564.1	5.55e-74	-0.313703	0	0.265	1.67e-69
CCDC7	7.33e-61	-0.313548	0.097	0.355	2.2e-56
LIX1-AS1	2.45e-80	-0.313508	0	0.283	7.35e-76
NKTR	9.5e-108	-0.313417	0.764	0.892	2.85e-103
PPM1L	8.85e-56	-0.313197	0.478	0.652	2.66e-51
KCTD1	5.58e-49	-0.313068	0.296	0.502	1.68e-44
TSPOAP1-AS1	4.92e-83	-0.312837	0	0.291	1.48e-78
CDK13	6.6e-78	-0.31278	0.64	0.786	1.98e-73
MED15	5.48e-66	-0.312774	0.178	0.456	1.65e-61
OGDH	3.52e-59	-0.312732	0.195	0.452	1.06e-54
SEMA6A	1.31e-53	-0.312589	0.263	0.508	3.93e-49
COG7	1.08e-70	-0.312488	0.09	0.376	3.25e-66
SLC26A5	6.02e-82	-0.312284	0	0.288	1.81e-77
ACAD10	2.95e-62	-0.31224	0.167	0.434	8.86e-58
DNHD1	5.35e-64	-0.312085	0.043	0.297	1.61e-59
AL136454.1	8.81e-88	-0.311897	0	0.303	2.64e-83
FRMPD4	3.87e-60	-0.311862	0.04	0.281	1.16e-55
PEAK1	1.82e-58	-0.311787	0.623	0.743	5.47e-54
AL365356.1	1.05e-78	-0.311679	0	0.279	3.16e-74
FCHO2	6.26e-63	-0.31166	0.156	0.425	1.88e-58
KLHL22	7.73e-64	-0.311511	0.132	0.403	2.32e-59
SPSB3	1.81e-85	-0.311375	0.015	0.32	5.44e-81
ZNF516	3.11e-61	-0.311359	0.216	0.481	9.33e-57
AL606489.1	5.12e-83	-0.311194	0	0.291	1.54e-78
ABCA3	2.87e-57	-0.310811	0.309	0.543	8.62e-53
PTK7	1.85e-60	-0.310732	0.207	0.472	5.56e-56
PLCG1-AS1	1.11e-83	-0.310594	0	0.292	3.33e-79
COL26A1	3.76e-65	-0.310432	0.092	0.362	1.13e-60
AC020915.3	7.36e-87	-0.310371	0	0.301	2.21e-82
LINC00665	3.55e-86	-0.31034	0	0.299	1.07e-81
NRG2	5.32e-61	-0.310209	0.093	0.351	1.6e-56
PDE10A	2.21e-53	-0.310188	0.288	0.511	6.64e-49
AL591806.3	3.45e-82	-0.310159	0	0.288	1.04e-77
GPR107	1.56e-61	-0.310109	0.302	0.558	4.68e-57
VLDLR-AS1	9.84e-76	-0.310091	0	0.27	2.95e-71
C1S	1.27e-72	-0.310052	0.047	0.328	3.83e-68
AGBL5	6.03e-58	-0.309903	0.195	0.451	1.81e-53
SLCO1A2	2.53e-49	-0.309815	0.219	0.443	7.61e-45
ATXN2	3.28e-107	-0.30973	0.791	0.89	9.85e-103
ABCC1	5.03e-65	-0.309716	0.081	0.349	1.51e-60
BAALC-AS1	5.53e-71	-0.3092	0	0.257	1.66e-66
TTLL11	6.88e-63	-0.309071	0.148	0.417	2.07e-58
DCP1A	8.96e-60	-0.308883	0.347	0.583	2.69e-55
ANKRD36C	1.04e-71	-0.308869	0.569	0.75	3.11e-67
AC112722.1	2.13e-83	-0.308698	0	0.292	6.39e-79
LINC00331	5.55e-77	-0.308454	0	0.274	1.67e-72
AL021707.1	2.64e-82	-0.308338	0	0.289	7.94e-78
AC109466.1	8.99e-53	-0.308277	0	0.199	2.7e-48
MASP2	9.11e-81	-0.308183	0.023	0.319	2.74e-76
ARHGAP17	1.33e-62	-0.307445	0.184	0.456	3.98e-58
SEMA3A	1.07e-52	-0.307325	0.212	0.449	3.2e-48
AC005699.1	1.1e-65	-0.307186	0	0.241	3.31e-61
PAXBP1-AS1	3.14e-86	-0.307175	0	0.299	9.44e-82
AC020928.1	3.4e-83	-0.306991	0	0.291	1.02e-78
SGSM1	4.65e-61	-0.306892	0.088	0.345	1.4e-56
PPA2	7.55e-57	-0.306868	0.261	0.505	2.27e-52
SNX32	1.89e-68	-0.306763	0.068	0.343	5.67e-64
TTN	8.53e-42	-0.306584	0.436	0.581	2.56e-37
ZNF821	1.1e-61	-0.306479	0.48	0.671	3.31e-57
ASB14	4.43e-71	-0.306457	0.052	0.331	1.33e-66
CATSPERG	1.9e-55	-0.306356	0.244	0.487	5.7e-51
DENND6B	6.45e-61	-0.306279	0.17	0.437	1.94e-56
MARS	7.57e-84	-0.306226	0	0.293	2.27e-79
SGK1	1.22e-57	-0.30619	0.084	0.329	3.68e-53
C6orf48	1.12e-85	-0.306147	0	0.297	3.35e-81
TRPM7	1.39e-56	-0.306053	0.311	0.539	4.17e-52
TTC19	1.12e-80	-0.305942	0.638	0.803	3.37e-76
AF117829.1	2.56e-76	-0.30582	0	0.272	7.7e-72
SLC2A13	2.97e-52	-0.305679	0.511	0.667	8.91e-48
FGD1	5.87e-78	-0.305672	0.025	0.314	1.76e-73
ZSCAN16-AS1	4.14e-85	-0.305427	0	0.296	1.24e-80
CORO2B	6.69e-56	-0.305305	0.391	0.602	2.01e-51
SLC7A6OS	1.2e-76	-0.305288	0.035	0.324	3.61e-72
AC007566.1	3.46e-82	-0.305233	0	0.288	1.04e-77
AL157871.1	8.06e-85	-0.305215	0	0.295	2.42e-80
FAM45A	2.96e-80	-0.305065	0	0.283	8.88e-76
NUF2	2.85e-75	-0.305009	0	0.269	8.56e-71
SLC22A4	2.11e-72	-0.304992	0.032	0.308	6.34e-68
SVOP	6.5e-56	-0.304898	0.272	0.506	1.95e-51
EPB41	2.43e-117	-0.304852	0.861	0.929	7.31e-113
CCM2	6.22e-56	-0.304849	0.268	0.503	1.87e-51
SRGAP2-AS1	4.35e-81	-0.304842	0	0.285	1.31e-76
CEP85L	8.14e-56	-0.304759	0.291	0.528	2.44e-51
SMPD4	4.19e-69	-0.304533	0.083	0.364	1.26e-64
TSHZ2	2.05e-38	-0.30452	0.149	0.341	6.16e-34
LRRC37B	6.98e-64	-0.304392	0.164	0.441	2.1e-59
HGSNAT	2.47e-58	-0.304381	0.361	0.587	7.41e-54
AC104461.1	3.42e-74	-0.303844	0	0.266	1.03e-69
EVC	5.52e-68	-0.303756	0.021	0.28	1.66e-63
DARS	6.14e-79	-0.303676	0	0.279	1.84e-74
MB21D2	3.12e-49	-0.303571	0.323	0.522	9.38e-45
NELL2	2.85e-49	-0.303498	0.427	0.624	8.57e-45
LINC02241	6.06e-86	-0.30336	0	0.298	1.82e-81
TCF4-AS1	9.38e-71	-0.303307	0	0.256	2.82e-66
ACTN4	1.94e-59	-0.303261	0.281	0.533	5.82e-55
HMCN2	2.06e-70	-0.303232	0.042	0.315	6.19e-66
AC023590.1	2.83e-66	-0.303209	0	0.243	8.5e-62
PEX6	7.77e-72	-0.303088	0.051	0.331	2.33e-67
C1orf56	2.1e-75	-0.302894	0.047	0.337	6.3e-71
MAP3K3	1.87e-63	-0.302827	0.122	0.393	5.61e-59
CUTC	8.27e-64	-0.302508	0.143	0.417	2.48e-59
ST7L	5.8e-60	-0.302422	0.191	0.454	1.74e-55
NIM1K	2.21e-51	-0.30238	0.134	0.366	6.64e-47
AC002116.2	1.19e-83	-0.30218	0	0.292	3.57e-79
AL031772.1	2.08e-79	-0.301995	0	0.28	6.24e-75
GREM2	6.92e-52	-0.30198	0.085	0.314	2.08e-47
PLOD2	1.82e-51	-0.301962	0.141	0.374	5.47e-47
AC009060.1	3.68e-83	-0.301881	0	0.291	1.11e-78
C8orf59	3.97e-86	-0.301463	0	0.298	1.19e-81
CTPS2	2.38e-59	-0.301141	0.143	0.403	7.13e-55
AC245060.5	2.13e-80	-0.301064	0	0.283	6.4e-76
CRYBG3	2.77e-60	-0.301055	0.058	0.307	8.32e-56
COMMD1	1.11e-52	-0.300855	0.457	0.629	3.32e-48
LEMD1	1.79e-53	-0.300754	0.248	0.49	5.38e-49
ZBTB20-AS1	1.34e-75	-0.300481	0	0.27	4.01e-71
FRAS1	3.14e-39	-0.300318	0.088	0.274	9.42e-35
AL109930.1	1.04e-50	-0.300123	0	0.193	3.11e-46
PLA2G4C	3.81e-56	-0.300041	0.121	0.367	1.15e-51
MOB1B	3.34e-52	-0.299613	0.27	0.5	1e-47
CDKL3	2.02e-57	-0.299574	0.16	0.417	6.06e-53
AC104123.1	1.58e-70	-0.299524	0	0.255	4.75e-66
GALNT2	6.83e-58	-0.299439	0.208	0.466	2.05e-53
H2AFY	3.04e-84	-0.299356	0	0.293	9.12e-80
AC005759.1	2e-72	-0.299121	0	0.261	6.02e-68
PIGF	1.93e-62	-0.299037	0.149	0.418	5.79e-58
BAIAP2L2	4.24e-73	-0.298908	0.034	0.313	1.27e-68
DNAH17	6.81e-64	-0.298893	0.057	0.316	2.04e-59
AC099850.1	8.55e-80	-0.29885	0	0.281	2.57e-75
H1FX	6.43e-83	-0.298687	0	0.29	1.93e-78
FO393400.1	5.17e-80	-0.298432	0	0.282	1.55e-75
ZNF197	1.19e-53	-0.298361	0.397	0.605	3.56e-49
ZNF862	1.05e-77	-0.298288	0.028	0.317	3.16e-73
EPB41L4A	7.32e-54	-0.298279	0.49	0.665	2.2e-49
LINC02249	9.85e-76	-0.298142	0	0.27	2.96e-71
RANBP9	6.95e-57	-0.298025	0.334	0.573	2.09e-52
ARMCX4	8.37e-59	-0.297614	0.176	0.435	2.51e-54
CELF2-AS2	8.32e-72	-0.297512	0	0.259	2.5e-67
ME3	2.21e-67	-0.297397	0.033	0.295	6.65e-63
ARHGEF11	1.5e-58	-0.29721	0.519	0.682	4.52e-54
TSPAN11	3.6e-69	-0.296915	0.04	0.309	1.08e-64
OSBPL6	2.25e-50	-0.2968	0.357	0.559	6.74e-46
ATP8B1	3.03e-49	-0.296601	0.044	0.252	9.11e-45
AC008581.2	2.86e-75	-0.296458	0	0.269	8.6e-71
RDX	2.39e-118	-0.296361	0.908	0.937	7.17e-114
AC022087.1	3.87e-81	-0.29627	0	0.285	1.16e-76
CAMK1	1.36e-62	-0.296057	0.118	0.386	4.09e-58
LINC01170	1.46e-58	-0.295641	0	0.218	4.39e-54
SLC5A4-AS1	9.55e-74	-0.295328	0	0.264	2.87e-69
NARFL	9.88e-81	-0.295281	0	0.284	2.97e-76
BBX	3.42e-56	-0.295037	0.546	0.706	1.03e-51
MTCL1	2.58e-53	-0.294532	0.212	0.455	7.73e-49
ADAM7	3.84e-60	-0.294485	0.012	0.242	1.15e-55
RGS20	2.14e-67	-0.294372	0.005	0.254	6.42e-63
MIR2052HG	1.86e-52	-0.294364	0	0.198	5.59e-48
DOCK11	1.04e-51	-0.29435	0.177	0.413	3.12e-47
PELI2	1.18e-44	-0.294325	0.301	0.499	3.53e-40
AC103949.1	9.39e-65	-0.29426	0	0.238	2.82e-60
ZSCAN31	6.7e-61	-0.294246	0.089	0.347	2.01e-56
NEDD9	2.97e-43	-0.294133	0.053	0.244	8.93e-39
FAM217A	6.29e-79	-0.294072	0.002	0.282	1.89e-74
S100A4	1.61e-79	-0.294056	0.001	0.282	4.84e-75
AP002433.1	1.1e-78	-0.293669	0	0.278	3.31e-74
AC125613.1	1.24e-49	-0.293344	0	0.189	3.71e-45
ELOA-AS1	6.8e-78	-0.293245	0	0.276	2.04e-73
MTERF1	2.71e-50	-0.293081	0.156	0.387	8.15e-46
CACNG7	1.13e-54	-0.292824	0.353	0.581	3.38e-50
AF241726.2	1.46e-77	-0.292815	0	0.275	4.38e-73
TCF7L2	2.74e-46	-0.292579	0.095	0.315	8.24e-42
DNM1	1.35e-104	-0.292311	0.809	0.884	4.04e-100
LPCAT4	4.2e-59	-0.292309	0.235	0.497	1.26e-54
ATRN	1.82e-52	-0.292179	0.355	0.568	5.46e-48
HERC1	5.94e-117	-0.291955	0.843	0.918	1.78e-112
BMPR2	9.15e-133	-0.291933	0.915	0.961	2.75e-128
LSM14A	1.04e-62	-0.291925	0.529	0.703	3.13e-58
STEAP1B	3.03e-79	-0.291626	0.007	0.291	9.11e-75
NEXN	3.6e-62	-0.291534	0.06	0.316	1.08e-57
PTCHD1-AS	3.53e-59	-0.291483	0	0.22	1.06e-54
AL353052.1	3.2e-73	-0.291242	0	0.263	9.6e-69
LARP1B	1.01e-48	-0.290953	0.341	0.544	3.03e-44
TSPAN9	2.36e-65	-0.290938	0.046	0.306	7.09e-61
EFCAB2	1.01e-41	-0.290531	0.367	0.532	3.02e-37
WDR78	8.24e-73	-0.290199	0	0.262	2.47e-68
AC022098.1	1.57e-80	-0.289944	0	0.283	4.71e-76
AL157392.2	1.15e-73	-0.289865	0	0.264	3.44e-69
AP001266.2	1.79e-69	-0.289642	0	0.252	5.37e-65
PVT1	5.73e-70	-0.289606	0	0.253	1.72e-65
AC009403.1	9.01e-76	-0.289596	0	0.27	2.71e-71
TTBK2	5.21e-61	-0.289208	0.573	0.722	1.57e-56
RGL1	2.19e-51	-0.288818	0.17	0.405	6.59e-47
CENPP	1.4e-61	-0.288633	0.021	0.26	4.2e-57
ESRRG	2.04e-52	-0.288544	0.04	0.257	6.13e-48
ANO6	6.65e-54	-0.288539	0.121	0.361	2e-49
FAM222B	3.73e-59	-0.288503	0.586	0.717	1.12e-54
[truncated: 3,436 more rows]

## Sheet: EnrichR_Go_BP_Output
Term	P-value	Adjusted P-value	Genes	neglogP10
cell-cell adhesion via plasma-membrane adhesion molecules (GO:0098742)	2.79e-07	0.00051	KIRREL3;ROBO2;TENM2;NLGN1;TENM3;DSCAM;TENM4;UNC5D;ROBO1;PTPRD;SDK1;LRFN5;CDH20;IL1RAPL1;CDH12;GPC6;CDH18;ADGRL3	3.29243
regulation of synapse assembly (GO:0051963)	2.08e-06	0.00132426	ROBO2;PTPRD;NLGN1;LRFN5;CUX2;IL1RAPL1;SLIT1;EPHB1;GPC6	2.87803
presynaptic membrane assembly (GO:0097105)	2.17e-06	0.00132426	PTPRD;NLGN1;NLGN4X;IL1RAPL1;LRP4	2.87803
synapse organization (GO:0050808)	3.31e-06	0.00142673	KIRREL3;NLGN1;NLGN4X;DSCAM;CTNND2;LRP4;GPHN;PTPRD;SDK1;LRFN5;APBB2;GPC6;PPFIA2;ADGRL3	2.84566
presynaptic membrane organization (GO:0097090)	3.9e-06	0.00142673	PTPRD;NLGN1;NLGN4X;IL1RAPL1;LRP4	2.84566
modulation of chemical synaptic transmission (GO:0050804)	1.82e-05	0.00553615	RIMS2;GRM3;NLGN1;NLGN4X;GRM7;NRG3;GRID1;CACNA1B;GRIK1;DLGAP1;SYN3;DGKI	2.25679
positive regulation of cell projection organization (GO:0031346)	3.71e-05	0.00969182	TIAM2;PTPRD;ROBO2;GRIP1;TIAM1;TENM3;CUX2;CUX1;MAGI2;IL1RAPL1;EPHA3;ROBO1	2.01359
presynapse assembly (GO:0099054)	6.26e-05	0.014303	PTPRD;NLGN1;NLGN4X;IL1RAPL1;LRP4	1.84457
axonogenesis (GO:0007409)	0.000121	0.0245616	EPHA5;ROBO2;SPTBN4;DSCAM;AUTS2;DCC;SEMA6D;NRXN3;UNC5C;UNC5D;PTK2;ROBO1;DAB1;SLIT1;CTNNA2;EPHB1;EPHA3	1.60974
axon guidance (GO:0007411)	0.000189	0.0344834	EPHA5;ROBO2;SPTBN4;DSCAM;DCC;SEMA6D;NRXN3;UNC5C;UNC5D;PTK2;ROBO1;DAB1;SLIT1;EPHB1;EPHA3	1.46239
regulation of trans-synaptic signaling (GO:0099177)	0.000208	0.0344834	NLGN1;NLGN4X;NRG3;GRID1;CACNA1B;GRIK1	1.46239
positive regulation of neurogenesis (GO:0050769)	0.000425	0.0646493	ROBO2;TIAM2;PTPRD;TIAM1;CUX2;CUX1;IL1RAPL1;ROBO1	1.18944
neuron cell-cell adhesion (GO:0007158)	0.000553	0.0711897	NLGN1;NLGN4X;NRXN3;NCAM2	1.14758
heterophilic cell-cell adhesion via plasma membrane cell adhesion molecules (GO:0007157)	0.000579	0.0711897	PTPRD;TENM2;NLGN1;TENM3;TENM4;IL1RAPL1	1.14758
positive regulation of synapse assembly (GO:0051965)	0.000584	0.0711897	PTPRD;NLGN1;CUX2;IL1RAPL1;EPHB1	1.14758
regulation of presynapse assembly (GO:1905606)	0.000894	0.0921594	PTPRD;LRFN5;IL1RAPL1;GPC6	1.03546
regulation of presynapse organization (GO:0099174)	0.000894	0.0921594	PTPRD;LRFN5;IL1RAPL1;GPC6	1.03546
cell-cell junction organization (GO:0045216)	0.00101782	0.0921594	SDK1;TGFB1;NLGN4X;CDH20;CADM2;CTNND2;CDH12;CDH18	1.03546
ephrin receptor signaling pathway (GO:0048013)	0.00101782	0.0921594	EPHA5;TIAM1;RASA1;EPHB1;KALRN;EPHA3;PTK2;ANKS1B	1.03546
cell junction assembly (GO:0034329)	0.0010392	0.0921594	KIRREL3;SDK1;NLGN1;DSCAM;CDH20;CTNND2;CDH12;CDH18;ADGRL3	1.03546
regulation of dendrite morphogenesis (GO:0048814)	0.00110314	0.0921594	PTPRD;CUX2;CUX1;ADGRB3;IL1RAPL1	1.03546
postsynaptic membrane organization (GO:0001941)	0.00110975	0.0921594	NLGN1;NLGN4X;LRP4;GPHN	1.03546
postsynaptic membrane assembly (GO:0097104)	0.00116591	0.0926141	NLGN1;NLGN4X;LRP4	1.03332
positive regulation of dendrite morphogenesis (GO:0050775)	0.00136	0.10353	PTPRD;CUX2;CUX1;IL1RAPL1	0.984934
membrane assembly (GO:0071709)	0.00190268	0.139048	PTPRD;NLGN1;NLGN4X;IL1RAPL1;LRP4	0.856835
cell junction organization (GO:0034330)	0.00212279	0.149167	SDK1;TGFB1;NLGN4X;CTNND2;LRP4;APBB2;PPFIA2	0.826327
postsynapse assembly (GO:0099068)	0.00220629	0.149292	NLGN1;NLGN4X;LRP4	0.825963
regulation of nucleobase-containing compound metabolic process (GO:0019219)	0.00288743	0.18414	PCBP3;RASA1;IGF2BP2	0.734851
positive regulation of cell junction assembly (GO:1901890)	0.00292286	0.18414	PTPRD;CNTNAP2;NLGN1;CUX2;IL1RAPL1;EPHB1	0.734851
negative regulation of cell junction assembly (GO:1901889)	0.00321718	0.195926	ROBO2;BCAS3;DLC1;SLIT1	0.707908
histone lysine demethylation (GO:0070076)	0.003728	0.216242	KDM2A;KDM4C;JMJD1C;UTY	0.66506
homophilic cell adhesion via plasma membrane adhesion molecules (GO:0007156)	0.00378749	0.216242	ROBO2;KIRREL3;SDK1;TENM3;DSCAM;ROBO1	0.66506
regulation of cell-cell adhesion (GO:0022407)	0.00421139	0.22729	MAGI1;TENM3;TGFB1;PTK2;PTPRG	0.643419
modulation of excitatory postsynaptic potential (GO:0098815)	0.00429112	0.22729	RIMS2;NLGN1;CUX2;NLGN4X	0.643419
nervous system development (GO:0007399)	0.00449477	0.22729	ROBO2;PRKN;KIRREL3;MBD5;NLGN1;TGFB1;DSCAM;FBXL17;LSAMP;NRG1;GRIK1;NAV2;KALRN;ROBO1;SDK1;ATXN1;NAV3;IGF2BP2;EPHB1;NAIP;ADGRL3	0.643419
chemical synaptic transmission (GO:0007268)	0.00460185	0.22729	GRIA2;NLGN1;PTPRN2;DTNA;NLGN4X;GRID1;CACNA1B;GRIK1;SYN3;GRM3;DLG2;FCHSD2;GRM7;EXOC4;DLGAP1;ERC2	0.643419
synaptic membrane adhesion (GO:0099560)	0.00460303	0.22729	PTPRD;LRFN5;GPC6	0.643419
receptor clustering (GO:0043113)	0.0049089	0.236015	NLGN1;DLG2;MAGI2;LRP4	0.627061
positive regulation of nervous system development (GO:0051962)	0.00513204	0.240416	PTPRD;NLGN1;CUX2;IL1RAPL1;EPHB1	0.619036
regulation of synaptic transmission, glutamatergic (GO:0051966)	0.00564203	0.251872	GRM3;NLGN1;GRM7;GRIK1;DGKI	0.59882
axon choice point recognition (GO:0016198)	0.00593281	0.251872	ROBO2;ROBO1	0.59882
regulation of homophilic cell adhesion (GO:1903385)	0.00593281	0.251872	TENM3;PTPRG	0.59882
negative regulation of synapse organization (GO:1905809)	0.00593281	0.251872	ROBO2;SLIT1	0.59882
cell-cell junction assembly (GO:0007043)	0.00606589	0.251872	PATJ;CDH20;CTNND2;CDH12;CDH18;JAM3	0.59882
adherens junction organization (GO:0034332)	0.00738501	0.298651	CDH20;CADM2;CDH12;CDH18;JAM3	0.524836
synapse assembly (GO:0007416)	0.0075194	0.298651	KIRREL3;SDK1;NLGN1;NLGN4X;DSCAM;ADGRL3	0.524836
neuron projection morphogenesis (GO:0048812)	0.00869154	0.312522	SPTBN4;CNTNAP2;NLGN1;TRIO;DCC;CTNND2;LRP4;CTNNA2;EPHB1	0.50512
regulation of axonogenesis (GO:0050770)	0.00873613	0.312522	ROBO2;TIAM2;TIAM1;LRP4;ROBO1	0.50512
retinal ganglion cell axon guidance (GO:0031290)	0.00875241	0.312522	ROBO2;EPHB1	0.50512
transmembrane receptor protein tyrosine phosphatase signaling pathway (GO:0007185)	0.00875241	0.312522	PTPRD;TRIO	0.50512
neurotransmitter-gated ion channel clustering (GO:0072578)	0.00875241	0.312522	NLGN1;GPHN	0.50512
negative chemotaxis (GO:0050919)	0.00889498	0.312522	SEMA6D;SLIT1;UNC5C;ROBO1	0.50512
synaptic transmission, glutamatergic (GO:0035249)	0.00958222	0.324199	GRIA2;GRID1;GRIK1	0.489189
positive regulation of excitatory postsynaptic potential (GO:2000463)	0.00958222	0.324199	RIMS2;NLGN1;CUX2	0.489189
positive regulation of protein dephosphorylation (GO:0035307)	0.00988591	0.328392	TGFB1;DLC1;MAGI2;CAMTA1	0.483607
establishment or maintenance of apical/basal cell polarity (GO:0035088)	0.0111708	0.358054	PATJ;DLG2;OOEP	0.446051
heparan sulfate proteoglycan biosynthetic process (GO:0015012)	0.0111708	0.358054	EXT1;NDST4;HS6ST3	0.446051
regulation of Rab protein signal transduction (GO:0032483)	0.0120517	0.36169	DENND1A;DENND4C	0.441664
regulation of striated muscle cell differentiation (GO:0051153)	0.0120517	0.36169	NRG1;HDAC9	0.441664
calcium-dependent cell-cell adhesion via plasma membrane cell adhesion molecules (GO:0016339)	0.0120761	0.36169	NLGN1;CDH20;CDH12;CDH18	0.441664
dendrite morphogenesis (GO:0048813)	0.0120761	0.36169	CTNND2;LRP4;CTNNA2;EPHB1	0.441664
neuromuscular synaptic transmission (GO:0007274)	0.0129021	0.380197	DTNA;FCHSD2;ERC2	0.419991
glutamate receptor signaling pathway (GO:0007215)	0.0132786	0.38508	GRM3;GRIA2;GRM7;GRIK1	0.414449
regulation of dendritic spine development (GO:0060998)	0.014778	0.406698	NLGN1;CPEB3;PPFIA2	0.390728
cellular response to epinephrine stimulus (GO:0071872)	0.0158049	0.406698	RYR2;KCNQ1	0.390728
response to epinephrine (GO:0071871)	0.0158049	0.406698	RYR2;KCNQ1	0.390728
heparan sulfate proteoglycan biosynthetic process, polysaccharide chain biosynthetic process (GO:0015014)	0.0158049	0.406698	EXT1;NDST4	0.390728
skeletal muscle tissue regeneration (GO:0043403)	0.0158049	0.406698	LARGE1;EYS	0.390728
mitophagy (GO:0000423)	0.0158049	0.406698	PRKN;AMBRA1	0.390728
peptidyl-proline hydroxylation to 4-hydroxy-L-proline (GO:0018401)	0.0158049	0.406698	P4HA1;P4HA3	0.390728
positive regulation of fibroblast migration (GO:0010763)	0.0158049	0.406698	TGFB1;PTK2	0.390728
activation of GTPase activity (GO:0090630)	0.0163192	0.4141	TIAM2;RAP1GAP2;TIAM1;BCAS3;TBC1D5;TBC1D22A;SIPA1L3	0.382894
positive regulation of dendritic spine development (GO:0060999)	0.0167997	0.420453	NLGN1;CUX2;CPEB3	0.376282
regulation of protein dephosphorylation (GO:0035304)	0.0188377	0.465088	TGFB1;DLC1;PPP6R3;CAMTA1	0.332465
negative regulation of exocytosis (GO:0045920)	0.0199875	0.480489	PRKN;IL1RAPL1	0.318317
neuronal ion channel clustering (GO:0045161)	0.0199875	0.480489	SPTBN4;CNTNAP2	0.318317
cellular response to catecholamine stimulus (GO:0071870)	0.0212843	0.505019	PRKN;RYR2;KCNQ1	0.296693
positive regulation of axonogenesis (GO:0050772)	0.0220833	0.517259	ROBO2;TIAM2;TIAM1;ROBO1	0.286292
regulation of axon guidance (GO:1902667)	0.0245757	0.540961	ZSWIM6;ZSWIM5	0.266834
histone H3-K36 demethylation (GO:0070544)	0.0245757	0.540961	KDM2A;KDM4C	0.266834
microtubule anchoring at centrosome (GO:0034454)	0.0245757	0.540961	NIN;NINL	0.266834
nucleoside metabolic process (GO:0009116)	0.0245757	0.540961	UPP2;MACROD2	0.266834
positive regulation of circadian rhythm (GO:0042753)	0.0245757	0.540961	NLGN1;RORA	0.266834
positive regulation of filopodium assembly (GO:0051491)	0.0263593	0.573315	BCAS3;TENM2;NLGN1	0.241607
glycosphingolipid metabolic process (GO:0006687)	0.0295432	0.62048	ESYT2;LARGE1;ST6GALNAC5;SUMF1	0.207272
response to sterol (GO:0036314)	0.0295467	0.62048	TGFB1;RORA	0.207272
peptidyl-proline hydroxylation (GO:0019511)	0.0295467	0.62048	P4HA1;P4HA3	0.207272
neuron differentiation (GO:0030182)	0.0311964	0.64768	EPHA5;PTPRD;TENM2;TENM3;NLGN4X;WNT5B;DTNB;TENM4;IL1RAPL1	0.188639
positive regulation of DNA repair (GO:0045739)	0.0316138	0.64897	FAM168A;EYA2;FMN2;OOEP	0.187775
positive regulation of phosphatidylinositol 3-kinase activity (GO:0043552)	0.0320229	0.650066	TGFB1;AMBRA1;PTK2	0.187043
actin crosslink formation (GO:0051764)	0.0348785	0.667495	BAIAP2L1;GAS2	0.175552
regulation of ventricular cardiac muscle cell action potential (GO:0098911)	0.0348785	0.667495	RYR2;CACNA1C	0.175552
histone H3-K9 demethylation (GO:0033169)	0.0348785	0.667495	KDM4C;JMJD1C	0.175552
microtubule anchoring at microtubule organizing center (GO:0072393)	0.0348785	0.667495	NIN;NINL	0.175552
presynapse organization (GO:0099172)	0.0348785	0.667495	NLGN1;NLGN4X	0.175552
positive regulation of dephosphorylation (GO:0035306)	0.0350736	0.667495	TGFB1;DLC1;CAMTA1	0.175552
negative regulation of cell adhesion (GO:0007162)	0.0359083	0.671227	TGFB1;DSCAM;RASA1;PTK2;JAM3	0.173131
positive regulation of cell morphogenesis involved in differentiation (GO:0010770)	0.0360045	0.671227	PTPRD;CUX2;CUX1;IL1RAPL1	0.173131
regulation of cation transmembrane transport (GO:1904062)	0.0382688	0.685461	DPP10;KCNIP1;KCNIP4	0.164017
regulation of protein localization to membrane (GO:1905475)	0.0382688	0.685461	PRKN;GPC5;GPC6	0.164017
negative regulation of cytoskeleton organization (GO:0051494)	0.0382688	0.685461	PRKN;IQCJ-SCHIP1;SSH2	0.164017
positive regulation of lipid kinase activity (GO:0090218)	0.0382688	0.685461	TGFB1;AMBRA1;PTK2	0.164017
atrial cardiac muscle cell action potential (GO:0086014)	0.0405502	0.702011	KCNQ1;CACNA1C	0.153656
central nervous system neuron axonogenesis (GO:0021955)	0.0405502	0.702011	SPTBN4;EPHB1	0.153656
central nervous system projection neuron axonogenesis (GO:0021952)	0.0405502	0.702011	SPTBN4;EPHB1	0.153656
regulation of exocytosis (GO:0017157)	0.0407297	0.702011	RIMS2;NSF;IL1RAPL1;STXBP5L	0.153656
cardiac muscle cell action potential involved in contraction (GO:0086002)	0.0416069	0.70385	RYR2;KCNQ1;CACNA1C	0.15252
regulation of potassium ion transport (GO:0043266)	0.0416069	0.70385	DPP10;KCNIP1;KCNIP4	0.15252
anterograde trans-synaptic signaling (GO:0098916)	0.0436976	0.708593	GRM3;GRIA2;NLGN1;DTNA;DLG2;NLGN4X;GRM7;EXOC4;CACNA1B;GRIK1;DLGAP1	0.149603
aortic valve morphogenesis (GO:0003180)	0.0450865	0.708593	ROBO2;TGFB1;ROBO1	0.149603
regulation of chemotaxis (GO:0050920)	0.0450865	0.708593	TGFB1;ZSWIM6;ZSWIM5	0.149603
regulation of dendritic spine morphogenesis (GO:0061001)	0.0450865	0.708593	NLGN1;CUX2;PPFIA2	0.149603
chondrocyte differentiation (GO:0002062)	0.0450865	0.708593	TGFB1;WNT5B;SOX5	0.149603
regulation of NMDA receptor activity (GO:2000310)	0.0450865	0.708593	GRIA2;NLGN1;DLG2	0.149603
negative regulation of cell-matrix adhesion (GO:0001953)	0.0450865	0.708593	BCAS3;RASA1;DLC1	0.149603
negative regulation of chemotaxis (GO:0050922)	0.0450865	0.708593	ROBO2;SEMA6D;ROBO1	0.149603
regulation of focal adhesion assembly (GO:0051893)	0.0457898	0.708593	BCAS3;DLC1;EPHA3;PTK2	0.149603
regulation of potassium ion transmembrane transport (GO:1901379)	0.0457898	0.708593	DPP10;KCNIP1;KCNQ1;KCNIP4	0.149603
aorta development (GO:0035904)	0.0465414	0.708593	ROBO2;ROBO1	0.149603
potassium ion export across plasma membrane (GO:0097623)	0.0465414	0.708593	KCNT2;KCNQ1	0.149603
ventricular cardiac muscle tissue morphogenesis (GO:0055010)	0.0524624	0.744511	RYR2;TGFB1;NRG1	0.128129
regulation of non-canonical Wnt signaling pathway (GO:2000050)	0.0528327	0.744511	TIAM1;WNT5B	0.128129
regulation of secretion (GO:0051046)	0.0528327	0.744511	KCNQ1;NRG1	0.128129
regulation of synaptic transmission, GABAergic (GO:0032228)	0.0528327	0.744511	NLGN1;SYN3	0.128129
G protein-coupled glutamate receptor signaling pathway (GO:0007216)	0.0528327	0.744511	GRM3;GRM7	0.128129
response to muscle stretch (GO:0035994)	0.0528327	0.744511	RYR2;PTK2	0.128129
regulation of neuron projection development (GO:0010975)	0.055796	0.744511	TENM3;DCC;MAGI2;IL1RAPL1;CTNNA2;CSMD3;EPHA3;PPFIA2	0.128129
regulation of phosphatidylinositol 3-kinase activity (GO:0043551)	0.0563546	0.744511	TGFB1;AMBRA1;PTK2	0.128129
muscle cell differentiation (GO:0042692)	0.0563546	0.744511	WNT5B;NEBL;RORA	0.128129
regulation of neurotransmitter receptor activity (GO:0099601)	0.0569107	0.744511	GRIA2;NLGN1;DLG2;DLGAP1	0.128129
regulation of cellular carbohydrate metabolic process (GO:0010675)	0.0594054	0.744511	PRKN;RORA	0.128129
dendritic spine morphogenesis (GO:0060997)	0.0594054	0.744511	CTNND2;EPHB1	0.128129
glycosphingolipid biosynthetic process (GO:0006688)	0.0594054	0.744511	LARGE1;ST6GALNAC5	0.128129
negative regulation of cell-substrate junction organization (GO:0150118)	0.0594054	0.744511	BCAS3;DLC1	0.128129
negative regulation of focal adhesion assembly (GO:0051895)	0.0594054	0.744511	BCAS3;DLC1	0.128129
positive regulation of collagen biosynthetic process (GO:0032967)	0.0594054	0.744511	TGFB1;VIM	0.128129
positive regulation of TORC1 signaling (GO:1904263)	0.0594054	0.744511	SIK3;GPR137C	0.128129
aortic valve development (GO:0003176)	0.0603799	0.744511	ROBO2;TGFB1;ROBO1	0.128129
negative regulation of fat cell differentiation (GO:0045599)	0.0603799	0.744511	TRIO;TGFB1;RORA	0.128129
enzyme linked receptor protein signaling pathway (GO:0007167)	0.0621792	0.744511	EPHA5;PTPRD;TRIO;EPHB1;EPHA3;PTK2;PTPRG	0.128129
pulmonary valve morphogenesis (GO:0003184)	0.0662416	0.744511	ROBO2;ROBO1	0.128129
regulation of Arp2/3 complex-mediated actin nucleation (GO:0034315)	0.0662416	0.744511	FCHSD2;CTNNA2	0.128129
regulation of cardiac muscle contraction by regulation of the release of sequestered calcium ion (GO:0010881)	0.0662416	0.744511	RYR2;CACNA1C	0.128129
cell communication by electrical coupling involved in cardiac conduction (GO:0086064)	0.0662416	0.744511	RYR2;CACNA1C	0.128129
response to purine-containing compound (GO:0014074)	0.0662416	0.744511	RYR2;DUOX1	0.128129
positive regulation of collagen metabolic process (GO:0010714)	0.0662416	0.744511	TGFB1;VIM	0.128129
positive regulation of heart rate (GO:0010460)	0.0662416	0.744511	RYR2;KCNQ1	0.128129
regulation of dendrite development (GO:0050773)	0.0732295	0.744511	DCC;ADGRB3;CSMD3	0.128129
protein O-linked mannosylation (GO:0035269)	0.073324	0.744511	TMTC2;LARGE1	0.128129
pulmonary valve development (GO:0003177)	0.073324	0.744511	ROBO2;ROBO1	0.128129
mitochondrial fission (GO:0000266)	0.073324	0.744511	PRKN;MTFR1	0.128129
ventricular cardiac muscle cell action potential (GO:0086005)	0.073324	0.744511	RYR2;KCNQ1	0.128129
positive regulation of glial cell differentiation (GO:0045687)	0.073324	0.744511	TGFB1;TENM4	0.128129
positive regulation of nervous system process (GO:0031646)	0.073324	0.744511	RIMS2;TENM4	0.128129
regulation of collagen biosynthetic process (GO:0032965)	0.0806362	0.744511	TGFB1;VIM	0.128129
regulation of synaptic vesicle exocytosis (GO:2000300)	0.0806362	0.744511	RIMS2;NLGN1	0.128129
negative regulation of nervous system development (GO:0051961)	0.0806362	0.744511	ROBO2;SLIT1	0.128129
neural crest cell differentiation (GO:0014033)	0.0806362	0.744511	FBXL17;NRG1	0.128129
positive regulation of actin cytoskeleton reorganization (GO:2000251)	0.0806362	0.744511	BCAS3;BAIAP2L1	0.128129
regulation of filopodium assembly (GO:0051489)	0.0824136	0.744511	BCAS3;TENM2;NLGN1	0.128129
negative regulation of cell-cell adhesion (GO:0022408)	0.0824136	0.744511	TGFB1;MAP2K5;PTK2	0.128129
regulation of granulocyte chemotaxis (GO:0071622)	0.0881622	0.744511	PTK2;JAM3	0.128129
insulin secretion (GO:0030073)	0.0881622	0.744511	RIMS2;PTPRN2	0.128129
positive regulation of heart contraction (GO:0045823)	0.0881622	0.744511	RYR2;KCNQ1	0.128129
regulation of cardiac muscle contraction by calcium ion signaling (GO:0010882)	0.0958868	0.744511	RYR2;CACNA1C	0.128129
calcium ion transport into cytosol (GO:0060402)	0.0958868	0.744511	RYR2;CACNA1C	0.128129
regulation of cell-substrate junction assembly (GO:0090109)	0.0958868	0.744511	PTK2;EPHA3	0.128129
regulation of fibroblast migration (GO:0010762)	0.0958868	0.744511	TGFB1;PTK2	0.128129
epithelial cell development (GO:0002064)	0.0958868	0.744511	WNT5B;SIPA1L3	0.128129
heparan sulfate proteoglycan metabolic process (GO:0030201)	0.0958868	0.744511	EXT1;HS6ST3	0.128129
neurotransmitter secretion (GO:0007269)	0.0970577	0.744511	RIMS2;PTPRN2;SYN3	0.128129
response to metal ion (GO:0010038)	0.101906	0.744511	TRPC1;SLC25A12;PAM;GPHN	0.128129
positive regulation of Notch signaling pathway (GO:0045747)	0.102158	0.744511	ROBO2;MAML3;ROBO1	0.128129
protein mannosylation (GO:0035268)	0.103796	0.744511	TMTC2;LARGE1	0.128129
regulation of adenylate cyclase activity (GO:0045761)	0.103796	0.744511	GRM3;CACNA1C	0.128129
protein localization to cell junction (GO:1902414)	0.103796	0.744511	NLGN1;JAM3	0.128129
regulation of actin filament polymerization (GO:0030833)	0.10995	0.744511	BAIAP2L1;FCHSD2;RASA1;SSH2	0.128129
regulation of hydrolase activity (GO:0051336)	0.10995	0.744511	EPHA5;PRKG1;EPHA3;PTK2	0.128129
artery development (GO:0060840)	0.111874	0.744511	ROBO2;ROBO1	0.128129
regulation of release of sequestered calcium ion into cytosol by sarcoplasmic reticulum (GO:0010880)	0.111874	0.744511	RYR2;CACNA1C	0.128129
negative regulation of extrinsic apoptotic signaling pathway in absence of ligand (GO:2001240)	0.111874	0.744511	EYA2;MAP2K5	0.128129
negative regulation of signal transduction in absence of ligand (GO:1901099)	0.111874	0.744511	EYA2;MAP2K5	0.128129
oligosaccharide biosynthetic process (GO:0009312)	0.111874	0.744511	ST3GAL6;ST6GALNAC5	0.128129
positive regulation of receptor internalization (GO:0002092)	0.111874	0.744511	TBC1D5;MAGI2	0.128129
regulation of cell death (GO:0010941)	0.112542	0.744511	PRKN;DCC;FAF1;PDE8A;EPHB1	0.128129
protein localization to membrane (GO:0072657)	0.116927	0.744511	DPP10;SPTBN4;NLGN1;DLG2;KCNB2;MAGI2;DENND4C;KCNIP4	0.128129
Golgi to plasma membrane transport (GO:0006893)	0.118073	0.744511	NSF;EXOC6B;EXOC4	0.128129
protein processing involved in protein targeting to mitochondrion (GO:0006627)	0.118915	0.744511	IMMP2L	0.128129
protein side chain deglutamylation (GO:0035610)	0.118915	0.744511	AGBL4	0.128129
aggresome assembly (GO:0070842)	0.118915	0.744511	PRKN	0.128129
atrial cardiac muscle cell membrane repolarization (GO:0099624)	0.118915	0.744511	KCNQ1	0.128129
C-terminal protein deglutamylation (GO:0035609)	0.118915	0.744511	AGBL4	0.128129
camera-type eye photoreceptor cell differentiation (GO:0060219)	0.118915	0.744511	DSCAM	0.128129
cardiac endothelial cell differentiation (GO:0003348)	0.118915	0.744511	NRG1	0.128129
cardiac muscle cell myoblast differentiation (GO:0060379)	0.118915	0.744511	NRG1	0.128129
regulation of growth hormone receptor signaling pathway (GO:0060398)	0.118915	0.744511	MBD5	0.128129
regulation of histone H4-K16 acetylation (GO:2000618)	0.118915	0.744511	AUTS2	0.128129
regulation of maintenance of mitotic sister chromatid cohesion (GO:0034182)	0.118915	0.744511	NSMCE2	0.128129
regulation of myoblast proliferation (GO:2000291)	0.118915	0.744511	ZNF609	0.128129
endocardial cell differentiation (GO:0060956)	0.118915	0.744511	NRG1	0.128129
regulation of protein import (GO:1904589)	0.118915	0.744511	TGFB1	0.128129
establishment of monopolar cell polarity (GO:0061162)	0.118915	0.744511	PATJ	0.128129
regulation of skeletal muscle tissue development (GO:0048641)	0.118915	0.744511	TGFB1	0.128129
regulation of synapse structural plasticity (GO:0051823)	0.118915	0.744511	CTNNA2	0.128129
fructose 2,6-bisphosphate metabolic process (GO:0006003)	0.118915	0.744511	PFKFB4	0.128129
regulation of voltage-gated sodium channel activity (GO:1905150)	0.118915	0.744511	FGF14	0.128129
hematopoietic stem cell migration (GO:0035701)	0.118915	0.744511	JAM3	0.128129
response to mitochondrial depolarisation (GO:0098780)	0.118915	0.744511	AMBRA1	0.128129
histone H3-K27 demethylation (GO:0071557)	0.118915	0.744511	UTY	0.128129
Roundabout signaling pathway (GO:0035385)	0.118915	0.744511	ROBO1	0.128129
salivary gland development (GO:0007431)	0.118915	0.744511	TGFB1	0.128129
salivary gland morphogenesis (GO:0007435)	0.118915	0.744511	TGFB1	0.128129
short-term memory (GO:0007614)	0.118915	0.744511	CUX2	0.128129
lymph node development (GO:0048535)	0.118915	0.744511	TGFB1	0.128129
melanin biosynthetic process (GO:0042438)	0.118915	0.744511	TRPC1	0.128129
membrane depolarization during AV node cell action potential (GO:0086045)	0.118915	0.744511	CACNA1C	0.128129
tight junction organization (GO:0120193)	0.118915	0.744511	PATJ	0.128129
membrane repolarization during atrial cardiac muscle cell action potential (GO:0098914)	0.118915	0.744511	KCNQ1	0.128129
membrane repolarization during ventricular cardiac muscle cell action potential (GO:0098915)	0.118915	0.744511	KCNQ1	0.128129
microtubule nucleation by microtubule organizing center (GO:0051418)	0.118915	0.744511	NIN	0.128129
ubiquitin-dependent SMAD protein catabolic process (GO:0030579)	0.118915	0.744511	RNF111	0.128129
negative regulation of collateral sprouting (GO:0048671)	0.118915	0.744511	DCC	0.128129
negative regulation of gene silencing by RNA (GO:0060967)	0.118915	0.744511	TGFB1	0.128129
negative regulation of macrophage cytokine production (GO:0010936)	0.118915	0.744511	TGFB1	0.128129
negative regulation of metallopeptidase activity (GO:1905049)	0.118915	0.744511	TIMP3	0.128129
negative regulation of organelle organization (GO:0010639)	0.118915	0.744511	IQCJ-SCHIP1	0.128129
negative regulation of oxidative stress-induced neuron intrinsic apoptotic signaling pathway (GO:1903377)	0.118915	0.744511	PRKN	0.128129
negative regulation of posttranscriptional gene silencing (GO:0060149)	0.118915	0.744511	TGFB1	0.128129
negative regulation of skeletal muscle cell differentiation (GO:2001015)	0.118915	0.744511	EPHB1	0.128129
positive regulation of axon extension involved in axon guidance (GO:0048842)	0.118915	0.744511	DSCAM	0.128129
positive regulation of cardiac muscle contraction (GO:0060452)	0.118915	0.744511	KCNQ1	0.128129
positive regulation of hippo signaling (GO:0035332)	0.118915	0.744511	IQCJ-SCHIP1	0.128129
positive regulation of macrophage proliferation (GO:0120041)	0.118915	0.744511	PTK2	0.128129
positive regulation of maintenance of mitotic sister chromatid cohesion (GO:0034184)	0.118915	0.744511	NSMCE2	0.128129
positive regulation of maintenance of sister chromatid cohesion (GO:0034093)	0.118915	0.744511	NSMCE2	0.128129
positive regulation of membrane permeability (GO:1905710)	0.118915	0.744511	JAM3	0.128129
positive regulation of neurotransmitter transport (GO:0051590)	0.118915	0.744511	PRKN	0.128129
positive regulation of the force of heart contraction (GO:0098735)	0.118915	0.744511	RYR2	0.128129
postsynaptic density protein 95 clustering (GO:0097119)	0.118915	0.744511	NLGN1	0.128129
protein de-ADP-ribosylation (GO:0051725)	0.118915	0.744511	MACROD2	0.128129
protein localization to axon (GO:0099612)	0.118915	0.744511	CNTNAP2	0.128129
regulation of axon extension involved in axon guidance (GO:0048841)	0.12011	0.744511	DSCAM;SEMA6D	0.128129
axon extension (GO:0048675)	0.12011	0.744511	AUTS2;SLIT1	0.128129
carbohydrate biosynthetic process (GO:0016051)	0.12011	0.744511	ST3GAL6;ST6GALNAC5	0.128129
neuromuscular junction development (GO:0007528)	0.12011	0.744511	LRP4;GPHN	0.128129
cell morphogenesis involved in neuron differentiation (GO:0048667)	0.122528	0.744511	SPTBN4;DCC;LRP4;CTNNA2	0.128129
aminoglycan biosynthetic process (GO:0006023)	0.123571	0.744511	EXT1;GPC5;GPC6	0.128129
regulation of cardiac muscle cell action potential (GO:0098901)	0.128489	0.744511	RYR2;CACNA1C	0.128129
cAMP-mediated signaling (GO:0019933)	0.128489	0.744511	RIMS2;EPHA5	0.128129
cellular polysaccharide biosynthetic process (GO:0033692)	0.128489	0.744511	EXT1;NDST4	0.128129
divalent inorganic cation homeostasis (GO:0072507)	0.128489	0.744511	PRKN;TMTC2	0.128129
outflow tract septum morphogenesis (GO:0003148)	0.128489	0.744511	ROBO2;ROBO1	0.128129
positive regulation of vascular endothelial growth factor production (GO:0010575)	0.128489	0.744511	TGFB1;RORA	0.128129
regulation of cellular component movement (GO:0051270)	0.12916	0.744511	NRG1;ZSWIM6;ZSWIM5	0.128129
negative regulation of transport (GO:0051051)	0.134837	0.744511	PRKN;NRG1;EPHA3	0.128129
axon development (GO:0061564)	0.135687	0.744511	SPTBN4;GRM7;DCC;CTNNA2	0.128129
protein dephosphorylation (GO:0006470)	0.135851	0.744511	PTPRD;PTPRN2;EYA2;SSH2;PPM1E;PTPRG	0.128129
cellular response to drug (GO:0035690)	0.137	0.744511	KCNQ1;PPM1E	0.128129
regulation of synapse organization (GO:0050807)	0.137	0.744511	IL1RAPL1;CTNNA2	0.128129
organelle fission (GO:0048285)	0.137	0.744511	PRKN;MTFR1	0.128129
cartilage development (GO:0051216)	0.140599	0.744511	TGFB1;WNT5B;SOX5	0.128129
glycolipid metabolic process (GO:0006664)	0.140599	0.744511	ST3GAL6;ESYT2;SUMF1	0.128129
protein localization to perinuclear region of cytoplasm (GO:1905719)	0.140948	0.744511	HOOK2	0.128129
activation of Janus kinase activity (GO:0042976)	0.140948	0.744511	PIBF1	0.128129
protein sulfation (GO:0006477)	0.140948	0.744511	TPST1	0.128129
activation of transmembrane receptor protein tyrosine kinase activity (GO:0007171)	0.140948	0.744511	NRG1	0.128129
adherens junction maintenance (GO:0034334)	0.140948	0.744511	PLEKHA7	0.128129
regulation of adiponectin secretion (GO:0070163)	0.140948	0.744511	RAB11FIP3	0.128129
regulation of blood vessel remodeling (GO:0060312)	0.140948	0.744511	TGFB1	0.128129
regulation of digestive system process (GO:0044058)	0.140948	0.744511	KCNQ1	0.128129
regulation of glucokinase activity (GO:0033131)	0.140948	0.744511	PRKN	0.128129
regulation of hyaluronan biosynthetic process (GO:1900125)	0.140948	0.744511	TGFB1	0.128129
regulation of macrophage proliferation (GO:0120040)	0.140948	0.744511	PTK2	0.128129
dendrite extension (GO:0097484)	0.140948	0.744511	AUTS2	0.128129
embryonic hindlimb morphogenesis (GO:0035116)	0.140948	0.744511	AFF3	0.128129
regulation of protein targeting (GO:1903533)	0.140948	0.744511	PRKN	0.128129
equilibrioception (GO:0050957)	0.140948	0.744511	PCDH15	0.128129
regulation of retrograde transport, endosome to Golgi (GO:1905279)	0.140948	0.744511	PRKN	0.128129
foam cell differentiation (GO:0090077)	0.140948	0.744511	TGFB1	0.128129
free ubiquitin chain polymerization (GO:0010994)	0.140948	0.744511	PRKN	0.128129
release of sequestered calcium ion into cytosol by sarcoplasmic reticulum (GO:0014808)	0.140948	0.744511	RYR2	0.128129
heparan sulfate proteoglycan biosynthetic process, enzymatic modification (GO:0015015)	0.140948	0.744511	HS6ST3	0.128129
response to manganese ion (GO:0010042)	0.140948	0.744511	PRKN	0.128129
hydrogen peroxide biosynthetic process (GO:0050665)	0.140948	0.744511	DUOX1	0.128129
imitative learning (GO:0098596)	0.140948	0.744511	CNTNAP2	0.128129
inclusion body assembly (GO:0070841)	0.140948	0.744511	PRKN	0.128129
ISG15-protein conjugation (GO:0032020)	0.140948	0.744511	UBE2E2	0.128129
spinal cord dorsal/ventral patterning (GO:0021513)	0.140948	0.744511	RFX4	0.128129
striated muscle hypertrophy (GO:0014897)	0.140948	0.744511	RYR2	0.128129
macrophage derived foam cell differentiation (GO:0010742)	0.140948	0.744511	TGFB1	0.128129
mesodermal cell fate commitment (GO:0001710)	0.140948	0.744511	EYA2	0.128129
molybdopterin cofactor biosynthetic process (GO:0032324)	0.140948	0.744511	GPHN	0.128129
vocal learning (GO:0042297)	0.140948	0.744511	CNTNAP2	0.128129
negative regulation of amino acid transport (GO:0051956)	0.140948	0.744511	GRM7	0.128129
negative regulation of anion transport (GO:1903792)	0.140948	0.744511	GRM7	0.128129
negative regulation of Arp2/3 complex-mediated actin nucleation (GO:0034316)	0.140948	0.744511	CTNNA2	0.128129
negative regulation of chemokine-mediated signaling pathway (GO:0070100)	0.140948	0.744511	ROBO1	0.128129
negative regulation of excitatory postsynaptic potential (GO:0090394)	0.140948	0.744511	NLGN4X	0.128129
negative regulation of lipoprotein lipase activity (GO:0051005)	0.140948	0.744511	HDAC9	0.128129
neurotransmitter receptor transport, endosome to postsynaptic membrane (GO:0098887)	0.140948	0.744511	GRIP1	0.128129
positive regulation of autophagy of mitochondrion in response to mitochondrial depolarization (GO:1904925)	0.140948	0.744511	PRKN	0.128129
positive regulation of extrinsic apoptotic signaling pathway via death domain receptors (GO:1902043)	0.140948	0.744511	TIMP3	0.128129
positive regulation of gap junction assembly (GO:1903598)	0.140948	0.744511	CNTNAP2	0.128129
positive regulation of neurotransmitter secretion (GO:0001956)	0.140948	0.744511	NLGN1	0.128129
positive regulation of non-membrane spanning protein tyrosine kinase activity (GO:1903997)	0.140948	0.744511	DOCK3	0.128129
positive regulation of vascular endothelial growth factor signaling pathway (GO:1900748)	0.140948	0.744511	ROBO1	0.128129
prepulse inhibition (GO:0060134)	0.140948	0.744511	CTNNA2	0.128129
presynaptic active zone organization (GO:1990709)	0.140948	0.744511	ERC2	0.128129
protein K27-linked ubiquitination (GO:0044314)	0.140948	0.744511	PRKN	0.128129
protein K29-linked ubiquitination (GO:0035519)	0.140948	0.744511	PRKN	0.128129
regulation of Wnt signaling pathway (GO:0030111)	0.145504	0.744511	PRKN;TIAM1;WWOX;CCNY;CTNND2	0.128129
regulation of cardiac muscle cell contraction (GO:0086004)	0.145631	0.744511	RYR2;CACNA1C	0.128129
camera-type eye development (GO:0043010)	0.145631	0.744511	TENM3;CACNA1C	0.128129
dendritic spine organization (GO:0097061)	0.145631	0.744511	CTNND2;EPHB1	0.128129
regulation of vascular endothelial growth factor production (GO:0010574)	0.145631	0.744511	TGFB1;RORA	0.128129
negative regulation of actin filament bundle assembly (GO:0032232)	0.145631	0.744511	PRKN;DLC1	0.128129
positive regulation of muscle cell differentiation (GO:0051149)	0.145631	0.744511	NRG1;CTNNA2	0.128129
positive regulation of striated muscle cell differentiation (GO:0051155)	0.145631	0.744511	TGFB1;NRG1	0.128129
presynaptic endocytosis (GO:0140238)	0.145631	0.744511	NLGN1;NLGN4X	0.128129
heart morphogenesis (GO:0003007)	0.146442	0.744511	RYR2;DLC1;PTK2	0.128129
neuron development (GO:0048666)	0.149267	0.744511	EPHA5;CNTNAP2;TENM2;NLGN1;TENM3;TENM4	0.128129
regulation of cytoskeleton organization (GO:0051493)	0.149399	0.744511	EPHA5;IQCJ-SCHIP1;DLC1;EPHA3;PTK2	0.128129
glycosaminoglycan metabolic process (GO:0030203)	0.152363	0.744511	EXT1;GPC5;GPC6	0.128129
striated muscle contraction (GO:0006941)	0.152363	0.744511	RYR2;DTNA;KCNQ1	0.128129
positive regulation of plasma membrane bounded cell projection assembly (GO:0120034)	0.154072	0.744511	BCAS3;TENM2;NLGN1;AUTS2	0.128129
calcium ion import (GO:0070509)	0.15437	0.744511	CACNA1B;CACNA1C	0.128129
regulation of extrinsic apoptotic signaling pathway in absence of ligand (GO:2001239)	0.15437	0.744511	EYA2;MAP2K5	0.128129
cristae formation (GO:0042407)	0.15437	0.744511	APOO;CHCHD3	0.128129
cytosolic calcium ion transport (GO:0060401)	0.15437	0.744511	RYR2;CACNA1C	0.128129
regulation of neuron migration (GO:2001222)	0.15437	0.744511	ZNF609;CTNNA2	0.128129
regulation of plasma membrane bounded cell projection organization (GO:0120035)	0.15437	0.744511	IL1RAPL1;CTNNA2	0.128129
regulation of postsynapse organization (GO:0099175)	0.15437	0.744511	IL1RAPL1;PPFIA2	0.128129
regulation of small molecule metabolic process (GO:0062012)	0.15437	0.744511	PRKN;RORA	0.128129
ventricular septum morphogenesis (GO:0060412)	0.15437	0.744511	ROBO2;ROBO1	0.128129
negative regulation of axonogenesis (GO:0050771)	0.15437	0.744511	DCC;LRP4	0.128129
negative regulation of oxidative stress-induced cell death (GO:1903202)	0.15437	0.744511	PRKN;PDE8A	0.128129
positive regulation of response to wounding (GO:1903036)	0.15437	0.744511	DUOX1;PTK2	0.128129
negative regulation of cell motility (GO:2000146)	0.15732	0.744511	FRMD5;NAV3;DLC1;MAGI2;ROBO1	0.128129
calcium ion transport (GO:0006816)	0.161344	0.744511	RYR2;TRPC1;CACNA1B;CACNA1C;SLC24A5	0.128129
purine-containing compound metabolic process (GO:0072521)	0.162431	0.744511	MACROD2	0.128129
aspartate transmembrane transport (GO:0015810)	0.162431	0.744511	SLC25A12	0.128129
regulation of atrial cardiac muscle cell membrane repolarization (GO:0060372)	0.162431	0.744511	KCNQ1	0.128129
AV node cell action potential (GO:0086016)	0.162431	0.744511	CACNA1C	0.128129
regulation of dopamine metabolic process (GO:0042053)	0.162431	0.744511	PRKN	0.128129
cellular response to caffeine (GO:0071313)	0.162431	0.744511	RYR2	0.128129
regulation of extracellular matrix assembly (GO:1901201)	0.162431	0.744511	TGFB1	0.128129
cellular response to laminar fluid shear stress (GO:0071499)	0.162431	0.744511	MAP2K5	0.128129
regulation of mesenchymal stem cell differentiation (GO:2000739)	0.162431	0.744511	SOX5	0.128129
dense core granule cytoskeletal transport (GO:0099519)	0.162431	0.744511	PPFIA2	0.128129
regulation of muscle organ development (GO:0048634)	0.162431	0.744511	TGFB1	0.128129
detection of muscle stretch (GO:0035995)	0.162431	0.744511	PTK2	0.128129
detection of stimulus involved in sensory perception of pain (GO:0062149)	0.162431	0.744511	EPHB1	0.128129
regulation of non-membrane spanning protein tyrosine kinase activity (GO:1903995)	0.162431	0.744511	DOCK3	0.128129
regulation of oxidative stress-induced neuron intrinsic apoptotic signaling pathway (GO:1903376)	0.162431	0.744511	PRKN	0.128129
regulation of prostaglandin biosynthetic process (GO:0031392)	0.162431	0.744511	PIBF1	0.128129
regulation of skeletal muscle satellite cell proliferation (GO:0014842)	0.162431	0.744511	EPHB1	0.128129
gland morphogenesis (GO:0022612)	0.162431	0.744511	TGFB1	0.128129
glomerular epithelial cell development (GO:0072310)	0.162431	0.744511	MAGI2	0.128129
glomerular visceral epithelial cell development (GO:0072015)	0.162431	0.744511	MAGI2	0.128129
release of sequestered calcium ion into cytosol by endoplasmic reticulum (GO:1903514)	0.162431	0.744511	RYR2	0.128129
response to alkaloid (GO:0043279)	0.162431	0.744511	RYR2	0.128129
response to caffeine (GO:0031000)	0.162431	0.744511	RYR2	0.128129
hindlimb morphogenesis (GO:0035137)	0.162431	0.744511	AFF3	0.128129
insulin secretion involved in cellular response to glucose stimulus (GO:0035773)	0.162431	0.744511	PTPRN2	0.128129
SMAD protein complex assembly (GO:0007183)	0.162431	0.744511	TGFB1	0.128129
maintenance of synapse structure (GO:0099558)	0.162431	0.744511	ERC2	0.128129
negative regulation by host of viral genome replication (GO:0044828)	0.162431	0.744511	PRKN	0.128129
negative regulation of cytoplasmic translation (GO:2000766)	0.162431	0.744511	CPEB3	0.128129
negative regulation of dendritic spine development (GO:0061000)	0.162431	0.744511	NLGN1	0.128129
negative regulation of heart rate (GO:0010459)	0.162431	0.744511	SPTBN4	0.128129
negative regulation of membrane protein ectodomain proteolysis (GO:0051045)	0.162431	0.744511	TIMP3	0.128129
negative regulation of neurotransmitter secretion (GO:0046929)	0.162431	0.744511	PRKN	0.128129
negative regulation of striated muscle tissue development (GO:0045843)	0.162431	0.744511	TGFB1	0.128129
neuron projection arborization (GO:0140058)	0.162431	0.744511	NLGN1	0.128129
neurotransmitter receptor transport, endosome to plasma membrane (GO:0099639)	0.162431	0.744511	GRIP1	0.128129
parallel actin filament bundle assembly (GO:0030046)	0.162431	0.744511	FMN2	0.128129
positive regulation of adenylate cyclase activity (GO:0045762)	0.162431	0.744511	CACNA1C	0.128129
positive regulation of cardiac muscle cell differentiation (GO:2000727)	0.162431	0.744511	TGFB1	0.128129
positive regulation of gastrulation (GO:2000543)	0.162431	0.744511	TENM4	0.128129
positive regulation of histone H4 acetylation (GO:0090240)	0.162431	0.744511	AUTS2	0.128129
positive regulation of mitophagy in response to mitochondrial depolarization (GO:0098779)	0.162431	0.744511	PRKN	0.128129
positive regulation of striated muscle contraction (GO:0045989)	0.162431	0.744511	KCNQ1	0.128129
positive regulation of synaptic transmission, GABAergic (GO:0032230)	0.162431	0.744511	NLGN1	0.128129
aggrephagy (GO:0035973)	0.163206	0.744511	PRKN;VIM	0.128129
regulation of actin polymerization or depolymerization (GO:0008064)	0.163206	0.744511	FCHSD2;RASA1	0.128129
protein K11-linked ubiquitination (GO:0070979)	0.163206	0.744511	PRKN;UBE2E2	0.128129
G1/S transition of mitotic cell cycle (GO:0000082)	0.163599	0.744511	TFDP2;CCNH;CRLF3;BACH1	0.128129
glycosaminoglycan catabolic process (GO:0006027)	0.164424	0.744511	TGFB1;GPC5;GPC6	0.128129
peptidyl-tyrosine modification (GO:0018212)	0.164424	0.744511	TPST1;EPHA3;PTK2	0.128129
positive regulation of GTPase activity (GO:0043547)	0.16883	0.744511	TIAM2;RAP1GAP2;TIAM1;BCAS3;TBC1D5;TBC1D22A;SIPA1L3;RGS7	0.128129
cardiac muscle cell action potential (GO:0086001)	0.17213	0.744511	KCNQ1;CACNA1C	0.128129
primary neural tube formation (GO:0014020)	0.17213	0.744511	TGFB1;DLC1	0.128129
muscle organ development (GO:0007517)	0.176758	0.744511	SGCE;TCF12;LARGE1	0.128129
negative regulation of neuron projection development (GO:0010977)	0.176758	0.744511	NLGN1;DCC;LRP4	0.128129
sensory perception of mechanical stimulus (GO:0050954)	0.178271	0.744511	SPTBN4;GRM7;KCNQ1;PCDH15	0.128129
metal ion transport (GO:0030001)	0.178271	0.744511	RYR2;TRPC1;CACNA1B;CACNA1C	0.128129
positive regulation of neuron projection development (GO:0010976)	0.178271	0.744511	TENM3;CUX2;MAGI2;EPHA3	0.128129
aminoglycan catabolic process (GO:0006026)	0.181132	0.744511	GPC5;GPC6	0.128129
tube closure (GO:0060606)	0.181132	0.744511	TGFB1;DLC1	0.128129
positive regulation of locomotion (GO:0040017)	0.181132	0.744511	DUOX1;TGFB1	0.128129
positive regulation of proteolysis involved in cellular protein catabolic process (GO:1903052)	0.181132	0.744511	PRKN;PTK2	0.128129
regulation of secretion by cell (GO:1903530)	0.183018	0.744511	RIMS2;NSF;STXBP5L	0.128129
selective autophagy (GO:0061912)	0.183018	0.744511	PRKN;AMBRA1;VIM	0.128129
regulation of cation channel activity (GO:2001257)	0.183257	0.744511	GRIA2;NLGN1;DLG2;FGF14	0.128129
post-Golgi vesicle-mediated transport (GO:0006892)	0.183257	0.744511	MON2;EXOC4;EXOC6B;SORCS1	0.128129
protein localization to presynapse (GO:1905383)	0.183377	0.744511	DLG2	0.128129
adenosine to inosine editing (GO:0006382)	0.183377	0.744511	ADARB2	0.128129
anterograde axonal protein transport (GO:0099641)	0.183377	0.744511	DLG2	0.128129
atrial cardiac muscle cell to AV node cell signaling (GO:0086026)	0.183377	0.744511	KCNQ1	0.128129
regulation of ATPase-coupled calcium transmembrane transporter activity (GO:1901894)	0.183377	0.744511	RYR2	0.128129
axo-dendritic protein transport (GO:0099640)	0.183377	0.744511	DLG2	0.128129
axon extension involved in axon guidance (GO:0048846)	0.183377	0.744511	SLIT1	0.128129
regulation of chemokine-mediated signaling pathway (GO:0070099)	0.183377	0.744511	ROBO1	0.128129
cardiac muscle hypertrophy (GO:0003300)	0.183377	0.744511	RYR2	0.128129
regulation of collateral sprouting (GO:0048670)	0.183377	0.744511	DCC	0.128129
regulation of cytoplasmic translational elongation (GO:1900247)	0.183377	0.744511	CPEB3	0.128129
cell-cell adhesion mediated by cadherin (GO:0044331)	0.183377	0.744511	PLEKHA7	0.128129
regulation of epithelial to mesenchymal transition involved in endocardial cushion formation (GO:1905005)	0.183377	0.744511	TGFB1	0.128129
regulation of establishment of protein localization to mitochondrion (GO:1903747)	0.183377	0.744511	PRKN	0.128129
cellular response to potassium ion (GO:0035865)	0.183377	0.744511	DLG2	0.128129
regulation of intrinsic apoptotic signaling pathway by p53 class mediator (GO:1902253)	0.183377	0.744511	PRKN	0.128129
regulation of meiotic nuclear division (GO:0040020)	0.183377	0.744511	OOEP	0.128129
cytoplasmic sequestering of NF-kappaB (GO:0007253)	0.183377	0.744511	FAF1	0.128129
excitatory synapse assembly (GO:1904861)	0.183377	0.744511	NLGN1	0.128129
regulation of skeletal muscle fiber development (GO:0048742)	0.183377	0.744511	HDAC9	0.128129
regulation of striated muscle tissue development (GO:0016202)	0.183377	0.744511	TGFB1	0.128129
forebrain neuron development (GO:0021884)	0.183377	0.744511	ROBO2	0.128129
forebrain neuron differentiation (GO:0021879)	0.183377	0.744511	ZSWIM6	0.128129
response to potassium ion (GO:0035864)	0.183377	0.744511	DLG2	0.128129
short-chain fatty acid catabolic process (GO:0019626)	0.183377	0.744511	PCCA	0.128129
lens fiber cell development (GO:0070307)	0.183377	0.744511	WNT5B	0.128129
lens fiber cell differentiation (GO:0070306)	0.183377	0.744511	WNT5B	0.128129
ventricular cardiac muscle cell membrane repolarization (GO:0099625)	0.183377	0.744511	KCNQ1	0.128129
ventricular trabecula myocardium morphogenesis (GO:0003222)	0.183377	0.744511	NRG1	0.128129
negative regulation of actin nucleation (GO:0051126)	0.183377	0.744511	CTNNA2	0.128129
negative regulation of mitochondrial fusion (GO:0010637)	0.183377	0.744511	PRKN	0.128129
negative regulation of mitotic nuclear division (GO:0045839)	0.183377	0.744511	TOM1L1	0.128129
negative regulation of nitrogen compound metabolic process (GO:0051172)	0.183377	0.744511	TGFB1	0.128129
negative regulation of response to reactive oxygen species (GO:1901032)	0.183377	0.744511	PDE8A	0.128129
neuron projection extension involved in neuron projection guidance (GO:1902284)	0.183377	0.744511	SLIT1	0.128129
neurotransmitter receptor diffusion trapping (GO:0099628)	0.183377	0.744511	GPHN	0.128129
peptidyl-lysine deacetylation (GO:0034983)	0.183377	0.744511	HDAC9	0.128129
positive regulation of Arp2/3 complex-mediated actin nucleation (GO:2000601)	0.183377	0.744511	FCHSD2	0.128129
positive regulation of execution phase of apoptosis (GO:1900119)	0.183377	0.744511	DLC1	0.128129
positive regulation of meiotic nuclear division (GO:0045836)	0.183377	0.744511	OOEP	0.128129
positive regulation of neuron projection arborization (GO:0150012)	0.183377	0.744511	GRIP1	0.128129
positive regulation of oligodendrocyte differentiation (GO:0048714)	0.183377	0.744511	TENM4	0.128129
postsynaptic density organization (GO:0097106)	0.183377	0.744511	NLGN1	0.128129
postsynaptic neurotransmitter receptor diffusion trapping (GO:0098970)	0.183377	0.744511	GPHN	0.128129
protein deglutamylation (GO:0035608)	0.183377	0.744511	AGBL4	0.128129
regulation of cell migration involved in sprouting angiogenesis (GO:0090049)	0.190202	0.763733	HDAC9;MAP2K5	0.117058
regulation of intracellular protein transport (GO:0033157)	0.190202	0.763733	BCAS3;TGFB1	0.117058
regulation of transcription involved in G1/S transition of mitotic cell cycle (GO:0000083)	0.190202	0.763733	TFDP2;BACH1	0.117058
metal ion export (GO:0070839)	0.190202	0.763733	KCNT2;KCNQ1	0.117058
mitochondrial membrane organization (GO:0007006)	0.190202	0.763733	APOO;CHCHD3	0.117058
sensory perception of sound (GO:0007605)	0.193365	0.764841	SPTBN4;GRM7;KCNQ1;PCDH15	0.116429
cellular response to organic substance (GO:0071310)	0.194946	0.764841	ROBO2;NCOA1;TGFB1;IL1RAPL1;MAP2K5	0.116429
regulation of cell differentiation (GO:0045595)	0.196625	0.764841	TIAM1;NLGN1;TGFB1;ST7;EPHA3;PTK2	0.116429
vasculogenesis (GO:0001570)	0.199331	0.764841	TGFB1;RASA1	0.116429
positive regulation of receptor signaling pathway via JAK-STAT (GO:0046427)	0.199331	0.764841	CRLF3;PIBF1	0.116429
protein O-linked glycosylation via threonine (GO:0018243)	0.203801	0.764841	GALNT13	0.116429
biotin metabolic process (GO:0006768)	0.203801	0.764841	PCCA	0.116429
bone resorption (GO:0045453)	0.203801	0.764841	IL7	0.116429
regulation of cellular extravasation (GO:0002691)	0.203801	0.764841	JAM3	0.116429
regulation of cellular response to oxidative stress (GO:1900407)	0.203801	0.764841	PRKN	0.116429
regulation of gap junction assembly (GO:1903596)	0.203801	0.764841	CNTNAP2	0.116429
cellular response to muramyl dipeptide (GO:0071225)	0.203801	0.764841	VIM	0.116429
regulation of lipid transport (GO:0032368)	0.203801	0.764841	PRKN	0.116429
regulation of mammary gland epithelial cell proliferation (GO:0033599)	0.203801	0.764841	ROBO1	0.116429
embryonic forelimb morphogenesis (GO:0035115)	0.203801	0.764841	CACNA1C	0.116429
epithelial cell apoptotic process (GO:1904019)	0.203801	0.764841	RYR2	0.116429
short-chain fatty acid metabolic process (GO:0046459)	0.203801	0.764841	PCCA	0.116429
negative regulation of biomineralization (GO:0110150)	0.203801	0.764841	TGFB1	0.116429
negative regulation of lipase activity (GO:0060192)	0.203801	0.764841	HDAC9	0.116429
negative regulation of platelet aggregation (GO:0090331)	0.203801	0.764841	PRKG1	0.116429
neurotransmitter receptor transport to postsynaptic membrane (GO:0098969)	0.203801	0.764841	GRIP1	0.116429
phenol-containing compound biosynthetic process (GO:0046189)	0.203801	0.764841	TRPC1	0.116429
phosphorylation of RNA polymerase II C-terminal domain (GO:0070816)	0.203801	0.764841	CCNH	0.116429
positive regulation of autophagy of mitochondrion (GO:1903599)	0.203801	0.764841	PRKN	0.116429
positive regulation of extracellular matrix assembly (GO:1901203)	0.203801	0.764841	TGFB1	0.116429
positive regulation of protein polyubiquitination (GO:1902916)	0.203801	0.764841	PRKN	0.116429
positive regulation of tumor necrosis factor-mediated signaling pathway (GO:1903265)	0.203801	0.764841	PRKN	0.116429
protein K6-linked ubiquitination (GO:0085020)	0.203801	0.764841	PRKN	0.116429
cellular response to growth factor stimulus (GO:0071363)	0.204368	0.764841	WWOX;TGFB1;MAGI2;PDE8A;MAP2K5;SOX5	0.116429
axoneme assembly (GO:0035082)	0.20851	0.764841	SPAG16;CCDC65	0.116429
regulation of cell adhesion mediated by integrin (GO:0033628)	0.20851	0.764841	PTK2;JAM3	0.116429
cardiac muscle contraction (GO:0060048)	0.20851	0.764841	RYR2;KCNQ1	0.116429
regulation of glucose metabolic process (GO:0010906)	0.20851	0.764841	PRKN;RORA	0.116429
synaptic vesicle recycling (GO:0036465)	0.20851	0.764841	NLGN1;NLGN4X	0.116429
negative regulation of blood vessel endothelial cell migration (GO:0043537)	0.20851	0.764841	TGFB1;MAP2K5	0.116429
neural tube closure (GO:0001843)	0.20851	0.764841	TGFB1;DLC1	0.116429
positive regulation of DNA binding (GO:0043388)	0.20851	0.764841	PRKN;TGFB1	0.116429
regulation of cilium assembly (GO:1902017)	0.215129	0.764841	TBC1D5;TBC1D22A;CDKL1	0.116429
regulation of muscle cell differentiation (GO:0051147)	0.217731	0.764841	CTNNA2;HDAC9	0.116429
regulation of protein polymerization (GO:0032271)	0.217731	0.764841	FCHSD2;RASA1	0.116429
regulation of TORC1 signaling (GO:1903432)	0.217731	0.764841	SIK3;GPR137C	0.116429
regulation of cell-matrix adhesion (GO:0001952)	0.221691	0.764841	RASA1;EPHA3;PTK2	0.116429
regulation of RNA metabolic process (GO:0051252)	0.221691	0.764841	PCBP3;RASA1;IGF2BP2	0.116429
protein O-linked glycosylation via serine (GO:0018242)	0.223715	0.764841	GALNT13	0.116429
adherens junction assembly (GO:0034333)	0.223715	0.764841	JAM3	0.116429
apical protein localization (GO:0045176)	0.223715	0.764841	JAM3	0.116429
regulation of cell-cell adhesion involved in gastrulation (GO:0070587)	0.223715	0.764841	MAP2K5	0.116429
cAMP biosynthetic process (GO:0006171)	0.223715	0.764841	ADCY9	0.116429
regulation of cilium movement (GO:0003352)	0.223715	0.764841	CCDC65	0.116429
cellular response to dopamine (GO:1903351)	0.223715	0.764841	PRKN	0.116429
cellular response to purine-containing compound (GO:0071415)	0.223715	0.764841	RYR2	0.116429
regulation of hydrogen peroxide-induced cell death (GO:1903205)	0.223715	0.764841	PDE8A	0.116429
regulation of neutrophil migration (GO:1902622)	0.223715	0.764841	JAM3	0.116429
regulation of postsynaptic neurotransmitter receptor activity (GO:0098962)	0.223715	0.764841	DLGAP1	0.116429
forelimb morphogenesis (GO:0035136)	0.223715	0.764841	CACNA1C	0.116429
granulocyte migration (GO:0097530)	0.223715	0.764841	JAM3	0.116429
response to dopamine (GO:1903350)	0.223715	0.764841	PRKN	0.116429
response to laminar fluid shear stress (GO:0034616)	0.223715	0.764841	MAP2K5	0.116429
histone H4 deacetylation (GO:0070933)	0.223715	0.764841	HDAC9	0.116429
sarcoplasmic reticulum calcium ion transport (GO:0070296)	0.223715	0.764841	RYR2	0.116429
ionotropic glutamate receptor signaling pathway (GO:0035235)	0.223715	0.764841	GRIA2	0.116429
L-glutamate transmembrane transport (GO:0015813)	0.223715	0.764841	SLC25A12	0.116429
lipid phosphorylation (GO:0046834)	0.223715	0.764841	DGKI	0.116429
membrane lipid catabolic process (GO:0046466)	0.223715	0.764841	PDXDC1	0.116429
myelin assembly (GO:0032288)	0.223715	0.764841	TENM4	0.116429
negative regulation of cell adhesion mediated by integrin (GO:0033629)	0.223715	0.764841	JAM3	0.116429
negative regulation of extracellular matrix organization (GO:1903054)	0.223715	0.764841	TGFB1	0.116429
negative regulation of heterotypic cell-cell adhesion (GO:0034115)	0.223715	0.764841	MAP2K5	0.116429
negative regulation of hormone secretion (GO:0046888)	0.223715	0.764841	RAB11FIP3	0.116429
negative regulation of transcription by competitive promoter binding (GO:0010944)	0.223715	0.764841	KDM2A	0.116429
negative regulation of tyrosine phosphorylation of STAT protein (GO:0042532)	0.223715	0.764841	PIBF1	0.116429
nerve growth factor signaling pathway (GO:0038180)	0.223715	0.764841	MAGI2	0.116429
neuron remodeling (GO:0016322)	0.223715	0.764841	ADGRB3	0.116429
positive regulation of behavior (GO:0048520)	0.223715	0.764841	NLGN1	0.116429
positive regulation of dendritic spine morphogenesis (GO:0061003)	0.223715	0.764841	CUX2	0.116429
positive regulation of mRNA 3'-end processing (GO:0031442)	0.223715	0.764841	CPEB3	0.116429
positive regulation of receptor recycling (GO:0001921)	0.223715	0.764841	NSF	0.116429
glycosaminoglycan biosynthetic process (GO:0006024)	0.224654	0.764841	EXT1;ST3GAL6;GPC5;GPC6	0.116429
G2/M transition of mitotic cell cycle (GO:0000086)	0.226152	0.764841	CCNY;CCNH;FBXL17;BACH1;NINL	0.116429
regulation of cardiac muscle contraction (GO:0055117)	0.226987	0.764841	RYR2;KCNQ1	0.116429
cyclic-nucleotide-mediated signaling (GO:0019935)	0.226987	0.764841	RIMS2;EPHA5	0.116429
embryonic limb morphogenesis (GO:0030326)	0.226987	0.764841	CACNA1C;AFF3	0.116429
regulation of receptor internalization (GO:0002090)	0.226987	0.764841	TBC1D5;MAGI2	0.116429
regulation of sodium ion transport (GO:0002028)	0.226987	0.764841	NKAIN2;SPTBN4	0.116429
mitochondrion disassembly (GO:0061726)	0.226987	0.764841	PRKN;AMBRA1	0.116429
positive regulation of cytokine-mediated signaling pathway (GO:0001961)	0.226987	0.764841	PRKN;IL7	0.116429
heart development (GO:0007507)	0.228227	0.764841	TGFB1;DLC1;CACNA1C;UTY;HDAC9;PTK2	0.116429
ERBB signaling pathway (GO:0038127)	0.228293	0.764841	TGFB1;NRG1;PTK2	0.116429
regulation of actin cytoskeleton reorganization (GO:2000249)	0.23627	0.764841	BCAS3;BAIAP2L1	0.116429
cell-matrix adhesion (GO:0007160)	0.240763	0.764841	SGCE;TIAM1;DLC1;PPFIA2	0.116429
generation of neurons (GO:0048699)	0.242628	0.764841	PTPRD;NLGN4X;DTNB;WNT5B;AUTS2;IL1RAPL1;ADGRL3	0.116429
protein oxidation (GO:0018158)	0.243132	0.764841	SUMF1	0.116429
pyrimidine nucleoside catabolic process (GO:0046135)	0.243132	0.764841	UPP2	0.116429
pyrimidine nucleoside salvage (GO:0043097)	0.243132	0.764841	UPP2	0.116429
pyrimidine-containing compound salvage (GO:0008655)	0.243132	0.764841	UPP2	0.116429
regulation of cardiac muscle cell differentiation (GO:2000725)	0.243132	0.764841	TGFB1	0.116429
camera-type eye morphogenesis (GO:0048593)	0.243132	0.764841	TENM3	0.116429
cardiac muscle cell membrane repolarization (GO:0099622)	0.243132	0.764841	KCNQ1	0.116429
central nervous system myelination (GO:0022010)	0.243132	0.764841	TENM4	0.116429
regulation of microtubule-based movement (GO:0060632)	0.243132	0.764841	CCDC65	0.116429
regulation of mitochondrial fusion (GO:0010635)	0.243132	0.764841	PRKN	0.116429
detection of light stimulus involved in sensory perception (GO:0050962)	0.243132	0.764841	EYS	0.116429
detection of light stimulus involved in visual perception (GO:0050908)	0.243132	0.764841	EYS	0.116429
telomere maintenance via recombination (GO:0000722)	0.243132	0.764841	NSMCE2	0.116429
mitochondrial protein processing (GO:0034982)	0.243132	0.764841	IMMP2L	0.116429
negative regulation of activin receptor signaling pathway (GO:0032926)	0.243132	0.764841	MAGI2	0.116429
negative regulation of homotypic cell-cell adhesion (GO:0034111)	0.243132	0.764841	PRKG1	0.116429
negative regulation of nuclear division (GO:0051784)	0.243132	0.764841	TOM1L1	0.116429
negative regulation of oxidative stress-induced neuron death (GO:1903204)	0.243132	0.764841	PRKN	0.116429
negative regulation of response to cytokine stimulus (GO:0060761)	0.243132	0.764841	MAP2K5	0.116429
positive regulation of actin nucleation (GO:0051127)	0.243132	0.764841	FCHSD2	0.116429
positive regulation of cellular extravasation (GO:0002693)	0.243132	0.764841	JAM3	0.116429
positive regulation of chondrocyte differentiation (GO:0032332)	0.243132	0.764841	SOX5	0.116429
positive regulation of cytoplasmic transport (GO:1903651)	0.243132	0.764841	PRKN	0.116429
positive regulation of macrophage differentiation (GO:0045651)	0.243132	0.764841	TGFB1	0.116429
positive regulation of myelination (GO:0031643)	0.243132	0.764841	TENM4	0.116429
positive regulation of non-canonical Wnt signaling pathway (GO:2000052)	0.243132	0.764841	WNT5B	0.116429
positive regulation of production of miRNAs involved in gene silencing by miRNA (GO:1903800)	0.243132	0.764841	TGFB1	0.116429
regulation of phosphoprotein phosphatase activity (GO:0043666)	0.245573	0.764841	PPP6R3;MAGI2	0.116429
response to cAMP (GO:0051591)	0.245573	0.764841	DUOX1;KCNQ1	0.116429
synaptic vesicle endocytosis (GO:0048488)	0.245573	0.764841	NLGN1;NLGN4X	0.116429
ventricular septum development (GO:0003281)	0.245573	0.764841	ROBO2;ROBO1	0.116429
positive regulation of signaling (GO:0023056)	0.245573	0.764841	RIMS2;NSF	0.116429
positive regulation of protein localization to membrane (GO:1905477)	0.246192	0.764841	DPP10;PRKN;TFDP2;EPHA3	0.116429
peptidyl-tyrosine phosphorylation (GO:0018108)	0.248305	0.764841	PIBF1;EPHA3;PTK2	0.116429
positive regulation of protein polymerization (GO:0032273)	0.248305	0.764841	BAIAP2L1;FCHSD2;NAV3	0.116429
positive regulation of protein transport (GO:0051222)	0.248305	0.764841	BCAS3;TGFB1;FRMD4A	0.116429
regulation of protein catabolic process (GO:0042176)	0.251647	0.764841	NSF;PRKN;FAF1;FMN2	0.116429
positive regulation of cellular protein metabolic process (GO:0032270)	0.251647	0.764841	TGFB1;FAF1;VIM;CPEB3	0.116429
protein localization to plasma membrane (GO:0072659)	0.253985	0.764841	DPP10;SPTBN4;KCNB2;DENND4C;KCNIP4	0.116429
regulation of heart rate by cardiac conduction (GO:0086091)	0.254889	0.764841	KCNQ1;CACNA1C	0.116429
negative regulation of protein secretion (GO:0050709)	0.254889	0.764841	PRKN;RAB11FIP3	0.116429
negative regulation of secretion by cell (GO:1903531)	0.254889	0.764841	GRM7;IL1RAPL1	0.116429
regulation of plasma membrane bounded cell projection assembly (GO:0120032)	0.255036	0.764841	TBC1D5;TBC1D22A;CDKL1	0.116429
kidney development (GO:0001822)	0.255036	0.764841	ROBO2;GREB1L;LRP4	0.116429
neuron projection development (GO:0031175)	0.257111	0.764841	CNTNAP2;NLGN1;TRIO;GRM7;CTNND2;EPHB1	0.116429
negative regulation of neuron apoptotic process (GO:0043524)	0.261791	0.764841	PRKN;RASA1;NAIP	0.116429
protein localization to synapse (GO:0035418)	0.262064	0.764841	NLGN1	0.116429
axonal fasciculation (GO:0007413)	0.262064	0.764841	EPHA3	0.116429
brain morphogenesis (GO:0048854)	0.262064	0.764841	CTNNA2	0.116429
C-terminal protein amino acid modification (GO:0018410)	0.262064	0.764841	AGBL4	0.116429
calcium ion-regulated exocytosis of neurotransmitter (GO:0048791)	0.262064	0.764841	RIMS2	0.116429
cardiocyte differentiation (GO:0035051)	0.262064	0.764841	NRG1	0.116429
cellular response to fluid shear stress (GO:0071498)	0.262064	0.764841	MAP2K5	0.116429
cellular response to growth hormone stimulus (GO:0071378)	0.262064	0.764841	PTK2	0.116429
regulation of natural killer cell activation (GO:0032814)	0.262064	0.764841	PIBF1	0.116429
regulation of oxidative stress-induced cell death (GO:1903201)	0.262064	0.764841	PRKN	0.116429
epithelial cell-cell adhesion (GO:0090136)	0.262064	0.764841	PLEKHA7	0.116429
regulation of response to oxidative stress (GO:1902882)	0.262064	0.764841	PRKN	0.116429
regulation of sequestering of calcium ion (GO:0051282)	0.262064	0.764841	RYR2	0.116429
eye photoreceptor cell differentiation (GO:0001754)	0.262064	0.764841	DSCAM	0.116429
ganglion development (GO:0061548)	0.262064	0.764841	UNC5C	0.116429
glomerular visceral epithelial cell differentiation (GO:0072112)	0.262064	0.764841	MAGI2	0.116429
regulation of vascular associated smooth muscle cell migration (GO:1904752)	0.262064	0.764841	PRKG1	0.116429
melanocyte differentiation (GO:0030318)	0.262064	0.764841	SLC24A5	0.116429
thyroid hormone generation (GO:0006590)	0.262064	0.764841	DUOX1	0.116429
negative regulation by host of viral process (GO:0044793)	0.262064	0.764841	PRKN	0.116429
negative regulation of fatty acid biosynthetic process (GO:0045717)	0.262064	0.764841	PIBF1	0.116429
negative regulation of gene silencing by miRNA (GO:0060965)	0.262064	0.764841	TGFB1	0.116429
negative regulation of heart contraction (GO:0045822)	0.262064	0.764841	SPTBN4	0.116429
negative regulation of oxidoreductase activity (GO:0051354)	0.262064	0.764841	PRKN	0.116429
negative regulation of production of miRNAs involved in gene silencing by miRNA (GO:1903799)	0.262064	0.764841	TGFB1	0.116429
nucleoside catabolic process (GO:0009164)	0.262064	0.764841	UPP2	0.116429
nucleoside salvage (GO:0043174)	0.262064	0.764841	UPP2	0.116429
nucleotide-sugar metabolic process (GO:0009225)	0.262064	0.764841	PARG	0.116429
positive regulation of cardiocyte differentiation (GO:1905209)	0.262064	0.764841	TGFB1	0.116429
positive regulation of leukocyte proliferation (GO:0070665)	0.262064	0.764841	PTK2	0.116429
positive regulation of metaphase/anaphase transition of cell cycle (GO:1902101)	0.262064	0.764841	NSMCE2	0.116429
positive regulation of mitotic metaphase/anaphase transition (GO:0045842)	0.262064	0.764841	NSMCE2	0.116429
positive regulation of mitotic sister chromatid separation (GO:1901970)	0.262064	0.764841	NSMCE2	0.116429
positive regulation of vascular permeability (GO:0043117)	0.262064	0.764841	TGFB1	0.116429
autophagy of mitochondrion (GO:0000422)	0.264211	0.764999	PRKN;AMBRA1	0.116339
fatty acid derivative biosynthetic process (GO:1901570)	0.264211	0.764999	PAM;CBR4	0.116339
glycolipid biosynthetic process (GO:0009247)	0.264211	0.764999	LARGE1;ST6GALNAC5	0.116339
positive regulation of double-strand break repair (GO:2000781)	0.264211	0.764999	FMN2;OOEP	0.116339
positive regulation of wound healing (GO:0090303)	0.264211	0.764999	DUOX1;PTK2	0.116339
positive regulation of cellular metabolic process (GO:0031325)	0.268157	0.767239	NSF;TGFB1;TBC1D5;MAGI2	0.115069
potassium ion transmembrane transport (GO:0071805)	0.268207	0.767239	KCNT2;KCNH7;KCNH8;KCNQ1;KCNB2	0.115069
negative regulation of supramolecular fiber organization (GO:1902904)	0.26857	0.767239	PRKN;NAV3;SSH2	0.115069
transcription initiation from RNA polymerase II promoter (GO:0006367)	0.272987	0.767239	NR6A1;CCNH;RORA;MAML3;HDAC9	0.115069
protein localization to cell periphery (GO:1990778)	0.272987	0.767239	DPP10;SPTBN4;KCNB2;DENND4C;KCNIP4	0.115069
cortical cytoskeleton organization (GO:0030865)	0.273534	0.767239	NLGN1;FMNL2	0.115069
heart contraction (GO:0060047)	0.273534	0.767239	RYR2;KCNQ1	0.115069
positive regulation of TOR signaling (GO:0032008)	0.273534	0.767239	SIK3;GPR137C	0.115069
regulation of actin filament-based process (GO:0032970)	0.275368	0.767239	EPHA5;DLC1;EPHA3	0.115069
neurotransmitter transport (GO:0006836)	0.275368	0.767239	PTPRN2;SYN3;PPFIA2	0.115069
regulation of small GTPase mediated signal transduction (GO:0051056)	0.277785	0.767239	TIAM2;TIAM1;TRIO;DLC1;KALRN	0.115069
response to calcium ion (GO:0051592)	0.27927	0.767239	RYR2;NLGN1;TRPC1;SLC25A12	0.115069
purine-containing compound salvage (GO:0043101)	0.280523	0.767239	ADK	0.115069
pyrimidine deoxyribonucleotide catabolic process (GO:0009223)	0.280523	0.767239	UPP2	0.115069
regulation of antigen receptor-mediated signaling pathway (GO:0050854)	0.280523	0.767239	ELF2	0.115069
regulation of chemokine (C-X-C motif) ligand 2 production (GO:2000341)	0.280523	0.767239	MAP2K5	0.115069
regulation of histone modification (GO:0031056)	0.280523	0.767239	PARG	0.115069
regulation of membrane repolarization (GO:0060306)	0.280523	0.767239	KCNQ1	0.115069
detection of calcium ion (GO:0005513)	0.280523	0.767239	RYR2	0.115069
regulation of nucleocytoplasmic transport (GO:0046822)	0.280523	0.767239	TGFB1	0.115069
regulation of platelet-derived growth factor receptor signaling pathway (GO:0010640)	0.280523	0.767239	CBLB	0.115069
response to interleukin-6 (GO:0070741)	0.280523	0.767239	ST3GAL6	0.115069
response to muramyl dipeptide (GO:0032495)	0.280523	0.767239	VIM	0.115069
synaptic vesicle localization (GO:0097479)	0.280523	0.767239	NLGN1	0.115069
negative regulation of adenylate cyclase activity (GO:0007194)	0.280523	0.767239	GRM3	0.115069
negative regulation of epidermal growth factor-activated receptor activity (GO:0007175)	0.280523	0.767239	CBLB	0.115069
negative regulation of hydrogen peroxide-induced cell death (GO:1903206)	0.280523	0.767239	PDE8A	0.115069
negative regulation of locomotion (GO:0040013)	0.280523	0.767239	FRMD5	0.115069
negative regulation of macromolecule biosynthetic process (GO:0010558)	0.280523	0.767239	TGFB1	0.115069
negative regulation of myoblast differentiation (GO:0045662)	0.280523	0.767239	TGFB1	0.115069
pathway-restricted SMAD protein phosphorylation (GO:0060389)	0.280523	0.767239	TGFB1	0.115069
positive regulation of calcineurin-mediated signaling (GO:0106058)	0.280523	0.767239	CAMTA1	0.115069
positive regulation of calcineurin-NFAT signaling cascade (GO:0070886)	0.280523	0.767239	CAMTA1	0.115069
positive regulation of neuron migration (GO:2001224)	0.280523	0.767239	ZNF609	0.115069
positive regulation of nuclear-transcribed mRNA poly(A) tail shortening (GO:0060213)	0.280523	0.767239	CPEB3	0.115069
positive regulation of ruffle assembly (GO:1900029)	0.280523	0.767239	NLGN1	0.115069
protein heterotetramerization (GO:0051290)	0.280523	0.767239	CBR4	0.115069
regulation of double-strand break repair (GO:2000779)	0.282852	0.769004	FMN2;OOEP	0.114072
histone H3 acetylation (GO:0043966)	0.282852	0.769004	YEATS2;SUPT3H	0.114072
negative regulation of protein catabolic process (GO:0042177)	0.282852	0.769004	TIMP3;FMN2	0.114072
positive regulation of epithelial to mesenchymal transition (GO:0010718)	0.282852	0.769004	TIAM1;TGFB1	0.114072
cellular response to retinoic acid (GO:0071300)	0.292159	0.771513	WNT5B;EPHA3	0.112657
signal release from synapse (GO:0099643)	0.292159	0.771513	PTPRN2;SYN3	0.112657
negative regulation of cell migration (GO:0030336)	0.292277	0.771513	NAV3;DLC1;MAGI2;PTPRG;ROBO1	0.112657
regulation of epithelial to mesenchymal transition (GO:0010717)	0.295854	0.771513	TIAM1;TGFB1;EPHA3	0.112657
cellular response to hormone stimulus (GO:0032870)	0.295854	0.771513	ROBO2;NCOA1;BCAS3	0.112657
pyrimidine nucleoside biosynthetic process (GO:0046134)	0.298522	0.771513	UPP2	0.112657
C4-dicarboxylate transport (GO:0015740)	0.298522	0.771513	SLC25A12	0.112657
cAMP metabolic process (GO:0046058)	0.298522	0.771513	ADCY9	0.112657
cardiac left ventricle morphogenesis (GO:0003214)	0.298522	0.771513	RYR2	0.112657
regulation of chromatin organization (GO:1902275)	0.298522	0.771513	PARG	0.112657
regulation of gastrulation (GO:0010470)	0.298522	0.771513	TENM4	0.112657
regulation of macrophage cytokine production (GO:0010935)	0.298522	0.771513	TGFB1	0.112657
cytoplasmic sequestering of transcription factor (GO:0042994)	0.298522	0.771513	FAF1	0.112657
detection of bacterium (GO:0016045)	0.298522	0.771513	NAIP	0.112657
renal absorption (GO:0070293)	0.298522	0.771513	KCNQ1	0.112657
respiratory electron transport chain (GO:0022904)	0.298522	0.771513	SLC25A12	0.112657
ribonucleoside monophosphate biosynthetic process (GO:0009156)	0.298522	0.771513	ADK	0.112657
intestinal absorption (GO:0050892)	0.298522	0.771513	KCNQ1	0.112657
manganese ion transport (GO:0006828)	0.298522	0.771513	TRPC1	0.112657
maturation of LSU-rRNA from tricistronic rRNA transcript (SSU-rRNA, 5.8S rRNA, LSU-rRNA) (GO:0000463)	0.298522	0.771513	RPL7	0.112657
membrane repolarization during action potential (GO:0086011)	0.298522	0.771513	KCNQ1	0.112657
negative regulation of cell migration involved in sprouting angiogenesis (GO:0090051)	0.298522	0.771513	MAP2K5	0.112657
negative regulation of cyclase activity (GO:0031280)	0.298522	0.771513	GRM3	0.112657
negative regulation of interleukin-12 production (GO:0032695)	0.298522	0.771513	PIBF1	0.112657
negative regulation of secretion (GO:0051048)	0.298522	0.771513	NRG1	0.112657
negative regulation of smooth muscle cell migration (GO:0014912)	0.298522	0.771513	PRKG1	0.112657
neuromuscular process controlling balance (GO:0050885)	0.298522	0.771513	PCDH15	0.112657
positive regulation of cyclase activity (GO:0031281)	0.298522	0.771513	CACNA1C	0.112657
positive regulation of macrophage chemotaxis (GO:0010759)	0.298522	0.771513	PTK2	0.112657
positive regulation of SMAD protein signal transduction (GO:0060391)	0.298522	0.771513	TGFB1	0.112657
positive regulation of superoxide anion generation (GO:0032930)	0.298522	0.771513	TGFB1	0.112657
positive regulation of phosphorylation (GO:0042327)	0.299946	0.771513	EPHA5;PFKFB4;TGFB1;DSCAM;EPHB1;PDE8A;EPHA3;PTK2	0.112657
positive regulation of biosynthetic process (GO:0009891)	0.301449	0.771513	TGFB1;VIM	0.112657
positive regulation of receptor-mediated endocytosis (GO:0048260)	0.301449	0.771513	TBC1D5;MAGI2	0.112657
protein K63-linked ubiquitination (GO:0070534)	0.301449	0.771513	PRKN;UBE2E2	0.112657
regulation of organelle assembly (GO:1902115)	0.302706	0.771513	TBC1D5;TBC1D22A;CDKL1	0.112657
negative regulation of developmental process (GO:0051093)	0.302706	0.771513	PRKN;TGFB1;DCC	0.112657
protein modification process (GO:0036211)	0.309564	0.771513	STK38;ST3GAL6;FBXO11	0.112657
regulation of DNA repair (GO:0006282)	0.310718	0.771513	PARG;EYA2	0.112657
neural crest cell development (GO:0014032)	0.310718	0.771513	SEMA6D;NRG1	0.112657
positive regulation of chemotaxis (GO:0050921)	0.310718	0.771513	TGFB1;DSCAM	0.112657
pyrimidine nucleoside metabolic process (GO:0006213)	0.316071	0.771513	UPP2	0.112657
cardiac myofibril assembly (GO:0055003)	0.316071	0.771513	NEBL	0.112657
catecholamine metabolic process (GO:0006584)	0.316071	0.771513	PRKN	0.112657
regulation of cytoplasmic translation (GO:2000765)	0.316071	0.771513	CPEB3	0.112657
regulation of establishment of protein localization (GO:0070201)	0.316071	0.771513	OOEP	0.112657
cellular response to estrogen stimulus (GO:0071391)	0.316071	0.771513	BCAS3	0.112657
regulation of extracellular matrix disassembly (GO:0010715)	0.316071	0.771513	TGFB1	0.112657
regulation of integrin activation (GO:0033623)	0.316071	0.771513	JAM3	0.112657
regulation of neuron projection arborization (GO:0150011)	0.316071	0.771513	GRIP1	0.112657
regulation of nuclear-transcribed mRNA catabolic process, deadenylation-dependent decay (GO:1900151)	0.316071	0.771513	CPEB3	0.112657
regulation of nuclear-transcribed mRNA poly(A) tail shortening (GO:0060211)	0.316071	0.771513	CPEB3	0.112657
engulfment of apoptotic cell (GO:0043652)	0.316071	0.771513	XKR6	0.112657
establishment of apical/basal cell polarity (GO:0035089)	0.316071	0.771513	PATJ	0.112657
establishment of spindle localization (GO:0051293)	0.316071	0.771513	OOEP	0.112657
regulation of superoxide anion generation (GO:0032928)	0.316071	0.771513	TGFB1	0.112657
ganglioside biosynthetic process (GO:0001574)	0.316071	0.771513	ST6GALNAC5	0.112657
glucosamine-containing compound metabolic process (GO:1901071)	0.316071	0.771513	LARGE1	0.112657
heterocycle biosynthetic process (GO:0018130)	0.316071	0.771513	GPHN	0.112657
histone H3 deacetylation (GO:0070932)	0.316071	0.771513	HDAC9	0.112657
superoxide anion generation (GO:0042554)	0.316071	0.771513	DUOX1	0.112657
membrane repolarization during cardiac muscle cell action potential (GO:0086013)	0.316071	0.771513	KCNQ1	0.112657
mitotic recombination (GO:0006312)	0.316071	0.771513	NSMCE2	0.112657
modulation by host of viral genome replication (GO:0044827)	0.316071	0.771513	PRKN	0.112657
myoblast differentiation (GO:0045445)	0.316071	0.771513	NRG1	0.112657
myoblast fusion (GO:0007520)	0.316071	0.771513	ADGRB3	0.112657
negative regulation of cellular component movement (GO:0051271)	0.316071	0.771513	FRMD5	0.112657
negative regulation of endoplasmic reticulum stress-induced intrinsic apoptotic signaling pathway (GO:1902236)	0.316071	0.771513	PRKN	0.112657
negative regulation of leukocyte activation (GO:0002695)	0.316071	0.771513	LRFN5	0.112657
placenta development (GO:0001890)	0.316071	0.771513	PTK2	0.112657
positive regulation of double-strand break repair via homologous recombination (GO:1905168)	0.316071	0.771513	OOEP	0.112657
positive regulation of histone H3-K4 methylation (GO:0051571)	0.316071	0.771513	AUTS2	0.112657
positive regulation of lyase activity (GO:0051349)	0.316071	0.771513	CACNA1C	0.112657
positive regulation of nuclear-transcribed mRNA catabolic process, deadenylation-dependent decay (GO:1900153)	0.316071	0.771513	CPEB3	0.112657
positive regulation of response to cytokine stimulus (GO:0060760)	0.316071	0.771513	IL7	0.112657
regulation of ion transport (GO:0043269)	0.316428	0.771513	PRKN;NKAIN2;SPTBN4	0.112657
activation of protein kinase activity (GO:0032147)	0.318651	0.771513	TOM1L1;ADCY9;NRG1;PIBF1	0.112657
cellular response to transforming growth factor beta stimulus (GO:0071560)	0.318651	0.771513	WWOX;TGFB1;PTK2;SOX5	0.112657
positive regulation of cellular component organization (GO:0051130)	0.318651	0.771513	TGFB1;FAF1;LRP4;NRG1	0.112657
positive regulation of kinase activity (GO:0033674)	0.318651	0.771513	EPHA5;EPHB1;EPHA3;PTK2	0.112657
regulation of cellular protein localization (GO:1903827)	0.319962	0.771513	GPC5;GPC6	0.112657
regulation of DNA metabolic process (GO:0051052)	0.319962	0.771513	TOM1L1;PARG	0.112657
brain development (GO:0007420)	0.321619	0.771513	ROBO2;CNTNAP2;ATXN1;CTNNA2;ADGRL3	0.112657
regulation of fat cell differentiation (GO:0045598)	0.323294	0.771513	TRIO;TGFB1;RORA	0.112657
regulation of organelle organization (GO:0033043)	0.323294	0.771513	PRKN;ARMH3;PTK2	0.112657
regulation of protein localization to plasma membrane (GO:1903076)	0.323294	0.771513	DPP10;TGFB1;EPHA3	0.112657
lipid biosynthetic process (GO:0008610)	0.323294	0.771513	ACSM6;PAM;CBR4	0.112657
positive regulation of protein metabolic process (GO:0051247)	0.32432	0.771513	NSF;PRKN;TGFB1;MAP2K5	0.112657
regulation of DNA binding (GO:0051101)	0.329175	0.771513	PRKN;TGFB1	0.112657
epidermal growth factor receptor signaling pathway (GO:0007173)	0.329175	0.771513	TGFB1;PTK2	0.112657
regulation of wound healing (GO:0061041)	0.329175	0.771513	DUOX1;PTK2	0.112657
cytosolic transport (GO:0016482)	0.329995	0.771513	MON2;HOOK2;TBC1D5;DENND2A	0.112657
3'-UTR-mediated mRNA destabilization (GO:0061158)	0.333182	0.771513	CPEB3	0.112657
regulation of activin receptor signaling pathway (GO:0032925)	0.333182	0.771513	MAGI2	0.112657
apoptotic DNA fragmentation (GO:0006309)	0.333182	0.771513	CECR2	0.112657
regulation of establishment of cell polarity (GO:2000114)	0.333182	0.771513	BCAS3	0.112657
cellular response to sterol (GO:0036315)	0.333182	0.771513	RORA	0.112657
dendrite self-avoidance (GO:0070593)	0.333182	0.771513	DSCAM	0.112657
regulation of Rac protein signal transduction (GO:0035020)	0.333182	0.771513	AUTS2	0.112657
Golgi to endosome transport (GO:0006895)	0.333182	0.771513	MON2	0.112657
response to organophosphorus (GO:0046683)	0.333182	0.771513	DUOX1	0.112657
retrograde axonal transport (GO:0008090)	0.333182	0.771513	DLG2	0.112657
sphingolipid catabolic process (GO:0030149)	0.333182	0.771513	PDXDC1	0.112657
membrane repolarization (GO:0086009)	0.333182	0.771513	KCNQ1	0.112657
motor neuron axon guidance (GO:0008045)	0.333182	0.771513	SLIT1	0.112657
N-acetylglucosamine metabolic process (GO:0006044)	0.333182	0.771513	LARGE1	0.112657
negative regulation of anoikis (GO:2000811)	0.333182	0.771513	PTK2	0.112657
negative regulation of lyase activity (GO:0051350)	0.333182	0.771513	GRM3	0.112657
negative regulation of macrophage activation (GO:0043031)	0.333182	0.771513	LRFN5	0.112657
negative regulation of platelet activation (GO:0010544)	0.333182	0.771513	PRKG1	0.112657
negative regulation of receptor signaling pathway via JAK-STAT (GO:0046426)	0.333182	0.771513	PIBF1	0.112657
negative regulation of release of cytochrome c from mitochondria (GO:0090201)	0.333182	0.771513	PRKN	0.112657
neural tube development (GO:0021915)	0.333182	0.771513	TGFB1	0.112657
oogenesis (GO:0048477)	0.333182	0.771513	FMN2	0.112657
positive regulation of isotype switching (GO:0045830)	0.333182	0.771513	TGFB1	0.112657
protein localization to endoplasmic reticulum (GO:0070972)	0.333182	0.771513	RYR2	0.112657
protein localization to microtubule organizing center (GO:1905508)	0.333182	0.771513	PIBF1	0.112657
regulation of GTPase activity (GO:0043087)	0.335037	0.773728	EPHA5;BCAS3;EPHA3;PTK2;PRKG1;RGS7	0.111412
dephosphorylation (GO:0016311)	0.33642	0.773728	PTPRD;PTPRN2;SSH2;PPM1E;PTPRG	0.111412
positive regulation of cytoskeleton organization (GO:0051495)	0.337025	0.773728	BCAS3;BAIAP2L1;FCHSD2	0.111412
regulation of protein metabolic process (GO:0051246)	0.338353	0.773728	FAF1;MAP2K5	0.111412
negative regulation of mitotic cell cycle (GO:0045930)	0.338353	0.773728	TOM1L1;TGFB1	0.111412
positive regulation of blood vessel endothelial cell migration (GO:0043536)	0.338353	0.773728	TGFB1;HDAC9	0.111412
cilium organization (GO:0044782)	0.344711	0.773728	SPAG16;MAK;EXOC4;CCDC65;RAB11FIP3;PIBF1;TTC17	0.111412
regulation of cellular localization (GO:0060341)	0.347493	0.773728	EPHA5;PRKN	0.111412
inner mitochondrial membrane organization (GO:0007007)	0.347493	0.773728	APOO;CHCHD3	0.111412
oligosaccharide metabolic process (GO:0009311)	0.347493	0.773728	ST3GAL6;ST6GALNAC5	0.111412
positive regulation of actin filament polymerization (GO:0030838)	0.347493	0.773728	BAIAP2L1;FCHSD2	0.111412
activation of protein kinase A activity (GO:0034199)	0.349866	0.773728	ADCY9	0.111412
acyl-CoA biosynthetic process (GO:0071616)	0.349866	0.773728	CBR4	0.111412
adenylate cyclase-activating adrenergic receptor signaling pathway (GO:0071880)	0.349866	0.773728	ADCY9	0.111412
pyrimidine-containing compound catabolic process (GO:0072529)	0.349866	0.773728	UPP2	0.111412
cell surface receptor signaling pathway involved in heart development (GO:0061311)	0.349866	0.773728	TGFB1	0.111412
regulation of Golgi organization (GO:1903358)	0.349866	0.773728	ARMH3	0.111412
detection of visible light (GO:0009584)	0.349866	0.773728	EYS	0.111412
epithelial cell morphogenesis (GO:0003382)	0.349866	0.773728	SIPA1L3	0.111412
regulation of receptor recycling (GO:0001919)	0.349866	0.773728	NSF	0.111412
establishment of protein localization to endoplasmic reticulum (GO:0072599)	0.349866	0.773728	RYR2	0.111412
stem cell development (GO:0048864)	0.349866	0.773728	NRG1	0.111412
membrane depolarization during cardiac muscle cell action potential (GO:0086012)	0.349866	0.773728	CACNA1C	0.111412
mesonephric tubule development (GO:0072164)	0.349866	0.773728	ROBO2	0.111412
negative regulation of chemokine production (GO:0032682)	0.349866	0.773728	MAP2K5	0.111412
negative regulation of cytokine production involved in immune response (GO:0002719)	0.349866	0.773728	TGFB1	0.111412
negative regulation of insulin secretion (GO:0046676)	0.349866	0.773728	PRKN	0.111412
negative regulation of intrinsic apoptotic signaling pathway by p53 class mediator (GO:1902254)	0.349866	0.773728	PRKN	0.111412
negative regulation of vascular associated smooth muscle cell proliferation (GO:1904706)	0.349866	0.773728	PRKG1	0.111412
positive regulation of cyclin-dependent protein serine/threonine kinase activity (GO:0045737)	0.349866	0.773728	CCNY	0.111412
positive regulation of dendrite extension (GO:1903861)	0.349866	0.773728	RIMS2	0.111412
positive regulation of DNA replication (GO:0045740)	0.349866	0.773728	FAF1	0.111412
positive regulation of regulated secretory pathway (GO:1903307)	0.349866	0.773728	NLGN1	0.111412
positive regulation of stem cell differentiation (GO:2000738)	0.349866	0.773728	SOX5	0.111412
positive regulation of transcription of Notch receptor target (GO:0007221)	0.349866	0.773728	MAML3	0.111412
protein heterooligomerization (GO:0051291)	0.349866	0.773728	CBR4	0.111412
neuron migration (GO:0001764)	0.35659	0.773728	AUTS2;ADGRL3	0.111412
positive regulation of protein catabolic process (GO:0045732)	0.357587	0.773728	NSF;PRKN;FAF1	0.111412
potassium ion transport (GO:0006813)	0.364115	0.773728	KCNH7;KCNH8;KCNQ1;KCNB2	0.111412
regulation of neuron death (GO:1901214)	0.364424	0.773728	PRKN;DCC;EPHB1	0.111412
regulation of Ras protein signal transduction (GO:0046578)	0.364424	0.773728	DENND1A;DLC1;DENND4C	0.111412
regulation of epithelial cell migration (GO:0010632)	0.365641	0.773728	PTK2;PTPRG	0.111412
regulation of protein modification process (GO:0031399)	0.365641	0.773728	PARG;PTK2	0.111412
regulation of smoothened signaling pathway (GO:0008589)	0.365641	0.773728	FBXL17;RORA	0.111412
mesenchymal cell differentiation (GO:0048762)	0.365641	0.773728	TGFB1;FBXL17	0.111412
acidic amino acid transport (GO:0015800)	0.366133	0.773728	SLC25A12	0.111412
base conversion or substitution editing (GO:0016553)	0.366133	0.773728	ADARB2	0.111412
regulation of cartilage development (GO:0061035)	0.366133	0.773728	SOX5	0.111412
regulation of catabolic process (GO:0009894)	0.366133	0.773728	FAF1	0.111412
regulation of cellular protein catabolic process (GO:1903362)	0.366133	0.773728	FAF1	0.111412
cell migration involved in sprouting angiogenesis (GO:0002042)	0.366133	0.773728	ROBO1	0.111412
regulation of dendrite extension (GO:1903859)	0.366133	0.773728	RIMS2	0.111412
cellular response to alkaloid (GO:0071312)	0.366133	0.773728	RYR2	0.111412
regulation of establishment or maintenance of cell polarity (GO:0032878)	0.366133	0.773728	BCAS3	0.111412
regulation of mRNA polyadenylation (GO:1900363)	0.366133	0.773728	CPEB3	0.111412
regulation of multicellular organism growth (GO:0040014)	0.366133	0.773728	MBD5	0.111412
regulation of platelet aggregation (GO:0090330)	0.366133	0.773728	PRKG1	0.111412
embryonic heart tube development (GO:0035050)	0.366133	0.773728	RYR2	0.111412
regulation of production of miRNAs involved in gene silencing by miRNA (GO:1903798)	0.366133	0.773728	TGFB1	0.111412
regulation of ventricular cardiac muscle cell membrane repolarization (GO:0060307)	0.366133	0.773728	KCNQ1	0.111412
hyaluronan catabolic process (GO:0030214)	0.366133	0.773728	TGFB1	0.111412
intermediate filament organization (GO:0045109)	0.366133	0.773728	VIM	0.111412
mitochondrial fusion (GO:0008053)	0.366133	0.773728	CHCHD3	0.111412
negative regulation of interleukin-8 production (GO:0032717)	0.366133	0.773728	MAP2K5	0.111412
negative regulation of peptide hormone secretion (GO:0090278)	0.366133	0.773728	PRKN	0.111412
negative regulation of Rho protein signal transduction (GO:0035024)	0.366133	0.773728	DLC1	0.111412
negative regulation of signal transduction by p53 class mediator (GO:1901797)	0.366133	0.773728	PRKN	0.111412
neuron maturation (GO:0042551)	0.366133	0.773728	ADGRB3	0.111412
positive regulation of cartilage development (GO:0061036)	0.366133	0.773728	SOX5	0.111412
positive regulation of cell migration involved in sprouting angiogenesis (GO:0090050)	0.366133	0.773728	HDAC9	0.111412
positive regulation of CREB transcription factor activity (GO:0032793)	0.366133	0.773728	EPHA5	0.111412
positive regulation of extracellular matrix organization (GO:1903055)	0.366133	0.773728	TGFB1	0.111412
positive regulation of phosphoprotein phosphatase activity (GO:0032516)	0.366133	0.773728	MAGI2	0.111412
positive regulation of synaptic transmission, glutamatergic (GO:0051968)	0.366133	0.773728	NLGN1	0.111412
protein localization to centrosome (GO:0071539)	0.366133	0.773728	PIBF1	0.111412
regulation of anatomical structure morphogenesis (GO:0022603)	0.369802	0.773728	TGFB1;FMNL2;ADGRB3;PPFIA2	0.111412
calcium ion transmembrane transport (GO:0070588)	0.371249	0.773728	TRPC1;CACNA1C;SLC24A5	0.111412
ameboidal-type cell migration (GO:0001667)	0.374643	0.773728	PDXDC1;SEMA6D	0.111412
endocytic recycling (GO:0032456)	0.374643	0.773728	DENND1A;RAB11FIP3	0.111412
plasma membrane bounded cell projection morphogenesis (GO:0120039)	0.374643	0.773728	CNTNAP2;TRIO	0.111412
positive regulation of protein localization to cell periphery (GO:1904377)	0.374643	0.773728	DPP10;EPHA3	0.111412
positive regulation of protein localization to plasma membrane (GO:1903078)	0.374643	0.773728	DPP10;EPHA3	0.111412
regulation of protein secretion (GO:0050708)	0.381163	0.773728	TGFB1;FRMD4A;CACNA1C;STXBP5L	0.111412
purine ribonucleoside bisphosphate metabolic process (GO:0034035)	0.381994	0.773728	TPST1	0.111412
pyroptosis (GO:0070269)	0.381994	0.773728	NAIP	0.111412
Rac protein signal transduction (GO:0016601)	0.381994	0.773728	TIAM1	0.111412
aspartate family amino acid metabolic process (GO:0009066)	0.381994	0.773728	SLC25A12	0.111412
regulation of autophagy of mitochondrion (GO:1903146)	0.381994	0.773728	PRKN	0.111412
cardiac muscle cell contraction (GO:0086003)	0.381994	0.773728	CACNA1C	0.111412
regulation of exosomal secretion (GO:1903541)	0.381994	0.773728	PRKN	0.111412
cellular response to glucagon stimulus (GO:0071377)	0.381994	0.773728	ADCY9	0.111412
cellular response to interleukin-7 (GO:0098761)	0.381994	0.773728	IL7	0.111412
regulation of histone H3-K4 methylation (GO:0051569)	0.381994	0.773728	AUTS2	0.111412
detection of mechanical stimulus (GO:0050982)	0.381994	0.773728	PTK2	0.111412
regulation of nervous system process (GO:0031644)	0.381994	0.773728	DLGAP1	0.111412
regulation of oligodendrocyte differentiation (GO:0048713)	0.381994	0.773728	TENM4	0.111412
dopamine metabolic process (GO:0042417)	0.381994	0.773728	PRKN	0.111412
regulation of vascular endothelial growth factor signaling pathway (GO:1900746)	0.381994	0.773728	ROBO1	0.111412
response to cholesterol (GO:0070723)	0.381994	0.773728	TGFB1	0.111412
heart trabecula morphogenesis (GO:0061384)	0.381994	0.773728	NRG1	0.111412
histone deubiquitination (GO:0016578)	0.381994	0.773728	SUPT3H	0.111412
interleukin-7-mediated signaling pathway (GO:0038111)	0.381994	0.773728	IL7	0.111412
long-term memory (GO:0007616)	0.381994	0.773728	CPEB3	0.111412
striated muscle cell differentiation (GO:0051146)	0.381994	0.773728	NRG1	0.111412
mesenchymal cell development (GO:0014031)	0.381994	0.773728	NRG1	0.111412
ureteric bud development (GO:0001657)	0.381994	0.773728	ROBO2	0.111412
negative regulation of oxidative stress-induced intrinsic apoptotic signaling pathway (GO:1902176)	0.381994	0.773728	PRKN	0.111412
negative regulation of RNA metabolic process (GO:0051253)	0.381994	0.773728	TGFB1	0.111412
NLS-bearing protein import into nucleus (GO:0006607)	0.381994	0.773728	CBLB	0.111412
pore complex assembly (GO:0046931)	0.381994	0.773728	PLEKHA7	0.111412
positive regulation of cellular protein catabolic process (GO:1903364)	0.381994	0.773728	FAF1	0.111412
positive regulation of macrophage migration (GO:1905523)	0.381994	0.773728	PTK2	0.111412
positive regulation of mitochondrial fission (GO:0090141)	0.381994	0.773728	PRKN	0.111412
negative regulation of cysteine-type endopeptidase activity (GO:2000117)	0.383592	0.776105	NAIP;MAP2K5	0.11008
circulatory system development (GO:0072359)	0.386836	0.780939	TGFB1;CACNA1C;UTY;HDAC9	0.107383
negative regulation of cell growth (GO:0030308)	0.386836	0.780939	TGFB1;DCC;APBB2;CRLF3	0.107383
adrenergic receptor signaling pathway (GO:0071875)	0.397459	0.786736	ADCY9	0.104171
regulation of hippo signaling (GO:0035330)	0.397459	0.786736	IQCJ-SCHIP1	0.104171
cortical actin cytoskeleton organization (GO:0030866)	0.397459	0.786736	FMNL2	0.104171
early endosome to late endosome transport (GO:0045022)	0.397459	0.786736	HOOK2	0.104171
regulation of protein modification by small protein conjugation or removal (GO:1903320)	0.397459	0.786736	PRKN	0.104171
establishment of epithelial cell polarity (GO:0090162)	0.397459	0.786736	SIPA1L3	0.104171
regulation of smooth muscle contraction (GO:0006940)	0.397459	0.786736	KCNB2	0.104171
eye morphogenesis (GO:0048592)	0.397459	0.786736	TENM3	0.104171
regulation of tissue remodeling (GO:0034103)	0.397459	0.786736	TGFB1	0.104171
ganglioside metabolic process (GO:0001573)	0.397459	0.786736	ST6GALNAC5	0.104171
growth hormone receptor signaling pathway (GO:0060396)	0.397459	0.786736	PTK2	0.104171
lipopolysaccharide-mediated signaling pathway (GO:0031663)	0.397459	0.786736	TGFB1	0.104171
negative regulation of axon extension involved in axon guidance (GO:0048843)	0.397459	0.786736	SEMA6D	0.104171
nucleobase-containing compound biosynthetic process (GO:0034654)	0.397459	0.786736	ADK	0.104171
positive regulation of cyclin-dependent protein kinase activity (GO:1904031)	0.397459	0.786736	CCNY	0.104171
positive regulation of embryonic development (GO:0040019)	0.397459	0.786736	TENM4	0.104171
positive regulation of lymphocyte differentiation (GO:0045621)	0.397459	0.786736	IL7	0.104171
positive regulation of nitrogen compound metabolic process (GO:0051173)	0.397459	0.786736	MAP2K5	0.104171
regulation of actin cytoskeleton organization (GO:0032956)	0.398393	0.786879	EPHA5;DLC1;EPHA3	0.104092
positive regulation of supramolecular fiber organization (GO:1902905)	0.398393	0.786879	BAIAP2L1;FCHSD2;NAV3	0.104092
regulation of cardiac conduction (GO:1903779)	0.40132	0.790952	RYR2;TRPC1	0.10185
negative regulation of cysteine-type endopeptidase activity involved in apoptotic process (GO:0043154)	0.40132	0.790952	NAIP;MAP2K5	0.10185
positive regulation of cellular component biogenesis (GO:0044089)	0.405131	0.793374	TGFB1;FAF1;NRG1	0.100522
blood vessel morphogenesis (GO:0048514)	0.410094	0.793374	TGFB1;RASA1	0.100522
cellular protein-containing complex assembly (GO:0034622)	0.410802	0.793374	TIAM1;IMMP2L;TGFB1;NRG1;CCDC65	0.100522
DNA-templated transcription, initiation (GO:0006352)	0.410802	0.793374	NR6A1;CCNH;RORA;MAML3;HDAC9	0.100522
regulation of heart contraction (GO:0008016)	0.411847	0.793374	RYR2;TRPC1;KCNQ1	0.100522
aerobic respiration (GO:0009060)	0.412537	0.793374	MTFR1	0.100522
regulation of anoikis (GO:2000209)	0.412537	0.793374	PTK2	0.100522
calcium-mediated signaling using intracellular calcium source (GO:0035584)	0.412537	0.793374	RYR2	0.100522
regulation of lipoprotein lipase activity (GO:0051004)	0.412537	0.793374	HDAC9	0.100522
cyclic purine nucleotide metabolic process (GO:0052652)	0.412537	0.793374	ADCY9	0.100522
extrinsic apoptotic signaling pathway in absence of ligand (GO:0097192)	0.412537	0.793374	DCC	0.100522
focal adhesion assembly (GO:0048041)	0.412537	0.793374	DLC1	0.100522
response to glucagon (GO:0033762)	0.412537	0.793374	ADCY9	0.100522
response to progesterone (GO:0032570)	0.412537	0.793374	TGFB1	0.100522
myotube differentiation (GO:0014902)	0.412537	0.793374	ADGRB3	0.100522
negative regulation of microtubule depolymerization (GO:0007026)	0.412537	0.793374	NAV3	0.100522
negative regulation of protein localization to cell periphery (GO:1904376)	0.412537	0.793374	TGFB1	0.100522
negative regulation of protein localization to plasma membrane (GO:1903077)	0.412537	0.793374	TGFB1	0.100522
neurotrophin signaling pathway (GO:0038179)	0.412537	0.793374	MAGI2	0.100522
positive regulation of glycolytic process (GO:0045821)	0.412537	0.793374	PFKFB4	0.100522
positive regulation of phosphatase activity (GO:0010922)	0.412537	0.793374	MAGI2	0.100522
positive regulation of purine nucleotide metabolic process (GO:1900544)	0.412537	0.793374	PFKFB4	0.100522
positive regulation of transcription regulatory region DNA binding (GO:2000679)	0.412537	0.793374	TGFB1	0.100522
cell cycle G2/M phase transition (GO:0044839)	0.41508	0.797425	CCNY;CCNH;FBXL17;NINL	0.0983099
regulation of kinase activity (GO:0043549)	0.41854	0.797702	EPHA5;EPHB1;EPHA3	0.0981595
renal system development (GO:0072001)	0.418805	0.797702	GREB1L;LRP4	0.0981595
protein K48-linked ubiquitination (GO:0070936)	0.418805	0.797702	PRKN;UBE2E2	0.0981595
regulation of cell adhesion (GO:0030155)	0.426302	0.797702	FRMD5;DSCAM;RASA1;PTK2	0.0981595
regulation of cell motility (GO:2000145)	0.426302	0.797702	DUOX1;FRMD5;TGFB1;NRG1	0.0981595
RNA metabolic process (GO:0016070)	0.426302	0.797702	ATXN1;PCBP3;ADARB2;RBM6	0.0981595
regulation of cardiac muscle cell membrane repolarization (GO:0099623)	0.427239	0.797702	KCNQ1	0.0981595
regulation of endoplasmic reticulum stress-induced intrinsic apoptotic signaling pathway (GO:1902235)	0.427239	0.797702	PRKN	0.0981595
regulation of execution phase of apoptosis (GO:1900117)	0.427239	0.797702	DLC1	0.0981595
cellular response to nerve growth factor stimulus (GO:1990090)	0.427239	0.797702	MAGI2	0.0981595
regulation of macrophage chemotaxis (GO:0010758)	0.427239	0.797702	PTK2	0.0981595
regulation of membrane protein ectodomain proteolysis (GO:0051043)	0.427239	0.797702	TIMP3	0.0981595
regulation of response to cytokine stimulus (GO:0060759)	0.427239	0.797702	MAP2K5	0.0981595
fatty-acyl-CoA metabolic process (GO:0035337)	0.427239	0.797702	CBR4	0.0981595
homologous chromosome segregation (GO:0045143)	0.427239	0.797702	FMN2	0.0981595
membrane lipid metabolic process (GO:0006643)	0.427239	0.797702	ST3GAL6	0.0981595
membrane protein intracellular domain proteolysis (GO:0031293)	0.427239	0.797702	TGFB1	0.0981595
ubiquitin-dependent protein catabolic process via the multivesicular body sorting pathway (GO:0043162)	0.427239	0.797702	TOM1L1	0.0981595
negative regulation of biomineral tissue development (GO:0070168)	0.427239	0.797702	TGFB1	0.0981595
negative regulation of interleukin-2 production (GO:0032703)	0.427239	0.797702	NAV3	0.0981595
negative regulation of lymphocyte activation (GO:0051250)	0.427239	0.797702	PIBF1	0.0981595
organelle fusion (GO:0048284)	0.427239	0.797702	CHCHD3	0.0981595
peptidyl-threonine dephosphorylation (GO:0035970)	0.427239	0.797702	PPM1E	0.0981595
positive regulation of axon extension (GO:0045773)	0.427239	0.797702	DSCAM	0.0981595
positive regulation of calcium ion transmembrane transporter activity (GO:1901021)	0.427239	0.797702	RYR2	0.0981595
eye development (GO:0001654)	0.427449	0.797702	CACNA1C;SIPA1L3	0.0981595
positive regulation of mitotic cell cycle phase transition (GO:1901992)	0.427449	0.797702	NSMCE2;UBE2E2	0.0981595
positive regulation of protein binding (GO:0032092)	0.427449	0.797702	PRKN;TIAM1	0.0981595
regulation of vesicle-mediated transport (GO:0060627)	0.431848	0.805088	RIMS2;NSF;STXBP5L	0.0941568
protein polymerization (GO:0051258)	0.436026	0.80595	PRKN;TTC17	0.0936921
calcium ion homeostasis (GO:0055074)	0.43846	0.80595	RYR2;TMTC2;SLC24A5	0.0936921
regulation of MAP kinase activity (GO:0043405)	0.43846	0.80595	TGFB1;STK38;ROBO1	0.0936921
regulation of B cell receptor signaling pathway (GO:0050855)	0.441574	0.80595	ELF2	0.0936921
blood vessel endothelial cell migration (GO:0043534)	0.441574	0.80595	ROBO1	0.0936921
cilium-dependent cell motility (GO:0060285)	0.441574	0.80595	CCDC65	0.0936921
cytoskeleton-dependent intracellular transport (GO:0030705)	0.441574	0.80595	HOOK2	0.0936921
regulation of mononuclear cell migration (GO:0071675)	0.441574	0.80595	PTK2	0.0936921
diacylglycerol metabolic process (GO:0046339)	0.441574	0.80595	DGKI	0.0936921
DNA catabolic process, endonucleolytic (GO:0000737)	0.441574	0.80595	CECR2	0.0936921
regulation of SMAD protein signal transduction (GO:0060390)	0.441574	0.80595	TGFB1	0.0936921
regulation of steroid metabolic process (GO:0019218)	0.441574	0.80595	RORA	0.0936921
hyaluronan metabolic process (GO:0030212)	0.441574	0.80595	TGFB1	0.0936921
negative regulation of GTPase activity (GO:0034260)	0.441574	0.80595	BCAS3	0.0936921
negative regulation of reactive oxygen species metabolic process (GO:2000378)	0.441574	0.80595	PRKN	0.0936921
negative regulation of smoothened signaling pathway (GO:0045879)	0.441574	0.80595	RFX4	0.0936921
peptidyl-L-cysteine S-palmitoylation (GO:0018230)	0.441574	0.80595	ZDHHC20	0.0936921
peptidyl-S-diacylglycerol-L-cysteine biosynthetic process from peptidyl-cysteine (GO:0018231)	0.441574	0.80595	ZDHHC20	0.0936921
positive regulation of interleukin-17 production (GO:0032740)	0.441574	0.80595	TGFB1	0.0936921
positive regulation of morphogenesis of an epithelium (GO:1905332)	0.441574	0.80595	WNT5B	0.0936921
positive regulation of protein autophosphorylation (GO:0031954)	0.441574	0.80595	TOM1L1	0.0936921
regulation of cell migration (GO:0030334)	0.442501	0.806298	TIAM1;FRMD5;TGFB1;WNT5B;NAV3;SEMA6D;DLC1;MAGI2;CTNNA2;PTK2;ROBO1	0.0935046
positive regulation of signal transduction (GO:0009967)	0.442647	0.806298	RIMS2;MBD5;NLGN1;CUX2;IL7;MAML3;ROBO1	0.0935046
adenylate cyclase-inhibiting G protein-coupled receptor signaling pathway (GO:0007193)	0.444532	0.807442	ADCY9;GRM7	0.0928884
Notch signaling pathway (GO:0007219)	0.444532	0.807442	SORBS2;MAML3	0.0928884
regulation of neuron apoptotic process (GO:0043523)	0.445044	0.807442	PRKN;RASA1;NAIP	0.0928884
negative regulation of neuron death (GO:1901215)	0.445044	0.807442	PRKN;RASA1;NAIP	0.0928884
negative regulation of multicellular organismal process (GO:0051241)	0.446281	0.808835	TGFB1;LRP4;RAB11FIP3;HDAC9;PTPRG;ROBO1	0.0921402
regulation of canonical Wnt signaling pathway (GO:0060828)	0.446708	0.808835	PRKN;TGFB1;CCNY;CTNND2;LRP4;GPC5;RNF220	0.0921402
positive regulation of developmental process (GO:0051094)	0.454973	0.808835	PRKN;GRIP1;NLGN1;CPEB3;SOX5	0.0921402
apoptotic nuclear changes (GO:0030262)	0.455551	0.808835	CECR2	0.0921402
regulation of cell size (GO:0008361)	0.455551	0.808835	RAP1GAP2	0.0921402
regulation of cellular response to transforming growth factor beta stimulus (GO:1903844)	0.455551	0.808835	TGFB1	0.0921402
cardiac muscle cell development (GO:0055013)	0.455551	0.808835	SORBS2	0.0921402
cardiac muscle cell differentiation (GO:0055007)	0.455551	0.808835	NRG1	0.0921402
regulation of ruffle assembly (GO:1900027)	0.455551	0.808835	NLGN1	0.0921402
extracellular matrix assembly (GO:0085029)	0.455551	0.808835	TGFB1	0.0921402
mammary gland development (GO:0030879)	0.455551	0.808835	NRG1	0.0921402
negative regulation of ossification (GO:0030279)	0.455551	0.808835	LRP4	0.0921402
negative regulation of protein depolymerization (GO:1901880)	0.455551	0.808835	NAV3	0.0921402
negative regulation of protein tyrosine kinase activity (GO:0061099)	0.455551	0.808835	CBLB	0.0921402
negative regulation of stress fiber assembly (GO:0051497)	0.455551	0.808835	DLC1	0.0921402
negative regulation of synaptic transmission (GO:0050805)	0.455551	0.808835	NLGN4X	0.0921402
peptidyl-glutamic acid modification (GO:0018200)	0.455551	0.808835	AGBL4	0.0921402
positive regulation of carbohydrate metabolic process (GO:0045913)	0.455551	0.808835	PFKFB4	0.0921402
positive regulation of cellular response to transforming growth factor beta stimulus (GO:1903846)	0.455551	0.808835	RNF111	0.0921402
positive regulation of lamellipodium assembly (GO:0010592)	0.455551	0.808835	AUTS2	0.0921402
positive regulation of transforming growth factor beta receptor signaling pathway (GO:0030511)	0.455551	0.808835	RNF111	0.0921402
protein kinase B signaling (GO:0043491)	0.455551	0.808835	TGFB1	0.0921402
double-strand break repair via nonhomologous end joining (GO:0006303)	0.461328	0.813256	KDM2A;NSMCE2	0.089773
response to retinoic acid (GO:0032526)	0.461328	0.813256	WNT5B;EPHA3	0.089773
3'-phosphoadenosine 5'-phosphosulfate metabolic process (GO:0050427)	0.469178	0.813256	TPST1	0.089773
protein quality control for misfolded or incompletely synthesized proteins (GO:0006515)	0.469178	0.813256	FBXL17	0.089773
acylglycerol homeostasis (GO:0055090)	0.469178	0.813256	RORA	0.089773
receptor catabolic process (GO:0032801)	0.469178	0.813256	TGFB1	0.089773
regulation of AMPA receptor activity (GO:2000311)	0.469178	0.813256	NLGN1	0.089773
regulation of dopamine secretion (GO:0014059)	0.469178	0.813256	PRKN	0.089773
regulation of heterotypic cell-cell adhesion (GO:0034114)	0.469178	0.813256	MAP2K5	0.089773
regulation of microtubule depolymerization (GO:0031114)	0.469178	0.813256	NAV3	0.089773
regulation of mitochondrial fission (GO:0090140)	0.469178	0.813256	PRKN	0.089773
regulation of myotube differentiation (GO:0010830)	0.469178	0.813256	HDAC9	0.089773
regulation of neutrophil chemotaxis (GO:0090022)	0.469178	0.813256	JAM3	0.089773
ventricular cardiac muscle tissue development (GO:0003229)	0.469178	0.813256	TGFB1	0.089773
negative regulation of actin filament polymerization (GO:0030837)	0.469178	0.813256	SSH2	0.089773
negative regulation of endocytosis (GO:0045806)	0.469178	0.813256	EPHA3	0.089773
negative regulation of response to endoplasmic reticulum stress (GO:1903573)	0.469178	0.813256	PRKN	0.089773
negative regulation of sequestering of calcium ion (GO:0051283)	0.469178	0.813256	RYR2	0.089773
positive regulation of peptidyl-threonine phosphorylation (GO:0010800)	0.469178	0.813256	TGFB1	0.089773
actin cytoskeleton reorganization (GO:0031532)	0.469614	0.813256	THSD7B;AUTS2	0.089773
cell cycle G1/S phase transition (GO:0044843)	0.469614	0.813256	CCNH;CRLF3	0.089773
COPII vesicle coating (GO:0048208)	0.469614	0.813256	NSF;PPP6R3	0.089773
vesicle coating (GO:0006901)	0.469614	0.813256	NSF;PPP6R3	0.089773
vesicle targeting, rough ER to cis-Golgi (GO:0048207)	0.469614	0.813256	NSF;PPP6R3	0.089773
monocarboxylic acid biosynthetic process (GO:0072330)	0.469614	0.813256	ACSM6;CBR4	0.089773
positive regulation of Ras protein signal transduction (GO:0046579)	0.469614	0.813256	AUTS2;ROBO1	0.089773
protein O-linked glycosylation (GO:0006493)	0.471057	0.814983	GALNT13;TMTC2;LARGE1	0.0888516
positive regulation of cell motility (GO:2000147)	0.476976	0.816927	TIAM1;DUOX1;TGFB1;WNT5B;SEMA6D;PTK2	0.0878168
regulation of extrinsic apoptotic signaling pathway (GO:2001236)	0.477823	0.816927	WWOX;BCL2L14	0.0878168
diterpenoid metabolic process (GO:0016101)	0.477823	0.816927	GPC5;GPC6	0.0878168
negative regulation of cell cycle process (GO:0010948)	0.477823	0.816927	TOM1L1;TFDP2	0.0878168
purine-containing compound biosynthetic process (GO:0072522)	0.482465	0.816927	ADK	0.0878168
regulation of actin filament bundle assembly (GO:0032231)	0.482465	0.816927	PRKN	0.0878168
regulation of biomineral tissue development (GO:0070167)	0.482465	0.816927	TGFB1	0.0878168
regulation of chondrocyte differentiation (GO:0032330)	0.482465	0.816927	SOX5	0.0878168
clathrin-dependent endocytosis (GO:0072583)	0.482465	0.816927	FCHSD2	0.0878168
regulation of mitotic metaphase/anaphase transition (GO:0030071)	0.482465	0.816927	NSMCE2	0.0878168
regulation of myelination (GO:0031641)	0.482465	0.816927	TENM4	0.0878168
regulation of protein insertion into mitochondrial membrane involved in apoptotic signaling pathway (GO:1900739)	0.482465	0.816927	TFDP2	0.0878168
global genome nucleotide-excision repair (GO:0070911)	0.482465	0.816927	RNF111	0.0878168
histone methylation (GO:0016571)	0.482465	0.816927	SMYD3	0.0878168
maturation of LSU-rRNA (GO:0000470)	0.482465	0.816927	RPL7	0.0878168
membrane depolarization during action potential (GO:0086010)	0.482465	0.816927	CACNA1C	0.0878168
metanephros development (GO:0001656)	0.482465	0.816927	ROBO2	0.0878168
negative regulation of protein localization to membrane (GO:1905476)	0.482465	0.816927	TGFB1	0.0878168
negative regulation of signaling receptor activity (GO:2000272)	0.482465	0.816927	CBLB	0.0878168
positive regulation of G1/S transition of mitotic cell cycle (GO:1900087)	0.482465	0.816927	UBE2E2	0.0878168
positive regulation of histone methylation (GO:0031062)	0.482465	0.816927	AUTS2	0.0878168
positive regulation of microtubule polymerization or depolymerization (GO:0031112)	0.482465	0.816927	NAV3	0.0878168
positive regulation of protein insertion into mitochondrial membrane involved in apoptotic signaling pathway (GO:1900740)	0.482465	0.816927	TFDP2	0.0878168
regulation of insulin secretion (GO:0050796)	0.483857	0.818524	EPHA5;PRKN;CACNA1C	0.0869684
protein autoubiquitination (GO:0051865)	0.485954	0.821312	PRKN;RNF220	0.0854918
calcium-ion regulated exocytosis (GO:0017156)	0.495421	0.825099	RIMS2	0.0834941
regulation of epidermal growth factor-activated receptor activity (GO:0007176)	0.495421	0.825099	CBLB	0.0834941
cellular response to unfolded protein (GO:0034620)	0.495421	0.825099	PRKN	0.0834941
cellular senescence (GO:0090398)	0.495421	0.825099	NSMCE2	0.0834941
entrainment of circadian clock by photoperiod (GO:0043153)	0.495421	0.825099	FBXL17	0.0834941
regulation of transcription regulatory region DNA binding (GO:2000677)	0.495421	0.825099	TGFB1	0.0834941
release of sequestered calcium ion into cytosol (GO:0051209)	0.495421	0.825099	RYR2	0.0834941
L-alpha-amino acid transmembrane transport (GO:1902475)	0.495421	0.825099	SLC25A12	0.0834941
negative regulation of protein polymerization (GO:0032272)	0.495421	0.825099	SSH2	0.0834941
peptide hormone secretion (GO:0030072)	0.495421	0.825099	RIMS2	0.0834941
peptidyl-lysine methylation (GO:0018022)	0.495421	0.825099	SMYD3	0.0834941
positive regulation of calcium ion transmembrane transport (GO:1904427)	0.495421	0.825099	TRPC1	0.0834941
positive regulation of cellular component movement (GO:0051272)	0.495421	0.825099	DUOX1	0.0834941
positive regulation of gene silencing by miRNA (GO:2000637)	0.495421	0.825099	TGFB1	0.0834941
positive regulation of nuclear division (GO:0051785)	0.495421	0.825099	OOEP	0.0834941
protein export from nucleus (GO:0006611)	0.495421	0.825099	TGFB1	0.0834941
cellular response to peptide hormone stimulus (GO:0071375)	0.496507	0.825403	ADCY9;DENND4C;HDAC9	0.0833341
positive regulation of protein serine/threonine kinase activity (GO:0071902)	0.496507	0.825403	TGFB1;CCNY;ROBO1	0.0833341
positive regulation of catabolic process (GO:0009896)	0.501978	0.829043	NSF;PRKN	0.0814228
regulation of calcineurin-NFAT signaling cascade (GO:0070884)	0.508052	0.829043	CAMTA1	0.0814228
bile acid and bile salt transport (GO:0015721)	0.508052	0.829043	NCOA1	0.0814228
carbohydrate derivative biosynthetic process (GO:1901137)	0.508052	0.829043	LARGE1	0.0814228
cellular response to acid chemical (GO:0071229)	0.508052	0.829043	CPEB3	0.0814228
cellular response to epidermal growth factor stimulus (GO:0071364)	0.508052	0.829043	PDE8A	0.0814228
cellular response to interleukin-6 (GO:0071354)	0.508052	0.829043	ST3GAL6	0.0814228
regulation of insulin secretion involved in cellular response to glucose stimulus (GO:0061178)	0.508052	0.829043	EPHA5	0.0814228
regulation of muscle contraction (GO:0006937)	0.508052	0.829043	KCNB2	0.0814228
regulation of phosphatase activity (GO:0010921)	0.508052	0.829043	PPP6R3	0.0814228
regulation of protein transport (GO:0051223)	0.508052	0.829043	STXBP5L	0.0814228
response to ketone (GO:1901654)	0.508052	0.829043	TGFB1	0.0814228
keratan sulfate biosynthetic process (GO:0018146)	0.508052	0.829043	ST3GAL6	0.0814228
L-amino acid transport (GO:0015807)	0.508052	0.829043	SLC25A12	0.0814228
macromolecule catabolic process (GO:0009057)	0.508052	0.829043	TGFB1	0.0814228
photoperiodism (GO:0009648)	0.508052	0.829043	FBXL17	0.0814228
positive regulation of cell communication (GO:0010647)	0.508052	0.829043	RIMS2	0.0814228
positive regulation of microtubule polymerization (GO:0031116)	0.508052	0.829043	NAV3	0.0814228
positive regulation of protein import into nucleus (GO:0042307)	0.508052	0.829043	TGFB1	0.0814228
protein localization to cell surface (GO:0034394)	0.508052	0.829043	JAM3	0.0814228
positive regulation of transferase activity (GO:0051347)	0.508226	0.829043	EPHA5;TGFB1;EPHB1;EPHA3	0.0814228
cellular response to decreased oxygen levels (GO:0036294)	0.517676	0.838371	RORA;FMN2	0.076564
positive regulation of MAP kinase activity (GO:0043406)	0.517676	0.838371	TGFB1;ROBO1	0.076564
response to cytokine (GO:0034097)	0.518766	0.838371	IL1RAPL1;TIMP3;AFF3;MAP4K3	0.076564
actin filament polymerization (GO:0030041)	0.520368	0.838371	TTC17	0.076564
regulation of DNA biosynthetic process (GO:2000278)	0.520368	0.838371	TOM1L1	0.076564
dicarboxylic acid transport (GO:0006835)	0.520368	0.838371	SLC25A12	0.076564
response to zinc ion (GO:0010043)	0.520368	0.838371	PAM	0.076564
hydrogen peroxide metabolic process (GO:0042743)	0.520368	0.838371	DUOX1	0.076564
limb development (GO:0060173)	0.520368	0.838371	LRP4	0.076564
telomere maintenance via telomerase (GO:0007004)	0.520368	0.838371	PPP6R3	0.076564
transition metal ion homeostasis (GO:0055076)	0.520368	0.838371	PRKN	0.076564
nucleotide-excision repair, preincision complex assembly (GO:0006294)	0.520368	0.838371	CCNH	0.076564
positive regulation of extrinsic apoptotic signaling pathway (GO:2001238)	0.520368	0.838371	WWOX	0.076564
positive regulation of leukocyte migration (GO:0002687)	0.520368	0.838371	JAM3	0.076564
COPII-coated vesicle budding (GO:0090114)	0.5254	0.839453	NSF;PPP6R3	0.0760038
actin filament organization (GO:0007015)	0.5292	0.839453	BAIAP2L1;NEBL;GAS2;OOEP	0.0760038
inorganic cation transmembrane transport (GO:0098662)	0.530221	0.839453	KCNH7;KCNQ1;KCNB2;KCNH8;TRPC1;CACNA1C;SLC24A5	0.0760038
regulation of catecholamine secretion (GO:0050433)	0.532376	0.839453	PRKN	0.0760038
regulation of macrophage activation (GO:0043030)	0.532376	0.839453	LRFN5	0.0760038
regulation of striated muscle contraction (GO:0006942)	0.532376	0.839453	RYR2	0.0760038
fatty-acyl-CoA biosynthetic process (GO:0046949)	0.532376	0.839453	CBR4	0.0760038
response to alcohol (GO:0097305)	0.532376	0.839453	TGFB1	0.0760038
Golgi to plasma membrane protein transport (GO:0043001)	0.532376	0.839453	NSF	0.0760038
heterotypic cell-cell adhesion (GO:0034113)	0.532376	0.839453	JAM3	0.0760038
RNA-dependent DNA biosynthetic process (GO:0006278)	0.532376	0.839453	PPP6R3	0.0760038
synaptic vesicle cycle (GO:0099504)	0.532376	0.839453	NLGN1	0.0760038
maintenance of blood-brain barrier (GO:0035633)	0.532376	0.839453	JAM3	0.0760038
termination of RNA polymerase I transcription (GO:0006363)	0.532376	0.839453	CCNH	0.0760038
zinc ion homeostasis (GO:0055069)	0.532376	0.839453	PRKN	0.0760038
negative regulation of gene expression, epigenetic (GO:0045814)	0.532376	0.839453	AEBP2	0.0760038
non-motile cilium assembly (GO:1905515)	0.532376	0.839453	PIBF1	0.0760038
positive regulation of B cell proliferation (GO:0030890)	0.532376	0.839453	IL7	0.0760038
positive regulation of DNA recombination (GO:0045911)	0.532376	0.839453	OOEP	0.0760038
positive regulation of phosphate metabolic process (GO:0045937)	0.532376	0.839453	DSCAM	0.0760038
positive regulation of protein import (GO:1904591)	0.532376	0.839453	TGFB1	0.0760038
cholesterol homeostasis (GO:0042632)	0.533041	0.839453	RORA;HDAC9	0.0760038
fatty acid biosynthetic process (GO:0006633)	0.533041	0.839453	ACSM6;CBR4	0.0760038
histone acetylation (GO:0016573)	0.533041	0.839453	YEATS2;SUPT3H	0.0760038
positive regulation of cellular protein localization (GO:1903829)	0.533041	0.839453	PRKN;TGFB1	0.0760038
positive regulation of Wnt signaling pathway (GO:0030177)	0.534375	0.839453	TGFB1;WNT5B;GPC5;RNF220	0.0760038
cell morphogenesis involved in differentiation (GO:0000904)	0.540598	0.839453	ATRNL1;SIPA1L3	0.0760038
cytoskeleton-dependent cytokinesis (GO:0061640)	0.540598	0.839453	CECR2;RASA1	0.0760038
extrinsic apoptotic signaling pathway (GO:0097191)	0.540598	0.839453	TGFB1;DCC	0.0760038
sterol homeostasis (GO:0055092)	0.540598	0.839453	RORA;HDAC9	0.0760038
negative regulation of epithelial cell proliferation (GO:0050680)	0.540598	0.839453	TGFB1;ROBO1	0.0760038
positive regulation of protein secretion (GO:0050714)	0.540598	0.839453	TGFB1;FRMD4A	0.0760038
positive regulation of secretion by cell (GO:1903532)	0.540598	0.839453	TGFB1;FRMD4A	0.0760038
protein palmitoylation (GO:0018345)	0.544084	0.839453	ZDHHC20	0.0760038
activation of protein kinase B activity (GO:0032148)	0.544084	0.839453	NRG1	0.0760038
proteoglycan biosynthetic process (GO:0030166)	0.544084	0.839453	EXT1	0.0760038
purine nucleoside bisphosphate metabolic process (GO:0034032)	0.544084	0.839453	ACSM6	0.0760038
regulation of cellular component size (GO:0032535)	0.544084	0.839453	RAP1GAP2	0.0760038
regulation of developmental growth (GO:0048638)	0.544084	0.839453	MBD5	0.0760038
cellular response to cAMP (GO:0071320)	0.544084	0.839453	KCNQ1	0.0760038
regulation of transmembrane receptor protein serine/threonine kinase signaling pathway (GO:0090092)	0.544084	0.839453	TGFB1	0.0760038
renal water homeostasis (GO:0003091)	0.544084	0.839453	ADCY9	0.0760038
ribonucleoside bisphosphate metabolic process (GO:0033875)	0.544084	0.839453	ACSM6	0.0760038
triglyceride homeostasis (GO:0070328)	0.544084	0.839453	RORA	0.0760038
negative regulation of axon extension (GO:0030517)	0.544084	0.839453	SEMA6D	0.0760038
negative regulation of peptidyl-tyrosine phosphorylation (GO:0050732)	0.544084	0.839453	PIBF1	0.0760038
positive regulation of Rho protein signal transduction (GO:0035025)	0.544084	0.839453	ROBO1	0.0760038
phosphorylation (GO:0016310)	0.544905	0.839453	CDK19;TGFB1;MAK;STK38;SIK3;PI4KA;DGKI;PRKG1;MAP4K3;CDKL1	0.0760038
histone modification (GO:0016570)	0.545469	0.839453	EYA2;HDAC9;SUPT3H	0.0760038
regulation of Rho protein signal transduction (GO:0035023)	0.548069	0.839453	DLC1;ROBO1	0.0760038
positive regulation of synaptic transmission (GO:0050806)	0.548069	0.839453	RIMS2;NLGN1	0.0760038
proteolysis involved in cellular protein catabolic process (GO:0051603)	0.555455	0.839453	PRKN;FBXL17	0.0760038
regulation of stress fiber assembly (GO:0051492)	0.555455	0.839453	DLC1;PPM1E	0.0760038
sphingolipid biosynthetic process (GO:0030148)	0.555455	0.839453	LARGE1;ST6GALNAC5	0.0760038
7-methylguanosine mRNA capping (GO:0006370)	0.5555	0.839453	CCNH	0.0760038
7-methylguanosine RNA capping (GO:0009452)	0.5555	0.839453	CCNH	0.0760038
axonemal dynein complex assembly (GO:0070286)	0.5555	0.839453	CCDC65	0.0760038
regulation of cell morphogenesis (GO:0022604)	0.5555	0.839453	FMNL2	0.0760038
cardiac muscle tissue morphogenesis (GO:0055008)	0.5555	0.839453	TGFB1	0.0760038
cellular response to glucose stimulus (GO:0071333)	0.5555	0.839453	PTPRN2	0.0760038
cellular response to topologically incorrect protein (GO:0035967)	0.5555	0.839453	PRKN	0.0760038
ERBB2 signaling pathway (GO:0038128)	0.5555	0.839453	NRG1	0.0760038
establishment or maintenance of epithelial cell apical/basal polarity (GO:0045197)	0.5555	0.839453	DLG2	0.0760038
response to amino acid (GO:0043200)	0.5555	0.839453	CPEB3	0.0760038
hematopoietic progenitor cell differentiation (GO:0002244)	0.5555	0.839453	TGFB1	0.0760038
intra-Golgi vesicle-mediated transport (GO:0006891)	0.5555	0.839453	NSF	0.0760038
skeletal muscle organ development (GO:0060538)	0.5555	0.839453	LARGE1	0.0760038
superoxide metabolic process (GO:0006801)	0.5555	0.839453	DUOX1	0.0760038
membrane depolarization (GO:0051899)	0.5555	0.839453	CACNA1B	0.0760038
transcription initiation from RNA polymerase I promoter (GO:0006361)	0.5555	0.839453	CCNH	0.0760038
negative regulation of developmental growth (GO:0048640)	0.5555	0.839453	DCC	0.0760038
negative regulation of microtubule polymerization or depolymerization (GO:0031111)	0.5555	0.839453	NAV3	0.0760038
positive regulation of interleukin-10 production (GO:0032733)	0.5555	0.839453	PIBF1	0.0760038
positive regulation of lamellipodium organization (GO:1902745)	0.5555	0.839453	AUTS2	0.0760038
positive regulation of receptor signaling pathway via STAT (GO:1904894)	0.5555	0.839453	CRLF3	0.0760038
regulation of protein-containing complex assembly (GO:0043254)	0.55727	0.840571	TGFB1;FAF1;NRG1	0.0754258
sphingolipid metabolic process (GO:0006665)	0.55727	0.840571	PDXDC1;ESYT2;SUMF1	0.0754258
transmembrane receptor protein tyrosine kinase signaling pathway (GO:0007169)	0.55762	0.840571	EPHA5;TIAM1;RASA1;NRG1;EPHB1;KALRN;EPHA3;PTK2;ANKS1B;PTPRG	0.0754258
organonitrogen compound biosynthetic process (GO:1901566)	0.559816	0.843185	TYW1;LARGE1;PAM;GPHN	0.0740772
regulation of macromolecule metabolic process (GO:0060255)	0.5626	0.844399	PCBP3;RASA1;UTY;IGF2BP2;AFF3	0.0734523
actin filament bundle assembly (GO:0051017)	0.56663	0.844399	BAIAP2L1	0.0734523
actin filament bundle organization (GO:0061572)	0.56663	0.844399	BAIAP2L1	0.0734523
apoptotic cell clearance (GO:0043277)	0.56663	0.844399	XKR6	0.0734523
regulation of interleukin-17 production (GO:0032660)	0.56663	0.844399	TGFB1	0.0734523
regulation of neurotransmitter secretion (GO:0046928)	0.56663	0.844399	RIMS2	0.0734523
keratan sulfate metabolic process (GO:0042339)	0.56663	0.844399	ST3GAL6	0.0734523
lytic vacuole organization (GO:0080171)	0.56663	0.844399	HOOK2	0.0734523
muscle cell development (GO:0055001)	0.56663	0.844399	NEBL	0.0734523
negative regulation of JNK cascade (GO:0046329)	0.56663	0.844399	PRKN	0.0734523
negative regulation of smooth muscle cell proliferation (GO:0048662)	0.56663	0.844399	PRKG1	0.0734523
neuron projection extension (GO:1990138)	0.56663	0.844399	AUTS2	0.0734523
positive regulation of ATP metabolic process (GO:1903580)	0.56663	0.844399	PFKFB4	0.0734523
adenylate cyclase-activating G protein-coupled receptor signaling pathway (GO:0007189)	0.568886	0.845691	ADCY9;ADGRB3;ADGRL3	0.0727881
negative regulation of response to external stimulus (GO:0032102)	0.568886	0.845691	LRFN5;RORA;CTNNA2	0.0727881
positive regulation of protein-containing complex assembly (GO:0031334)	0.568886	0.845691	TGFB1;FAF1;NRG1	0.0727881
regulation of cell division (GO:0051302)	0.569968	0.846079	RAB11FIP3;OOEP	0.0725893
purine ribonucleotide metabolic process (GO:0009150)	0.577095	0.846079	TPST1;ACSM6	0.0725893
cell-substrate junction assembly (GO:0007044)	0.577482	0.846079	DLC1	0.0725893
cellular response to amino acid stimulus (GO:0071230)	0.577482	0.846079	CPEB3	0.0725893
regulation of lamellipodium assembly (GO:0010591)	0.577482	0.846079	AUTS2	0.0725893
regulation of myoblast differentiation (GO:0045661)	0.577482	0.846079	TGFB1	0.0725893
epithelial tube morphogenesis (GO:0060562)	0.577482	0.846079	RYR2	0.0725893
female gamete generation (GO:0007292)	0.577482	0.846079	FMN2	0.0725893
response to steroid hormone (GO:0048545)	0.577482	0.846079	TGFB1	0.0725893
histone lysine methylation (GO:0034968)	0.577482	0.846079	SMYD3	0.0725893
transcription by RNA polymerase I (GO:0006360)	0.577482	0.846079	CCNH	0.0725893
negative regulation of mitochondrion organization (GO:0010823)	0.577482	0.846079	PRKN	0.0725893
organic cyclic compound biosynthetic process (GO:1901362)	0.577482	0.846079	GPHN	0.0725893
positive regulation of calcium ion transport into cytosol (GO:0010524)	0.577482	0.846079	TRPC1	0.0725893
positive regulation of mitochondrial outer membrane permeabilization involved in apoptotic signaling pathway (GO:1901030)	0.577482	0.846079	TFDP2	0.0725893
positive regulation of pri-miRNA transcription by RNA polymerase II (GO:1902895)	0.577482	0.846079	TGFB1	0.0725893
positive regulation of release of sequestered calcium ion into cytosol (GO:0051281)	0.577482	0.846079	TRPC1	0.0725893
protein destabilization (GO:0031648)	0.577482	0.846079	PRKN	0.0725893
cytoskeleton organization (GO:0007010)	0.580313	0.848864	CECR2;FMNL2;SIPA1L3	0.0711619
macroautophagy (GO:0016236)	0.580313	0.848864	PRKN;TBC1D5;AMBRA1	0.0711619
protein phosphorylation (GO:0006468)	0.587184	0.852015	CDK19;TGFB1;CCNH;MAK;STK38;SIK3;EPHB1;PRKG1;EPHA3;PTK2;MAP4K3;CDKL1	0.0695526
regulation of blood circulation (GO:1903522)	0.588063	0.852015	KCNQ1	0.0695526
base-excision repair, gap-filling (GO:0006287)	0.588063	0.852015	PARG	0.0695526
regulation of ion transmembrane transport (GO:0034765)	0.588063	0.852015	KCNQ1	0.0695526
regulation of regulated secretory pathway (GO:1903305)	0.588063	0.852015	RIMS2	0.0695526
response to estrogen (GO:0043627)	0.588063	0.852015	BCAS3	0.0695526
semaphorin-plexin signaling pathway (GO:0071526)	0.588063	0.852015	SEMA6D	0.0695526
negative regulation of epithelial cell migration (GO:0010633)	0.588063	0.852015	PTPRG	0.0695526
negative regulation of neurogenesis (GO:0050768)	0.588063	0.852015	LRP4	0.0695526
negative regulation of Ras protein signal transduction (GO:0046580)	0.588063	0.852015	DLC1	0.0695526
oxoacid metabolic process (GO:0043436)	0.588063	0.852015	TPST1	0.0695526
positive regulation of cell cycle G1/S phase transition (GO:1902808)	0.588063	0.852015	UBE2E2	0.0695526
regulation of neuron differentiation (GO:0045664)	0.591089	0.854366	TIAM1;NLGN1	0.068356
negative regulation of NF-kappaB transcription factor activity (GO:0032088)	0.591089	0.854366	FAF1;MAP2K5	0.068356
positive regulation of ubiquitin-dependent protein catabolic process (GO:2000060)	0.591089	0.854366	PRKN;PTK2	0.068356
negative regulation of extrinsic apoptotic signaling pathway (GO:2001237)	0.597955	0.85543	EYA2;MAP2K5	0.0678156
positive regulation of cell adhesion (GO:0045785)	0.597955	0.85543	MAGI1;FRMD5	0.0678156
activation of adenylate cyclase activity (GO:0007190)	0.59838	0.85543	ADCY9	0.0678156
regulation of androgen receptor signaling pathway (GO:0060765)	0.59838	0.85543	KDM4C	0.0678156
regulation of microtubule-based process (GO:0032886)	0.59838	0.85543	EPHA3	0.0678156
regulation of mRNA processing (GO:0050684)	0.59838	0.85543	KHDRBS2	0.0678156
regulation of ossification (GO:0030278)	0.59838	0.85543	LRP4	0.0678156
regulation of protein import into nucleus (GO:0042306)	0.59838	0.85543	TGFB1	0.0678156
establishment of protein localization to plasma membrane (GO:0061951)	0.59838	0.85543	NSF	0.0678156
telomere maintenance via telomere lengthening (GO:0010833)	0.59838	0.85543	PPP6R3	0.0678156
membrane fusion (GO:0061025)	0.59838	0.85543	NSF	0.0678156
transition metal ion transport (GO:0000041)	0.59838	0.85543	TRPC1	0.0678156
positive regulation of bone mineralization (GO:0030501)	0.59838	0.85543	TGFB1	0.0678156
positive regulation of mitotic nuclear division (GO:0045840)	0.59838	0.85543	NSMCE2	0.0678156
mitotic cell cycle phase transition (GO:0044772)	0.601721	0.859534	CCNY;CCNH;FBXL17;CRLF3;NINL	0.0657369
activation of cysteine-type endopeptidase activity involved in apoptotic process (GO:0006919)	0.604735	0.859719	DLC1;ROBO1	0.0656435
negative regulation of protein modification process (GO:0031400)	0.604735	0.859719	PRKN;TGFB1	0.0656435
positive regulation of cellular amide metabolic process (GO:0034250)	0.604735	0.859719	VIM;CPEB3	0.0656435
platelet degranulation (GO:0002576)	0.608029	0.859719	TGFB1;PCDH7;TIMP3	0.0656435
acyl-CoA metabolic process (GO:0006637)	0.608438	0.859719	ACSM6	0.0656435
anterograde axonal transport (GO:0008089)	0.608438	0.859719	DLG2	0.0656435
regulation of intracellular steroid hormone receptor signaling pathway (GO:0033143)	0.608438	0.859719	KDM4C	0.0656435
regulation of microtubule cytoskeleton organization (GO:0070507)	0.608438	0.859719	EPHA3	0.0656435
regulation of protein autophosphorylation (GO:0031952)	0.608438	0.859719	TOM1L1	0.0656435
regulation of transport (GO:0051049)	0.608438	0.859719	PRKN	0.0656435
regulation of vascular associated smooth muscle cell proliferation (GO:1904705)	0.608438	0.859719	PRKG1	0.0656435
negative regulation of stress-activated MAPK cascade (GO:0032873)	0.608438	0.859719	PRKN	0.0656435
neural crest cell migration (GO:0001755)	0.608438	0.859719	SEMA6D	0.0656435
phagocytosis, engulfment (GO:0006911)	0.608438	0.859719	XKR6	0.0656435
regulation of cyclin-dependent protein serine/threonine kinase activity (GO:0000079)	0.611427	0.863275	CCNY;CCNH	0.0638508
negative regulation of growth (GO:0045926)	0.613424	0.864219	TGFB1;APBB2;CRLF3	0.0633762
glycoprotein biosynthetic process (GO:0009101)	0.618033	0.864219	ST3GAL6;LARGE1	0.0633762
actin-myosin filament sliding (GO:0033275)	0.618245	0.864219	VIM	0.0633762
regulation of apoptotic signaling pathway (GO:2001233)	0.618245	0.864219	BCL2L14	0.0633762
regulation of cell communication (GO:0010646)	0.618245	0.864219	RYR2	0.0633762
connective tissue development (GO:0061448)	0.618245	0.864219	SOX5	0.0633762
response to estradiol (GO:0032355)	0.618245	0.864219	TGFB1	0.0633762
lysosome organization (GO:0007040)	0.618245	0.864219	HOOK2	0.0633762
mRNA destabilization (GO:0061157)	0.618245	0.864219	CPEB3	0.0633762
muscle filament sliding (GO:0030049)	0.618245	0.864219	VIM	0.0633762
negative regulation of endothelial cell migration (GO:0010596)	0.618245	0.864219	TGFB1	0.0633762
negative regulation of G0 to G1 transition (GO:0070317)	0.618245	0.864219	TFDP2	0.0633762
positive regulation of potassium ion transport (GO:0043268)	0.618245	0.864219	KCNQ1	0.0633762
positive regulation of protein modification process (GO:0031401)	0.622578	0.866317	TGFB1;DLC1;CAMTA1;PDE8A;PTK2	0.0623231
plasma membrane bounded cell projection organization (GO:0120036)	0.624063	0.866317	CNTNAP2;NLGN1;TTC17	0.0623231
response to insulin (GO:0032868)	0.624553	0.866317	DENND4C;HDAC9	0.0623231
nuclear export (GO:0051168)	0.624553	0.866317	ATXN1;TGFB1	0.0623231
positive regulation of macromolecule metabolic process (GO:0010604)	0.624726	0.866317	PRKN;RIMS2;NSF;CUX2;TGFB1;TBC1D5;MAGI2;MAP2K5;ROBO1	0.0623231
protein monoubiquitination (GO:0006513)	0.627807	0.866317	PRKN	0.0623231
regulation of peptidyl-threonine phosphorylation (GO:0010799)	0.627807	0.866317	TGFB1	0.0623231
regulation of protein targeting to mitochondrion (GO:1903214)	0.627807	0.866317	PRKN	0.0623231
regulation of T cell differentiation (GO:0045580)	0.627807	0.866317	IL7	0.0623231
replication fork processing (GO:0031297)	0.627807	0.866317	OOEP	0.0623231
response to peptide (GO:1901652)	0.627807	0.866317	CACNA1B	0.0623231
membrane protein proteolysis (GO:0033619)	0.627807	0.866317	TGFB1	0.0623231
vesicle cytoskeletal trafficking (GO:0099518)	0.627807	0.866317	PPFIA2	0.0623231
negative regulation of cellular metabolic process (GO:0031324)	0.627807	0.866317	PRKN	0.0623231
organophosphate biosynthetic process (GO:0090407)	0.627807	0.866317	GPHN	0.0623231
positive regulation of intracellular transport (GO:0032388)	0.627807	0.866317	BCAS3	0.0623231
protein acylation (GO:0043543)	0.627807	0.866317	ZDHHC20	0.0623231
positive regulation of macromolecule biosynthetic process (GO:0010557)	0.629308	0.866374	FAF1;VIM;CPEB3	0.0622948
Wnt signaling pathway, planar cell polarity pathway (GO:0060071)	0.630986	0.866374	TIAM1;MAGI2	0.0622948
negative regulation of defense response (GO:0031348)	0.630986	0.866374	LRFN5;RORA	0.0622948
positive regulation of canonical Wnt signaling pathway (GO:0090263)	0.634501	0.866374	TGFB1;GPC5;RNF220	0.0622948
MAPK cascade (GO:0000165)	0.636321	0.866374	SPTBN4;TGFB1;DLG2;RASA1;IL3RA;NRG1;PTK2	0.0622948
regulation of microtubule polymerization (GO:0031113)	0.63713	0.866374	NAV3	0.0622948
regulation of sodium ion transmembrane transporter activity (GO:2000649)	0.63713	0.866374	FGF14	0.0622948
response to organonitrogen compound (GO:0010243)	0.63713	0.866374	PRKN	0.0622948
stem cell differentiation (GO:0048863)	0.63713	0.866374	FBXL17	0.0622948
synaptic vesicle exocytosis (GO:0016079)	0.63713	0.866374	RIMS2	0.0622948
negative regulation of cell-substrate adhesion (GO:0010812)	0.63713	0.866374	RASA1	0.0622948
negative regulation of I-kappaB kinase/NF-kappaB signaling (GO:0043124)	0.63713	0.866374	RORA	0.0622948
negative regulation of protein kinase B signaling (GO:0051898)	0.63713	0.866374	MAGI2	0.0622948
nucleocytoplasmic transport (GO:0006913)	0.63713	0.866374	ATXN1	0.0622948
organic hydroxy compound transport (GO:0015850)	0.63713	0.866374	NCOA1	0.0622948
positive regulation of catalytic activity (GO:0043085)	0.63713	0.866374	BCAS3	0.0622948
positive regulation of ossification (GO:0045778)	0.63713	0.866374	TGFB1	0.0622948
negative regulation of cellular amide metabolic process (GO:0034249)	0.637332	0.866374	IGF2BP2;CPEB3	0.0622948
negative regulation of phosphorylation (GO:0042326)	0.637332	0.866374	PRKN;TGFB1	0.0622948
positive regulation of endothelial cell migration (GO:0010595)	0.637332	0.866374	BCAS3;TGFB1	0.0622948
cellular component assembly (GO:0022607)	0.638816	0.867579	SPAG16;MAGI1;NLGN1;BAIAP2L1;TGFB1;NLGN4X	0.061691
cellular response to hypoxia (GO:0071456)	0.639644	0.867579	RORA;FMN2;BACH1	0.061691
cellular response to metal ion (GO:0071248)	0.639644	0.867579	PRKN;NLGN1;DLG2	0.061691
mitochondrion organization (GO:0007005)	0.640291	0.867812	PRKN;IMMP2L;CHCHD3;MTFR1	0.0615742
acylglycerol metabolic process (GO:0006639)	0.64622	0.868121	DGKI	0.0614199
regulation of cell development (GO:0060284)	0.64622	0.868121	HDAC9	0.0614199
regulation of G0 to G1 transition (GO:0070316)	0.64622	0.868121	TFDP2	0.0614199
endosome organization (GO:0007032)	0.64622	0.868121	HOOK2	0.0614199
regulation of release of cytochrome c from mitochondria (GO:0090199)	0.64622	0.868121	PRKN	0.0614199
regulation of response to DNA damage stimulus (GO:2001020)	0.64622	0.868121	PARG	0.0614199
gluconeogenesis (GO:0006094)	0.64622	0.868121	SLC25A12	0.0614199
response to growth factor (GO:0070848)	0.64622	0.868121	MAP2K5	0.0614199
JNK cascade (GO:0007254)	0.64622	0.868121	MAP4K3	0.0614199
visual system development (GO:0150063)	0.64622	0.868121	SIPA1L3	0.0614199
positive regulation of biomineral tissue development (GO:0070169)	0.64622	0.868121	TGFB1	0.0614199
positive regulation of cation transmembrane transport (GO:1904064)	0.64622	0.868121	KCNQ1	0.0614199
retrograde transport, endosome to Golgi (GO:0042147)	0.649768	0.869559	TBC1D5;DENND2A	0.0607008
transmembrane receptor protein serine/threonine kinase signaling pathway (GO:0007178)	0.649776	0.869559	TGFB1;RNF111;PTK2	0.0607008
ATP-dependent chromatin remodeling (GO:0043044)	0.655083	0.869559	CECR2	0.0607008
calcium ion transmembrane import into cytosol (GO:0097553)	0.655083	0.869559	RYR2	0.0607008
regulation of chemokine production (GO:0032642)	0.655083	0.869559	IL7	0.0607008
cellular respiration (GO:0045333)	0.655083	0.869559	MTFR1	0.0607008
ceramide biosynthetic process (GO:0046513)	0.655083	0.869559	ST6GALNAC5	0.0607008
regulation of nervous system development (GO:0051960)	0.655083	0.869559	TENM4	0.0607008
regulation of ubiquitin-dependent protein catabolic process (GO:2000058)	0.655083	0.869559	PTK2	0.0607008
skeletal system morphogenesis (GO:0048705)	0.655083	0.869559	WWOX	0.0607008
phosphatidylinositol phosphate biosynthetic process (GO:0046854)	0.655083	0.869559	PI4KA	0.0607008
positive regulation of ATPase activity (GO:0032781)	0.655083	0.869559	RYR2	0.0607008
positive regulation of protein tyrosine kinase activity (GO:0061098)	0.655083	0.869559	DOCK3	0.0607008
regulation of cysteine-type endopeptidase activity involved in apoptotic process (GO:0043281)	0.655858	0.869559	NAIP;MAP2K5	0.0607008
regulation of endothelial cell migration (GO:0010594)	0.655858	0.869559	BCAS3;PTK2	0.0607008
collagen fibril organization (GO:0030199)	0.655858	0.869559	P4HA1;P4HA3	0.0607008
SCF-dependent proteasomal ubiquitin-dependent protein catabolic process (GO:0031146)	0.655858	0.869559	FBXL17;FBXL13	0.0607008
transforming growth factor beta receptor signaling pathway (GO:0007179)	0.655858	0.869559	TGFB1;PTK2	0.0607008
negative regulation of translation (GO:0017148)	0.661863	0.873899	IGF2BP2;CPEB3	0.0585386
positive regulation of autophagy (GO:0010508)	0.661863	0.873899	PRKN;DHRSX	0.0585386
positive regulation of binding (GO:0051099)	0.661863	0.873899	PRKN;TIAM1	0.0585386
regulated exocytosis (GO:0045055)	0.662045	0.873899	RIMS2;TGFB1;PCDH7;TIMP3	0.0585386
regulation of cell-substrate adhesion (GO:0010810)	0.663724	0.873899	PTK2	0.0585386
DNA-dependent DNA replication maintenance of fidelity (GO:0045005)	0.663724	0.873899	OOEP	0.0585386
lipid modification (GO:0030258)	0.663724	0.873899	DGKI	0.0585386
negative regulation of proteolysis (GO:0045861)	0.663724	0.873899	TIMP3	0.0585386
positive regulation of T cell differentiation (GO:0045582)	0.663724	0.873899	IL7	0.0585386
central nervous system development (GO:0007417)	0.663915	0.873899	ROBO2;PRKN;CNTNAP2;ATXN1;GRIK1;ADGRL3	0.0585386
cellular calcium ion homeostasis (GO:0006874)	0.664592	0.874161	RYR2;TRPC1;SLC24A5	0.0584086
positive regulation of cell migration (GO:0030335)	0.66741	0.875324	TIAM1;ZNF609;TGFB1;WNT5B;SEMA6D;PTK2	0.0578314
negative regulation of cytokine production (GO:0001818)	0.670493	0.875324	NAV3;PIBF1;HDAC9;MAP2K5	0.0578314
cardiac ventricle morphogenesis (GO:0003208)	0.672149	0.875324	TGFB1	0.0578314
embryonic organ morphogenesis (GO:0048562)	0.672149	0.875324	RYR2	0.0578314
response to amyloid-beta (GO:1904645)	0.672149	0.875324	CACNA1B	0.0578314
hexose biosynthetic process (GO:0019319)	0.672149	0.875324	SLC25A12	0.0578314
metal ion homeostasis (GO:0055065)	0.672149	0.875324	TMTC2	0.0578314
mitotic spindle assembly (GO:0090307)	0.672149	0.875324	PIBF1	0.0578314
negative regulation of epidermal growth factor receptor signaling pathway (GO:0042059)	0.672149	0.875324	CBLB	0.0578314
neurogenesis (GO:0022008)	0.672149	0.875324	EPHB1	0.0578314
positive regulation of mRNA catabolic process (GO:0061014)	0.672149	0.875324	CPEB3	0.0578314
positive regulation of potassium ion transmembrane transport (GO:1901381)	0.672149	0.875324	KCNQ1	0.0578314
positive regulation of stress fiber assembly (GO:0051496)	0.672149	0.875324	PPM1E	0.0578314
cilium assembly (GO:0060271)	0.672782	0.875324	SPAG16;MAK;EXOC4;CCDC65;RAB11FIP3;NINL;PIBF1	0.0578314
regulation of lipid metabolic process (GO:0019216)	0.673621	0.875324	NCOA1;RORA	0.0578314
retinoid metabolic process (GO:0001523)	0.673621	0.875324	GPC5;GPC6	0.0578314
positive regulation of transmembrane receptor protein serine/threonine kinase signaling pathway (GO:0090100)	0.673621	0.875324	TGFB1;RNF111	0.0578314
action potential (GO:0001508)	0.680363	0.879705	KCNQ1	0.0556628
amino acid transmembrane transport (GO:0003333)	0.680363	0.879705	SLC25A12	0.0556628
regulation of pri-miRNA transcription by RNA polymerase II (GO:1902893)	0.680363	0.879705	TGFB1	0.0556628
regulation of receptor signaling pathway via JAK-STAT (GO:0046425)	0.680363	0.879705	CRLF3	0.0556628
microtubule bundle formation (GO:0001578)	0.680363	0.879705	SPAG16	0.0556628
positive regulation of RNA metabolic process (GO:0051254)	0.680363	0.879705	TGFB1	0.0556628
protein deacetylation (GO:0006476)	0.680363	0.879705	HDAC9	0.0556628
hemopoiesis (GO:0030097)	0.685044	0.883257	KIRREL3;TGFB1	0.0539127
negative regulation of cell death (GO:0060548)	0.685044	0.883257	PRKN;PDE8A	0.0539127
negative regulation of cellular protein metabolic process (GO:0032269)	0.685044	0.883257	IGF2BP2;CPEB3	0.0539127
negative regulation of MAPK cascade (GO:0043409)	0.685044	0.883257	STK38;TIMP3	0.0539127
positive regulation of cellular catabolic process (GO:0031331)	0.688262	0.883806	PFKFB4;DHRSX;FAF1	0.0536431
alpha-amino acid metabolic process (GO:1901605)	0.688372	0.883806	SLC25A12	0.0536431
regulation of B cell proliferation (GO:0030888)	0.688372	0.883806	IL7	0.0536431
regulation of double-strand break repair via homologous recombination (GO:0010569)	0.688372	0.883806	OOEP	0.0536431
vesicle organization (GO:0016050)	0.688372	0.883806	HOOK2	0.0536431
positive regulation of nucleocytoplasmic transport (GO:0046824)	0.688372	0.883806	TGFB1	0.0536431
transcription by RNA polymerase II (GO:0006366)	0.691684	0.887435	NR6A1;CCNH;RORA;MAML3;HDAC9;SOX5;GTF2I	0.0518634
regulation of cellular metabolic process (GO:0031323)	0.696181	0.888834	PRKN	0.0511791
embryonic heart tube morphogenesis (GO:0003143)	0.696181	0.888834	RYR2	0.0511791
regulation of protein localization to nucleus (GO:1900180)	0.696181	0.888834	TGFB1	0.0511791
epithelial to mesenchymal transition (GO:0001837)	0.696181	0.888834	TGFB1	0.0511791
histone deacetylation (GO:0016575)	0.696181	0.888834	HDAC9	0.0511791
positive regulation of cell-cell adhesion (GO:0022409)	0.696181	0.888834	MAGI1	0.0511791
positive regulation of pathway-restricted SMAD protein phosphorylation (GO:0010862)	0.696181	0.888834	TGFB1	0.0511791
plasma membrane bounded cell projection assembly (GO:0120031)	0.69782	0.889693	SPAG16;MAK;EXOC4;CCDC65;RAB11FIP3;PIBF1	0.05076
negative regulation of gene expression (GO:0010629)	0.697827	0.889693	PRKN;TGFB1;AEBP2;IGF2BP2;CPEB3;HDAC9;ROBO1	0.05076
purine ribonucleotide biosynthetic process (GO:0009152)	0.703794	0.891082	ADCY9	0.0500822
base-excision repair (GO:0006284)	0.703794	0.891082	PARG	0.0500822
regulation of interleukin-10 production (GO:0032653)	0.703794	0.891082	PIBF1	0.0500822
regulation of interleukin-2 production (GO:0032663)	0.703794	0.891082	NAV3	0.0500822
cognition (GO:0050890)	0.703794	0.891082	CUX2	0.0500822
regulation of mitochondrion organization (GO:0010821)	0.703794	0.891082	PRKN	0.0500822
substrate adhesion-dependent cell spreading (GO:0034446)	0.703794	0.891082	ATRNL1	0.0500822
myelination (GO:0042552)	0.703794	0.891082	SBF2	0.0500822
negative regulation of MAP kinase activity (GO:0043407)	0.703794	0.891082	STK38	0.0500822
positive regulation of endocytosis (GO:0045807)	0.703794	0.891082	NLGN1	0.0500822
regulation of peptidyl-serine phosphorylation (GO:0033135)	0.706907	0.894404	SPTBN4;TGFB1	0.0484663
regulation of cellular protein metabolic process (GO:0032268)	0.711217	0.895516	TGFB1	0.0479268
regulation of stress-activated MAPK cascade (GO:0032872)	0.711217	0.895516	EPHB1	0.0479268
response to unfolded protein (GO:0006986)	0.711217	0.895516	PRKN	0.0479268
mitotic cytokinesis (GO:0000281)	0.711217	0.895516	RASA1	0.0479268
negative regulation of catabolic process (GO:0009895)	0.711217	0.895516	FMN2	0.0479268
negative regulation of cell projection organization (GO:0031345)	0.711217	0.895516	DCC	0.0479268
positive regulation of reactive oxygen species metabolic process (GO:2000379)	0.711217	0.895516	TGFB1	0.0479268
regulation of transforming growth factor beta receptor signaling pathway (GO:0017015)	0.717356	0.901302	TGFB1;RNF111	0.0451299
positive regulation of translation (GO:0045727)	0.717356	0.901302	VIM;CPEB3	0.0451299
actin polymerization or depolymerization (GO:0008154)	0.718454	0.901302	TTC17	0.0451299
chloride transmembrane transport (GO:1902476)	0.718454	0.901302	ANO4	0.0451299
negative regulation of ERK1 and ERK2 cascade (GO:0070373)	0.718454	0.901302	TIMP3	0.0451299
regulation of cytosolic calcium ion concentration (GO:0051480)	0.719265	0.901302	RYR2;TRPC1;CACNA1C	0.0451299
positive regulation of intracellular protein transport (GO:0090316)	0.719265	0.901302	BCAS3;TGFB1;TFDP2	0.0451299
regulation of interleukin-12 production (GO:0032655)	0.72551	0.905401	PIBF1	0.0431589
regulation of substrate adhesion-dependent cell spreading (GO:1900024)	0.72551	0.905401	PTK2	0.0431589
inositol lipid-mediated signaling (GO:0048017)	0.72551	0.905401	PI4KA	0.0431589
sensory perception (GO:0007600)	0.72551	0.905401	PCDH15	0.0431589
mitotic metaphase plate congression (GO:0007080)	0.72551	0.905401	PIBF1	0.0431589
positive regulation of actin filament bundle assembly (GO:0032233)	0.72551	0.905401	PPM1E	0.0431589
calcium-mediated signaling (GO:0019722)	0.72749	0.906859	RYR2;CACNA1C	0.0424602
cellular response to organic cyclic compound (GO:0071407)	0.727671	0.906859	TGFB1;KCNQ1;RORA	0.0424602
amide biosynthetic process (GO:0043604)	0.73239	0.907234	PAM	0.0422808
regulation of release of sequestered calcium ion into cytosol (GO:0051279)	0.73239	0.907234	TRPC1	0.0422808
sprouting angiogenesis (GO:0002040)	0.73239	0.907234	ROBO1	0.0422808
negative regulation of protein metabolic process (GO:0051248)	0.73239	0.907234	FMN2	0.0422808
negative regulation of protein-containing complex assembly (GO:0031333)	0.73239	0.907234	JAM3	0.0422808
positive regulation of developmental growth (GO:0048639)	0.73239	0.907234	RIMS2	0.0422808
protein homotetramerization (GO:0051289)	0.73239	0.907234	CBR4	0.0422808
cellular response to organonitrogen compound (GO:0071417)	0.732441	0.907234	KCNQ1;CPEB3	0.0422808
chromatin remodeling (GO:0006338)	0.732441	0.907234	CECR2;KDM4C	0.0422808
negative regulation of protein phosphorylation (GO:0001933)	0.735879	0.910541	PRKN;TGFB1;PPM1E	0.0407007
cellular metal ion homeostasis (GO:0006875)	0.737315	0.910541	RYR2;SLC24A5	0.0407007
bicellular tight junction assembly (GO:0070830)	0.739098	0.910541	PATJ	0.0407007
cardiac muscle tissue development (GO:0048738)	0.739098	0.910541	NRG1	0.0407007
regulation of DNA replication (GO:0006275)	0.739098	0.910541	FAF1	0.0407007
cellular macromolecule catabolic process (GO:0044265)	0.739098	0.910541	PRKN	0.0407007
positive regulation of B cell activation (GO:0050871)	0.739098	0.910541	IL7	0.0407007
positive regulation of chemokine production (GO:0032722)	0.739098	0.910541	IL7	0.0407007
regulation of JNK cascade (GO:0046328)	0.742113	0.913024	PRKN;EPHB1	0.0395176
nucleotide-excision repair (GO:0006289)	0.742113	0.913024	CCNH;RNF111	0.0395176
regulation of alternative mRNA splicing, via spliceosome (GO:0000381)	0.745638	0.913669	KHDRBS2	0.0392112
regulation of cyclin-dependent protein kinase activity (GO:1904029)	0.745638	0.913669	CCNH	0.0392112
cytoplasmic microtubule organization (GO:0031122)	0.745638	0.913669	HOOK2	0.0392112
regulation of proteasomal protein catabolic process (GO:0061136)	0.745638	0.913669	PRKN	0.0392112
inorganic anion transport (GO:0015698)	0.745638	0.913669	ANO4	0.0392112
positive regulation of leukocyte chemotaxis (GO:0002690)	0.745638	0.913669	PTK2	0.0392112
small GTPase mediated signal transduction (GO:0007264)	0.746837	0.913912	TIAM2;TIAM1	0.0390956
peptidyl-lysine modification (GO:0018205)	0.746837	0.913912	NSMCE2;HDAC9	0.0390956
protein sumoylation (GO:0016925)	0.752014	0.916564	NSMCE2	0.0378372
protein targeting to mitochondrion (GO:0006626)	0.752014	0.916564	IMMP2L	0.0378372
regulation of blood vessel endothelial cell migration (GO:0043535)	0.752014	0.916564	TGFB1	0.0378372
glycoprotein metabolic process (GO:0009100)	0.752014	0.916564	LARGE1	0.0378372
negative regulation of cytokine-mediated signaling pathway (GO:0001960)	0.752014	0.916564	ROBO1	0.0378372
positive regulation of response to DNA damage stimulus (GO:2001022)	0.752014	0.916564	EYA2	0.0378372
regulation of cell cycle (GO:0051726)	0.752888	0.917018	TGFB1;MAGI2;FBXL17;APBB2;CRLF3;TTC28	0.0376222
negative regulation of transmembrane receptor protein serine/threonine kinase signaling pathway (GO:0090101)	0.756061	0.919235	TGFB1;MAGI2	0.0365734
autophagosome organization (GO:1905037)	0.758231	0.919235	AMBRA1	0.0365734
DNA damage response, signal transduction by p53 class mediator resulting in cell cycle arrest (GO:0006977)	0.758231	0.919235	TFDP2	0.0365734
sensory organ development (GO:0007423)	0.758231	0.919235	SIPA1L3	0.0365734
telomere maintenance (GO:0000723)	0.758231	0.919235	NSMCE2	0.0365734
tight junction assembly (GO:0120192)	0.758231	0.919235	PATJ	0.0365734
positive regulation of establishment of protein localization to mitochondrion (GO:1903749)	0.758231	0.919235	TFDP2	0.0365734
skeletal system development (GO:0001501)	0.759331	0.919959	EXT1;WWOX;SOX5	0.0362315
protein autophosphorylation (GO:0046777)	0.763072	0.920713	MAK;EPHB1;PTK2	0.0358756
regulation of protein kinase B signaling (GO:0051896)	0.763745	0.920713	TGFB1;MAGI2;NRG1;PTK2	0.0358756
regulation of bone mineralization (GO:0030500)	0.764292	0.920713	TGFB1	0.0358756
cellular response to peptide (GO:1901653)	0.764292	0.920713	VIM	0.0358756
regulation of mitotic nuclear division (GO:0007088)	0.764292	0.920713	TOM1L1	0.0358756
regulation of reactive oxygen species metabolic process (GO:2000377)	0.764292	0.920713	PRKN	0.0358756
ribosomal large subunit biogenesis (GO:0042273)	0.764292	0.920713	RPL7	0.0358756
monocarboxylic acid transport (GO:0015718)	0.764292	0.920713	NCOA1	0.0358756
regulation of protein kinase activity (GO:0045859)	0.764993	0.920713	PPM1E;PTK2	0.0358756
response to tumor necrosis factor (GO:0034612)	0.764993	0.920713	AFF3;MAP4K3	0.0358756
cellular divalent inorganic cation homeostasis (GO:0072503)	0.769352	0.921167	RYR2;SLC24A5	0.0356617
receptor metabolic process (GO:0043112)	0.770201	0.921167	TGFB1	0.0356617
autophagosome assembly (GO:0000045)	0.770201	0.921167	AMBRA1	0.0356617
chordate embryonic development (GO:0043009)	0.770201	0.921167	TGFB1	0.0356617
regulation of pathway-restricted SMAD protein phosphorylation (GO:0060393)	0.770201	0.921167	TGFB1	0.0356617
fat cell differentiation (GO:0045444)	0.770201	0.921167	WNT5B	0.0356617
regulation of tumor necrosis factor-mediated signaling pathway (GO:0010803)	0.770201	0.921167	PRKN	0.0356617
negative regulation of hydrolase activity (GO:0051346)	0.770201	0.921167	BCAS3	0.0356617
positive regulation of mitochondrion organization (GO:0010822)	0.770201	0.921167	PRKN	0.0356617
positive regulation of protein kinase B signaling (GO:0051897)	0.770412	0.921167	TGFB1;NRG1;PTK2	0.0356617
positive regulation of apoptotic signaling pathway (GO:2001235)	0.775963	0.926591	WWOX	0.0331119
positive regulation of tyrosine phosphorylation of STAT protein (GO:0042531)	0.775963	0.926591	PIBF1	0.0331119
phosphate-containing compound metabolic process (GO:0006796)	0.779696	0.930259	PTPRD;PFKFB4;TGFB1;PI4KA	0.0313962
apical junction assembly (GO:0043297)	0.78158	0.930259	PATJ	0.0313962
cellular protein catabolic process (GO:0044257)	0.78158	0.930259	PRKN	0.0313962
response to organic cyclic compound (GO:0014070)	0.78158	0.930259	TGFB1	0.0313962
ribonucleoprotein complex biogenesis (GO:0022613)	0.78158	0.930259	RPL7	0.0313962
adenylate cyclase-modulating G protein-coupled receptor signaling pathway (GO:0007188)	0.784535	0.931921	ADCY9;ADGRB3;ADGRL3	0.030621
cellular amide metabolic process (GO:0043603)	0.786091	0.931921	PCCA;ACSM6	0.030621
B cell differentiation (GO:0030183)	0.787057	0.931921	HDAC9	0.030621
regulation of endocytosis (GO:0030100)	0.787057	0.931921	EPHA3	0.030621
response to light stimulus (GO:0009416)	0.787057	0.931921	MAP4K3	0.030621
negative regulation of response to stimulus (GO:0048585)	0.787057	0.931921	MAP2K5	0.030621
O-glycan processing (GO:0016266)	0.787057	0.931921	GALNT13	0.030621
protein lipidation (GO:0006497)	0.787057	0.931921	ZDHHC20	0.030621
positive regulation of apoptotic process (GO:0043065)	0.790405	0.935279	TIAM2;TIAM1;TRIO;FAF1;DLC1;KALRN	0.0290589
glucose metabolic process (GO:0006006)	0.792397	0.935817	SLC25A12	0.0288089
stress-activated MAPK cascade (GO:0051403)	0.792397	0.935817	MAP4K3	0.0288089
negative regulation of kinase activity (GO:0033673)	0.792397	0.935817	PPM1E	0.0288089
regulation of cell growth (GO:0001558)	0.794783	0.936992	TGFB1;NRG3;APBB2;CRLF3	0.0282642
amyloid fibril formation (GO:1990000)	0.797603	0.936992	PRKN	0.0282642
negative regulation of endopeptidase activity (GO:0010951)	0.797603	0.936992	TIMP3	0.0282642
negative regulation of peptidase activity (GO:0010466)	0.797603	0.936992	TIMP3	0.0282642
neuropeptide signaling pathway (GO:0007218)	0.797603	0.936992	SORCS1	0.0282642
organonitrogen compound catabolic process (GO:1901565)	0.797603	0.936992	PDXDC1	0.0282642
positive regulation of DNA metabolic process (GO:0051054)	0.797603	0.936992	EYA2	0.0282642
regulation of protein binding (GO:0043393)	0.797936	0.936992	PRKN;TIAM1	0.0282642
regulation of protein phosphorylation (GO:0001932)	0.798007	0.936992	PRKN;SPTBN4;TGFB1;PDE8A;PTK2	0.0282642
protein polyubiquitination (GO:0000209)	0.800288	0.937657	PRKN;WSB1;FBXL17;UBE2E2;FBXL13;FBXO11	0.0279562
cellular response to lipid (GO:0071396)	0.800582	0.937657	WNT5B;RORA;VIM;EPHA3	0.0279562
protein-containing complex assembly (GO:0065003)	0.800633	0.937657	NSF;MAGI1;TIAM1;PPP6R3;PLEKHA7	0.0279562
positive regulation of cysteine-type endopeptidase activity involved in apoptotic process (GO:0043280)	0.801753	0.937657	DLC1;ROBO1	0.0279562
protein secretion (GO:0009306)	0.802679	0.937657	RIMS2	0.0279562
negative regulation of intrinsic apoptotic signaling pathway (GO:2001243)	0.802679	0.937657	PRKN	0.0279562
plasma membrane organization (GO:0007009)	0.802679	0.937657	NSF	0.0279562
protein catabolic process (GO:0030163)	0.802679	0.937657	PRKN	0.0279562
cellular response to lipopolysaccharide (GO:0071222)	0.805506	0.939832	TGFB1;VIM	0.0269498
BMP signaling pathway (GO:0030509)	0.807628	0.939832	TGFB1	0.0269498
regulation of cellular catabolic process (GO:0031329)	0.807628	0.939832	PRKN	0.0269498
inorganic anion transmembrane transport (GO:0098661)	0.807628	0.939832	ANO4	0.0269498
tRNA modification (GO:0006400)	0.807628	0.939832	TYW1	0.0269498
mitotic G1 DNA damage checkpoint signaling (GO:0031571)	0.807628	0.939832	TFDP2	0.0269498
embryonic organ development (GO:0048568)	0.812453	0.942875	TGFB1	0.0255458
regulation of protein localization (GO:0032880)	0.812453	0.942875	OOEP	0.0255458
positive regulation of cell cycle (GO:0045787)	0.812453	0.942875	CCNY	0.0255458
positive regulation of cell death (GO:0010942)	0.812453	0.942875	FAF1	0.0255458
regulation of mRNA catabolic process (GO:0061013)	0.812824	0.942875	IGF2BP2;VIM	0.0255458
negative regulation of transcription by RNA polymerase II (GO:0000122)	0.81353	0.943096	PRKN;WWOX;TENM2;BACH1;HDAC9;ATXN1;CUX2;NR6A1;YEATS2;CUX1;ZNF536;GTF2IRD1;CPEB3;MAP2K5	0.025444
anion transmembrane transport (GO:0098656)	0.817157	0.944305	SLC25A12	0.0248878
regulation of gene silencing by miRNA (GO:0060964)	0.817157	0.944305	TGFB1	0.0248878
transcription elongation from RNA polymerase II promoter (GO:0006368)	0.817157	0.944305	CCNH	0.0248878
vascular endothelial growth factor receptor signaling pathway (GO:0048010)	0.817157	0.944305	PTK2	0.0248878
peptidyl-threonine modification (GO:0018210)	0.817157	0.944305	GALNT13	0.0248878
fatty acid metabolic process (GO:0006631)	0.819894	0.946015	ACSM6;CBR4	0.0241021
cellular response to oxygen-containing compound (GO:1901701)	0.821205	0.946015	WNT5B;KCNQ1;RORA;VIM;CPEB3;EPHA3	0.0241021
canonical Wnt signaling pathway (GO:0060070)	0.821743	0.946015	WNT5B	0.0241021
regulation of tyrosine phosphorylation of STAT protein (GO:0042509)	0.821743	0.946015	PIBF1	0.0241021
negative regulation of transforming growth factor beta receptor signaling pathway (GO:0030512)	0.821743	0.946015	TGFB1	0.0241021
positive regulation of protein localization to nucleus (GO:1900182)	0.821743	0.946015	TGFB1	0.0241021
protein targeting (GO:0006605)	0.823339	0.94617	NLGN1;ZDHHC20	0.024031
regulation of phosphorylation (GO:0042325)	0.823339	0.94617	DSCAM;PTK2	0.024031
regulation of translation (GO:0006417)	0.825544	0.94617	IGF2BP2;VIM;CPEB3	0.024031
cell chemotaxis (GO:0060326)	0.826215	0.94617	EPHB1	0.024031
cellular response to calcium ion (GO:0071277)	0.826215	0.94617	NLGN1	0.024031
DNA-templated transcription, elongation (GO:0006354)	0.826215	0.94617	CCNH	0.024031
negative regulation of cellular catabolic process (GO:0031330)	0.826215	0.94617	TIMP3	0.024031
RNA processing (GO:0006396)	0.828403	0.94617	ATXN1;ADARB2;RBM6	0.024031
inflammatory response (GO:0006954)	0.83014	0.94617	TPST1;TGFB1;HDAC9;NAIP	0.024031
carbohydrate homeostasis (GO:0033500)	0.830575	0.94617	MBD5	0.024031
DNA-templated transcription, termination (GO:0006353)	0.830575	0.94617	CCNH	0.024031
establishment of protein localization to membrane (GO:0090150)	0.830575	0.94617	ZDHHC20	0.024031
fatty acid catabolic process (GO:0009062)	0.830575	0.94617	PCCA	0.024031
wound healing (GO:0042060)	0.830575	0.94617	NRG1	0.024031
regulation of cellular macromolecule biosynthetic process (GO:2000112)	0.830829	0.94617	TOM1L1;ATXN1;ZNF536;JMJD1C;GTF2IRD1;RORA;APBB2;BACH1;SUPT3H	0.024031
positive regulation of cellular biosynthetic process (GO:0031328)	0.831223	0.94617	FAF1;VIM;CPEB3	0.024031
protein tetramerization (GO:0051262)	0.834825	0.94617	CBR4	0.024031
regulation of endopeptidase activity (GO:0052548)	0.834825	0.94617	TIMP3	0.024031
cellular response to BMP stimulus (GO:0071773)	0.834825	0.94617	TGFB1	0.024031
regulation of G1/S transition of mitotic cell cycle (GO:2000045)	0.834825	0.94617	UBE2E2	0.024031
regulation of glycolytic process (GO:0006110)	0.834825	0.94617	PFKFB4	0.024031
regulation of hematopoietic stem cell differentiation (GO:1902036)	0.834825	0.94617	TCF12	0.024031
Fc-gamma receptor signaling pathway involved in phagocytosis (GO:0038096)	0.834825	0.94617	PTK2	0.024031
gland development (GO:0048732)	0.834825	0.94617	NRG1	0.024031
phosphatidylinositol-mediated signaling (GO:0048015)	0.834825	0.94617	PI4KA	0.024031
cellular response to insulin stimulus (GO:0032869)	0.836535	0.946933	DENND4C;HDAC9	0.023681
muscle contraction (GO:0006936)	0.836535	0.946933	DTNA;VIM	0.023681
Fc-gamma receptor signaling pathway (GO:0038094)	0.838969	0.9491	PTK2	0.022688
protein glycosylation (GO:0006486)	0.839692	0.94933	ST3GAL6;LARGE1	0.022583
transcription-coupled nucleotide-excision repair (GO:0006283)	0.843009	0.952491	CCNH	0.021139
positive regulation of programmed cell death (GO:0043068)	0.845569	0.952817	TIAM2;TIAM1;TRIO;FAF1;KALRN	0.0209904
regulation of nucleic acid-templated transcription (GO:1903506)	0.846105	0.952817	ATXN1;ZNF536;JMJD1C;GTF2IRD1;RORA;APBB2;BACH1;SUPT3H	0.0209904
regulation of cytokine-mediated signaling pathway (GO:0001959)	0.846949	0.952817	IL7	0.0209904
DNA damage response, signal transduction by p53 class mediator (GO:0030330)	0.846949	0.952817	TFDP2	0.0209904
regulation of peptide hormone secretion (GO:0090276)	0.846949	0.952817	CACNA1C	0.0209904
Fc receptor mediated stimulatory signaling pathway (GO:0002431)	0.846949	0.952817	PTK2	0.0209904
mitotic nuclear division (GO:0140014)	0.846949	0.952817	PIBF1	0.0209904
regulation of ERK1 and ERK2 cascade (GO:0070372)	0.849275	0.953484	TGFB1;TIMP3;EPHB1;PDE8A	0.0206868
regulation of hematopoietic progenitor cell differentiation (GO:1901532)	0.850789	0.953484	TCF12	0.0206868
regulation of transcription from RNA polymerase II promoter in response to hypoxia (GO:0061418)	0.850789	0.953484	BACH1	0.0206868
integrin-mediated signaling pathway (GO:0007229)	0.850789	0.953484	PTK2	0.0206868
positive regulation of lymphocyte proliferation (GO:0050671)	0.850789	0.953484	IL7	0.0206868
positive regulation of T cell activation (GO:0050870)	0.850789	0.953484	IL7	0.0206868
positive regulation of peptidyl-tyrosine phosphorylation (GO:0050731)	0.851774	0.953484	TGFB1;PIBF1	0.0206868
actomyosin structure organization (GO:0031032)	0.854533	0.953484	FRMD5	0.0206868
chloride transport (GO:0006821)	0.854533	0.953484	ANO4	0.0206868
establishment of protein localization to organelle (GO:0072594)	0.854533	0.953484	RYR2	0.0206868
regulation of RNA splicing (GO:0043484)	0.854533	0.953484	KHDRBS2	0.0206868
water-soluble vitamin metabolic process (GO:0006767)	0.854533	0.953484	PCCA	0.0206868
protein import into nucleus (GO:0006606)	0.854533	0.953484	CBLB	0.0206868
cellular protein modification process (GO:0006464)	0.854847	0.953484	CDK19;WSB1;PTPRN2;TGFB1;UBE2E2;FBXL13;SSH2;FBXO11;PPM1E;SUMF1;PTPRG;PTPRD;MAK;STK38;SIK3;ST3GAL6;MACROD2;LARGE1;PRKG1;MAP4K3;CDKL1	0.0206868
positive regulation of phosphatidylinositol 3-kinase signaling (GO:0014068)	0.858184	0.956621	PTK2	0.0192601
negative regulation of cell differentiation (GO:0045596)	0.859697	0.95714	TRIO;TGFB1;RORA	0.0190247
negative regulation of Wnt signaling pathway (GO:0030178)	0.859697	0.95714	PRKN;WWOX;LRP4	0.0190247
negative regulation of apoptotic signaling pathway (GO:2001234)	0.861743	0.957667	PRKN	0.0187856
negative regulation of blood vessel morphogenesis (GO:2000181)	0.861743	0.957667	GTF2I	0.0187856
negative regulation of protein serine/threonine kinase activity (GO:0071901)	0.861743	0.957667	STK38	0.0187856
recombinational repair (GO:0000725)	0.865213	0.960355	NSMCE2	0.0175684
positive regulation of proteasomal ubiquitin-dependent protein catabolic process (GO:0032436)	0.865213	0.960355	PRKN	0.0175684
regulation of programmed cell death (GO:0043067)	0.866695	0.960832	PRKN;FBXO11;BCL2L14	0.0173524
negative regulation of macromolecule metabolic process (GO:0010605)	0.866695	0.960832	PRKN;TGFB1;ROBO1	0.0173524
negative regulation of transcription, DNA-templated (GO:0045892)	0.868138	0.96119	PRKN;WWOX;TENM2;KDM2A;TGFB1;NRG1;BACH1;HDAC9;ATXN1;CUX2;NR6A1;YEATS2;TFDP2;CUX1;SCMH1;ZNF536;GTF2IRD1;CPEB3;MAP2K5	0.0171908
negative regulation of cell cycle (GO:0045786)	0.868596	0.96119	TGFB1	0.0171908
negative regulation of cellular component organization (GO:0051129)	0.868596	0.96119	EPHA3	0.0171908
regulation of interleukin-8 production (GO:0032677)	0.871894	0.964256	MAP2K5	0.0158078
extracellular matrix organization (GO:0030198)	0.873052	0.964952	TGFB1;P4HA1;P4HA3;ST7;JAM3	0.0154942
regulation of gene expression, epigenetic (GO:0040029)	0.87511	0.965852	AEBP2	0.0150893
supramolecular fiber organization (GO:0097435)	0.875339	0.965852	PRKN;P4HA1;HOOK2;P4HA3;VIM;OOEP	0.0150893
regulation of signal transduction (GO:0009966)	0.875547	0.965852	TGFB1;FBXL17;RORA	0.0150893
receptor-mediated endocytosis (GO:0006898)	0.875981	0.965852	FCHSD2;LRP1B	0.0150893
regulation of Notch signaling pathway (GO:0008593)	0.878245	0.967181	MAML3	0.0144923
regulation of osteoblast differentiation (GO:0045667)	0.878245	0.967181	PTK2	0.0144923
ubiquitin-dependent protein catabolic process (GO:0006511)	0.880232	0.968212	PRKN;TOM1L1;FAF1;FBXL17;FBXO11;RNF111	0.0140293
regulation of cytokinesis (GO:0032465)	0.881301	0.968212	RAB11FIP3	0.0140293
spindle assembly (GO:0051225)	0.881301	0.968212	PIBF1	0.0140293
lymphocyte differentiation (GO:0030098)	0.881301	0.968212	HDAC9	0.0140293
modification-dependent protein catabolic process (GO:0019941)	0.88184	0.968223	PRKN;FBXO11;RNF111	0.0140248
regulation of mRNA stability (GO:0043488)	0.883205	0.968574	IGF2BP2;VIM	0.0138671
B cell activation (GO:0042113)	0.884281	0.968574	HDAC9	0.0138671
regulation of cell cycle G2/M phase transition (GO:1902749)	0.884281	0.968574	NINL	0.0138671
retrograde vesicle-mediated transport, Golgi to endoplasmic reticulum (GO:0006890)	0.884281	0.968574	NSF	0.0138671
positive regulation of cytosolic calcium ion concentration (GO:0007204)	0.885525	0.96907	RYR2;CACNA1C	0.0136448
glucose homeostasis (GO:0042593)	0.887186	0.96907	MBD5	0.0136448
positive regulation of proteasomal protein catabolic process (GO:1901800)	0.887186	0.96907	PRKN	0.0136448
positive regulation of cell differentiation (GO:0045597)	0.889286	0.96907	TIAM1;TGFB1;CTNNA2;SOX5	0.0136448
proteasomal protein catabolic process (GO:0010498)	0.889791	0.96907	PRKN;FAF1;FBXL17	0.0136448
protein targeting to membrane (GO:0006612)	0.890019	0.96907	ZDHHC20	0.0136448
ERAD pathway (GO:0036503)	0.890019	0.96907	PRKN	0.0136448
regulation of transcription from RNA polymerase II promoter in response to stress (GO:0043618)	0.890019	0.96907	BACH1	0.0136448
negative regulation of angiogenesis (GO:0016525)	0.890019	0.96907	GTF2I	0.0136448
positive regulation of hydrolase activity (GO:0051345)	0.890038	0.96907	BCAS3;RGS7	0.0136448
regulation of cytokine production (GO:0001817)	0.892232	0.97088	IGF2BP2;HDAC9	0.0128343
regulation of establishment of planar polarity (GO:0090175)	0.89278	0.970899	TIAM1	0.0128261
second-messenger-mediated signaling (GO:0019932)	0.895473	0.972711	RYR2	0.012016
positive regulation of nucleic acid-templated transcription (GO:1903508)	0.895512	0.972711	NCOA1;TGFB1;ELF2;RORA;CRLF3;RNF111;SUPT3H;NPAS3;CREB5	0.012016
regulation of mRNA splicing, via spliceosome (GO:0048024)	0.898098	0.973205	KHDRBS2	0.0117955
SRP-dependent cotranslational protein targeting to membrane (GO:0006614)	0.898098	0.973205	RPL7	0.0117955
mitochondrial respiratory chain complex assembly (GO:0033108)	0.898098	0.973205	IMMP2L	0.0117955
negative regulation of protein kinase activity (GO:0006469)	0.898098	0.973205	PPM1E	0.0117955
positive regulation of protein kinase activity (GO:0045860)	0.900608	0.974822	TOM1L1;PTK2	0.0110747
regulation of stem cell differentiation (GO:2000736)	0.900657	0.974822	TCF12	0.0110747
negative regulation of inflammatory response (GO:0050728)	0.90256	0.975532	LRFN5;ADCY9;RORA	0.0107587
regulation of peptidyl-tyrosine phosphorylation (GO:0050730)	0.903151	0.975532	TGFB1	0.0107587
Wnt signaling pathway (GO:0016055)	0.903151	0.975532	WNT5B	0.0107587
organelle organization (GO:0006996)	0.903666	0.975532	PRKN;BCAS3;CECR2;FMNL2;MTFR1;SIPA1L3;TTC17	0.0107587
regulation of epithelial cell proliferation (GO:0050678)	0.905584	0.975532	TGFB1	0.0107587
cytoplasmic translation (GO:0002181)	0.905584	0.975532	RPL7	0.0107587
visual perception (GO:0007601)	0.905584	0.975532	EYS	0.0107587
positive regulation of peptidyl-serine phosphorylation (GO:0033138)	0.905584	0.975532	TGFB1	0.0107587
cotranslational protein targeting to membrane (GO:0006613)	0.907955	0.976934	RPL7	0.0101347
positive regulation of epithelial cell migration (GO:0010634)	0.907955	0.976934	BCAS3	0.0101347
organelle assembly (GO:0070925)	0.909787	0.97712	SPAG16;MAK;EXOC4;CCDC65;AMBRA1;RAB11FIP3;PIBF1	0.0100522
ciliary basal body-plasma membrane docking (GO:0097711)	0.910267	0.97712	NINL	0.0100522
sensory perception of light stimulus (GO:0050953)	0.910267	0.97712	PCDH15	0.0100522
mRNA metabolic process (GO:0016071)	0.910267	0.97712	PCBP3	0.0100522
double-strand break repair via homologous recombination (GO:0000724)	0.914719	0.981322	NSMCE2	0.00818861
cellular protein localization (GO:0034613)	0.917004	0.983196	NSF;CNTNAP2;TBC1D5;TBC1D22A;JAM3	0.00736004
cellular response to cytokine stimulus (GO:0071345)	0.917942	0.983569	DUOX1;TGFB1;IL7;IL1RAPL1;IL3RA;ST3GAL6;RORA;VIM	0.00719515
response to UV (GO:0009411)	0.91895	0.983569	MAP4K3	0.00719515
double-strand break repair (GO:0006302)	0.918967	0.983569	KDM2A;NSMCE2	0.00719515
negative regulation of canonical Wnt signaling pathway (GO:0090090)	0.920616	0.984576	PRKN;LRP4	0.00675054
organic acid transport (GO:0015849)	0.920986	0.984576	NCOA1	0.00675054
positive regulation of cell cycle process (GO:0090068)	0.922971	0.986122	OOEP	0.00606945
regulation of proteasomal ubiquitin-dependent protein catabolic process (GO:0032434)	0.924907	0.986369	PRKN	0.00596069
mitotic sister chromatid segregation (GO:0000070)	0.924907	0.986369	PIBF1	0.00596069
positive regulation of cell growth (GO:0030307)	0.924907	0.986369	RIMS2	0.00596069
intracellular protein transport (GO:0006886)	0.925362	0.986369	NSF;NLGN1;TGFB1;TBC1D5;TBC1D22A	0.00596069
protein targeting to ER (GO:0045047)	0.926793	0.98686	RPL7	0.00574423
peptidyl-serine modification (GO:0018209)	0.926903	0.98686	GALNT13;STK38	0.00574423
apoptotic process (GO:0006915)	0.93076	0.989247	DCC;DLC1;BCL2L14	0.00469509
regulation of autophagy (GO:0010506)	0.93076	0.989247	PRKN;DHRSX;EXOC4	0.00469509
positive regulation of ERK1 and ERK2 cascade (GO:0070374)	0.931307	0.989247	TGFB1;PDE8A	0.00469509
regulation of cell cycle process (GO:0010564)	0.932175	0.989247	RAB11FIP3	0.00469509
regulation of phosphatidylinositol 3-kinase signaling (GO:0014066)	0.932175	0.989247	PTK2	0.00469509
negative regulation of cellular macromolecule biosynthetic process (GO:2000113)	0.932491	0.989247	ATXN1;TGFB1;YEATS2;TFDP2;SCMH1;NRG1;IGF2BP2;CPEB3;HDAC9	0.00469509
regulation of apoptotic process (GO:0042981)	0.932936	0.989247	PRKN;TRIO;FAF1;FMN2;FBXO11;KALRN;PTK2;TIAM2;TIAM1;IL7;RASA1;BCL2L14;NAIP	0.00469509
regulation of protein ubiquitination (GO:0031396)	0.937162	0.992576	PRKN	0.00323607
lipid transport (GO:0006869)	0.937162	0.992576	NCOA1	0.00323607
response to endoplasmic reticulum stress (GO:0034976)	0.938741	0.993439	PRKN	0.00285883
regulation of mitotic cell cycle (GO:0007346)	0.939374	0.993439	TGFB1;TTC28	0.00285883
regulation of protein serine/threonine kinase activity (GO:0071900)	0.940281	0.993439	CCNH	0.00285883
protein stabilization (GO:0050821)	0.940628	0.993439	PRKN;CCNH	0.00285883
protein-containing complex subunit organization (GO:0043933)	0.941782	0.993439	MAGI1	0.00285883
regulation of macroautophagy (GO:0016241)	0.941782	0.993439	EXOC4	0.00285883
phosphatidylinositol metabolic process (GO:0046488)	0.941782	0.993439	PI4KA	0.00285883
sulfur compound biosynthetic process (GO:0044272)	0.943246	0.993835	ST3GAL6	0.00268564
nuclear-transcribed mRNA catabolic process, nonsense-mediated decay (GO:0000184)	0.943246	0.993835	RPL7	0.00268564
response to lipid (GO:0033993)	0.944673	0.99446	TGFB1	0.00241257
protein modification by small protein conjugation (GO:0032446)	0.944935	0.99446	PRKN;NSMCE2;FBXL17;FBXO11;RNF111;RNF220	0.00241257
cellular response to molecule of bacterial origin (GO:0071219)	0.946064	0.99446	VIM	0.00241257
negative regulation of cellular process (GO:0048523)	0.946991	0.99446	PRKN;TGFB1;DSCAM;DLC1;RASA1;MAGI2;APBB2;CRLF3;PDE8A	0.00241257
negative regulation of nucleic acid-templated transcription (GO:1903507)	0.947052	0.99446	ATXN1;TGFB1;YEATS2;TFDP2;SCMH1;NRG1;HDAC9	0.00241257
ion transport (GO:0006811)	0.94742	0.99446	SLC24A5	0.00241257
endoplasmic reticulum to Golgi vesicle-mediated transport (GO:0006888)	0.947649	0.99446	NSF;SPTBN4	0.00241257
regulation of cellular response to stress (GO:0080135)	0.950031	0.996387	PRKN	0.00157184
cellular protein metabolic process (GO:0044267)	0.951126	0.996963	PRKN;PAPPA;STK38;ST3GAL6;FBXO11;RPL7	0.00132082
positive regulation of cellular process (GO:0048522)	0.952631	0.997951	TIAM1;RYR2;FRMD5;TGFB1;KDM4C;TENM4;IL7;FAF1;NRG1;PTK2	0.000890767
protein ubiquitination (GO:0016567)	0.953505	0.997951	PRKN;WSB1;FBXL17;UBE2E2;FBXL13;FBXO11;RNF111;RNF220	0.000890767
protein homooligomerization (GO:0051260)	0.953707	0.997951	CBR4	0.000890767
epithelium development (GO:0060429)	0.954871	0.998597	TGFB1	0.000609555
defense response to symbiont (GO:0140546)	0.957113	0.999797	AGBL4	8.80925e-05
non-canonical Wnt signaling pathway (GO:0035567)	0.957113	0.999797	TIAM1	8.80925e-05
positive regulation of gene expression (GO:0010628)	0.959074	0.999803	RIMS2;PRKN;CUX2;TGFB1;VIM;CPEB3;ROBO1	8.53764e-05
phosphatidylinositol biosynthetic process (GO:0006661)	0.959243	0.999803	PI4KA	8.53764e-05
negative regulation of intracellular signal transduction (GO:1902532)	0.960246	0.999803	MAGI2;RORA	8.53764e-05
negative regulation of apoptotic process (GO:0043066)	0.96082	0.999803	PRKN;IL7;RASA1;FMN2;MAP2K5;NAIP;PTK2	8.53764e-05
endomembrane system organization (GO:0010256)	0.961085	0.999803	BCAS3;HOOK2	8.53764e-05
proteasome-mediated ubiquitin-dependent protein catabolic process (GO:0043161)	0.9612	0.999803	PRKN;FAF1;FBXL17;FBXL13	8.53764e-05
regulation of primary metabolic process (GO:0080090)	0.963193	0.999803	NCOA1	8.53764e-05
Golgi organization (GO:0007030)	0.963193	0.999803	BCAS3	8.53764e-05
negative regulation of programmed cell death (GO:0043069)	0.96337	0.999803	IL7;RASA1;FMN2;NAIP;PTK2	8.53764e-05
regulation of intracellular signal transduction (GO:1902531)	0.963954	0.999803	TIAM2;TIAM1;NLGN1;TRIO;DLC1;KALRN	8.53764e-05
negative regulation of signal transduction (GO:0009968)	0.964686	0.999803	WWOX;NLGN4X;DCC	8.53764e-05
protein deubiquitination (GO:0016579)	0.964686	0.999803	PRKN;MBD5;SUPT3H	8.53764e-05
defense response to virus (GO:0051607)	0.965902	0.999803	AGBL4	8.53764e-05
regulation of inflammatory response (GO:0050727)	0.966495	0.999803	LRFN5;RORA	8.53764e-05
negative regulation of inflammatory response to antigenic stimulus (GO:0002862)	0.968412	0.999803	ADCY9	8.53764e-05
organic substance transport (GO:0071702)	0.968412	0.999803	LRP1B	8.53764e-05
positive regulation of MAPK cascade (GO:0043410)	0.969126	0.999803	TGFB1;PDE8A;ROBO1	8.53764e-05
positive regulation of transcription by RNA polymerase II (GO:0045944)	0.969164	0.999803	NCOA1;PRKN;WWOX;BCAS3;TGFB1;AUTS2;TCF12;RORA;ZNF609;TFDP2;RFX4;MAML3;CRLF3;RNF111;MAP2K5	8.53764e-05
regulation of inflammatory response to antigenic stimulus (GO:0002861)	0.969207	0.999803	ADCY9	8.53764e-05
positive regulation of cytokine production (GO:0001819)	0.969672	0.999803	TGFB1;IL7;RORA;PIBF1	8.53764e-05
regulation of cellular component organization (GO:0051128)	0.970738	0.999803	NRG3	8.53764e-05
positive regulation of response to external stimulus (GO:0032103)	0.970738	0.999803	TGFB1	8.53764e-05
Ras protein signal transduction (GO:0007265)	0.972893	0.999803	TIAM1	8.53764e-05
chromatin organization (GO:0006325)	0.972893	0.999803	KDM4C	8.53764e-05
extracellular structure organization (GO:0043062)	0.972987	0.999803	ST7;JAM3	8.53764e-05
external encapsulating structure organization (GO:0045229)	0.973565	0.999803	ST7;JAM3	8.53764e-05
protein-DNA complex assembly (GO:0065004)	0.973575	0.999803	CCNH	8.53764e-05
monocarboxylic acid metabolic process (GO:0032787)	0.973575	0.999803	PCCA	8.53764e-05
negative regulation of DNA-binding transcription factor activity (GO:0043433)	0.973575	0.999803	MAP2K5	8.53764e-05
nitrogen compound transport (GO:0071705)	0.973575	0.999803	LRP1B	8.53764e-05
positive regulation of multicellular organismal process (GO:0051240)	0.97463	0.999803	TIAM1;NLGN1;TGFB1;SOX5	8.53764e-05
post-translational protein modification (GO:0043687)	0.97463	0.999803	WSB1;FBXL13;FBXO11;SUMF1	8.53764e-05
transcription, DNA-templated (GO:0006351)	0.97576	0.999993	CCNH;SOX5	3.14604e-06
cellular response to DNA damage stimulus (GO:0006974)	0.976815	0.999993	UBE2E2;FMN2;MACROD2;BACH1	3.14604e-06
regulation of I-kappaB kinase/NF-kappaB signaling (GO:0043122)	0.97729	0.999993	PRKN;RORA	3.14604e-06
regulation of G2/M transition of mitotic cell cycle (GO:0010389)	0.977325	0.999993	NINL	3.14604e-06
gene expression (GO:0010467)	0.979203	0.999993	ATXN1;ADARB2;RPL7;RBM6	3.14604e-06
positive regulation of cell population proliferation (GO:0008284)	0.979922	0.999993	TIAM1;TGFB1;KDM4C;IL7;NRG1;PTK2	3.14604e-06
peptidyl-serine phosphorylation (GO:0018105)	0.981033	0.999993	STK38	3.14604e-06
mitotic spindle organization (GO:0007052)	0.981511	0.999993	PIBF1	3.14604e-06
response to lipopolysaccharide (GO:0032496)	0.982431	0.999993	VIM	3.14604e-06
protein transport (GO:0015031)	0.983605	0.999993	NSF;TBC1D5;TBC1D22A;LRP1B	3.14604e-06
rRNA metabolic process (GO:0016072)	0.983726	0.999993	RPL7	3.14604e-06
peptide biosynthetic process (GO:0043043)	0.983726	0.999993	RPL7	3.14604e-06
positive regulation of protein phosphorylation (GO:0001934)	0.984199	0.999993	TOM1L1;TGFB1;PDE8A;PTK2	3.14604e-06
regulation of MAPK cascade (GO:0043408)	0.985305	0.999993	EPHB1	3.14604e-06
cellular macromolecule biosynthetic process (GO:0034645)	0.985936	0.999993	EXT1;LARGE1;RPL7	3.14604e-06
regulation of gene expression (GO:0010468)	0.986795	0.999993	PRKN;TGFB1;JMJD1C;RORA;AFF3;BACH1;SUPT3H;ROBO1;RIMS2;ATXN1;CUX2;PCBP3;ZNF536;GTF2IRD1;APBB2;UTY;IGF2BP2	3.14604e-06
nuclear-transcribed mRNA catabolic process (GO:0000956)	0.987066	0.999993	RPL7	3.14604e-06
positive regulation of I-kappaB kinase/NF-kappaB signaling (GO:0043123)	0.987066	0.999993	PRKN	3.14604e-06
positive regulation of transcription, DNA-templated (GO:0045893)	0.987538	0.999993	NCOA1;PRKN;WWOX;BCAS3;TGFB1;AUTS2;TCF12;RORA;SUPT3H;NPAS3;ZNF609;ELF2;TFDP2;RFX4;MAML3;CRLF3;RNF111;MAP2K5;CREB5	3.14604e-06
rRNA processing (GO:0006364)	0.98771	0.999993	RPL7	3.14604e-06
cation transport (GO:0006812)	0.98802	0.999993	KCNB2	3.14604e-06
defense response to bacterium (GO:0042742)	0.988617	0.999993	NAIP	3.14604e-06
glycerophospholipid biosynthetic process (GO:0046474)	0.988904	0.999993	PI4KA	3.14604e-06
negative regulation of immune response (GO:0050777)	0.989183	0.999993	ADCY9	3.14604e-06
regulation of mitotic cell cycle phase transition (GO:1901990)	0.991622	0.999993	NINL	3.14604e-06
ribosome biogenesis (GO:0042254)	0.992436	0.999993	RPL7	3.14604e-06
protein modification by small protein removal (GO:0070646)	0.992809	0.999993	PRKN;MBD5	3.14604e-06
DNA metabolic process (GO:0006259)	0.992969	0.999993	PARG;BACH1	3.14604e-06
regulation of transcription by RNA polymerase II (GO:0006357)	0.993921	0.999993	PRKN;TENM2;CCNH;JMJD1C;RORA;BACH1;HDAC9;NPAS3;ZNF609;ATXN1;CUX2;CUX1;CAMTA1;ZNF565;RNF111;MAP2K5;SOX5;NCOA1;WWOX;BCAS3;KDM2A;TGFB1;KDM4C;AUTS2;TCF12;SUPT3H;NR6A1;ELF2;AEBP2;YEATS2;TFDP2;RFX4;ZNF536;GTF2IRD1;MAML3;CPEB3;CRLF3;ZNF235;CREB5	3.14604e-06
ncRNA processing (GO:0034470)	0.993991	0.999993	RPL7	3.14604e-06
positive regulation of intracellular signal transduction (GO:1902533)	0.99401	0.999993	PRKN;IQCJ-SCHIP1;NLGN1;TGFB1;NRG1;PTK2	3.14604e-06
regulation of angiogenesis (GO:0045765)	0.99429	0.999993	GTF2I	3.14604e-06
translation (GO:0006412)	0.99569	0.999993	RPL7	3.14604e-06
mRNA processing (GO:0006397)	0.995817	0.999993	CCNH;RBM6	3.14604e-06
negative regulation of cell population proliferation (GO:0008285)	0.996291	0.999993	TGFB1;DLC1;MAGI2	3.14604e-06
regulation of cell population proliferation (GO:0042127)	0.99708	0.999993	TIAM1;ZNF609;TGFB1;KDM4C;IL7;DLC1;MAGI2;NRG1;PTK2	3.14604e-06
positive regulation of DNA-binding transcription factor activity (GO:0051091)	0.9981	0.999993	EPHA5	3.14604e-06
RNA splicing, via transesterification reactions with bulged adenosine as nucleophile (GO:0000377)	0.998328	0.999993	RBM6	3.14604e-06
cytokine-mediated signaling pathway (GO:0019221)	0.998434	0.999993	DUOX1;TGFB1;IL7;IL3RA;RORA;VIM	3.14604e-06
mRNA splicing, via spliceosome (GO:0000398)	0.999072	0.999993	RBM6	3.14604e-06
DNA repair (GO:0006281)	0.999498	0.999993	BACH1	3.14604e-06
innate immune response (GO:0045087)	0.999546	0.999993	PTK2	3.14604e-06
regulation of transcription, DNA-templated (GO:0006355)	0.999716	0.999993	CCNH;JMJD1C;RORA;BACH1;HDAC9;NPAS3;ZNF609;ATXN1;CUX2;CUX1;SCMH1;CAMTA1;APBB2;ZNF565;RNF111;SOX5;NCOA1;KDM2A;TGFB1;KDM4C;TCF12;NRG1;SUPT3H;NR6A1;ELF2;AEBP2;YEATS2;TFDP2;RFX4;ZNF536;GTF2IRD1;CRLF3;ZNF235;CREB5	3.14604e-06
neutrophil degranulation (GO:0043312)	0.999992	0.999993	PTPRN2	3.14604e-06
neutrophil activation involved in immune response (GO:0002283)	0.999992	0.999993	PTPRN2	3.14604e-06
neutrophil mediated immunity (GO:0002446)	0.999993	0.999993	PTPRN2	3.14604e-06

## Sheet: Astrocyte_Cluster
Cluster #	4 Week iAssembloid	2 Week iAssembloid	1 Day iAssembloid	Monoculture_Vehicle	Monoculture_IL1a_TNF_C1q	Cluster label
0	11	44	2536	0	1	Proliferative - CDK15 +
1	14	54	1611	23	11	Proliferative - DNA Replication
2	317	1167	13	0	0	Glycolysis
3	1033	134	4	0	0	Axon Guidance
4	247	529	205	0	2	BDNF Signaliing
5	283	643	3	0	0	Axon Guidance
6	0	0	0	0	816	iL1a_TNF_C1q Induced
7	196	323	237	0	0	Neuronal Projection Regulation
8	184	468	20	23	42	Proliferative
9	19	53	585	3	4	Proliferative
10	60	305	15	85	56	Proliferative
11	16	1	486	0	0	Neuronal Projection Regulation
12	39	94	11	164	166	Miscellaneous
13	153	90	223	1	1	Stress response
14	1	2	0	0	274	IL1a_TNF_C1q Induced
15	68	113	59	2	0	Neuronal Projection Regulation
16	27	24	12	0	0	BDNF Signaliing
17	13	9	12	0	0	Synaptic Transmission Modulation

## Sheet: Microglia_Cluster
Cluster #	6TF Microglia Counts	Two Weeks Counts	Four Weeks Counts	6TF Microglia %	Two Weeks %	Four Weeks %	Cluster ID
0	3323	18	4	0.177217	0.0214031	0.00381315	Interferon
1	2580	99	0	0.137593	0.117717	0	Chemokine
2	2311	6	1	0.123247	0.00713436	0.000953289	Metallothionins
3	2262	31	1	0.120634	0.0368609	0.000953289	Interferon
4	1518	45	0	0.0809557	0.0535077	0	Chemokine
5	1408	153	0	0.0750893	0.181926	0	Chemokine
6	1465	46	20	0.0781292	0.0546968	0.0190658	P53
7	1072	14	54	0.0571703	0.0166468	0.0514776	Proliferative
8	1112	20	5	0.0593035	0.0237812	0.00476644	Chemokine
9	900	43	50	0.0479974	0.0511296	0.0476644	SPP1+
10	1	40	715	5.33305e-05	0.0475624	0.681602	iAssembloid SPP1+
11	440	9	88	0.0234654	0.0107015	0.0838894	Proliferative
12	20	316	1	0.00106661	0.375743	0.000953289	iAssembloid Chemokine
13	310	1	0	0.0165325	0.00118906	0	Chemokine
14	0	0	110	0	0	0.104862	iAssembloid Proliferative
15	29	0	0	0.00154658	0	0	Chemokine
Total Cells	18751	841	1049
