# Supplementary material for: CRISPRi-based screens in iAssembloids to elucidate neuron-glia interactions
Source: bioRxiv. 2024 Nov 24:2023.04.26.538498. Originally published 2023 Apr 27. Preprint. [Version 3] doi: 10.1101/2023.04.26.538498 (PMC10168378; doi:10.1101/2023.04.26.538498)
Supplement: Supplement 3 — Phenotypes from the H1 library screen (day 14 iAssembloids, day 28 iAssembloids, day 14 neurons with TCW (serum) astrocytes, each in different tabs) and neurodegeneration library (day 14 iAssembloids, day 28 iAssembloids) are listed for all genes targeted H1 and neurodegeneration library, respectively (see Methods for details). Columns: targeted transcription start site, knockdown phenotype, P value, targeted gene, and the gene score (product of phenotype x –log10(P value)). The following tab provides protospacer sequences and phenotypes from the validation screens are listed for all sgRNAs from the secondary survival screen library (see Methods for details). For the protospacer sequences, columns are: sgRNA identifiers, protospacer sequences, gene target, and strand. The subsequent tabs provide phenotype information for the secondary validation screens (Media conditions: iAssembloids with astrocyte media, astrocyte media with cytokines, standard conditions, standard conditions with cytokines, BrainPhys™ Media; Culture conditions: 3D neurons only and 3D neurons with microglia). For the phenotypes from the different screens, the columns are: targeted transcription start site, knockdown phenotype, P value, targeted gene, and the gene score (product of phenotype x –log10(P value)). The final tab provides the output from DAVID GO platform for categorizing hits. Each cluster is annotated with the Enrichment score. Each column represents the category, the term, number of genes (count) that fit in the term, percent of the total, p-value, name of genes, list total, pop hits, pop total, fold enrichment, Bonferroni, Benjamini and FDR. [file media-3.xlsx]

## Sheet: Target vs NTC DEGs
DEG	EL2.iAssembloid.1_AK5_DEGs_log2FoldChange	EL2.iAssembloid.1_AKAP13_DEGs_log2FoldChange	EL2.iAssembloid.1_AKAP4_DEGs_log2FoldChange	EL2.iAssembloid.1_CACNB1_DEGs_log2FoldChange	EL2.iAssembloid.1_CDK13_DEGs_log2FoldChange	EL2.iAssembloid.1_CDK8_DEGs_log2FoldChange	EL2.iAssembloid.1_CHRNA7_DEGs_log2FoldChange	EL2.iAssembloid.1_CLU_DEGs_log2FoldChange	EL2.iAssembloid.1_DECR1_DEGs_log2FoldChange	EL2.iAssembloid.1_ENO3_DEGs_log2FoldChange	EL2.iAssembloid.1_GABRA2_DEGs_log2FoldChange	EL2.iAssembloid.1_GPRC5A_DEGs_log2FoldChange	EL2.iAssembloid.1_GSK3B_DEGs_log2FoldChange	EL2.iAssembloid.1_GYG1_DEGs_log2FoldChange	EL2.iAssembloid.1_HLADRA_DEGs_log2FoldChange	EL2.iAssembloid.1_LMAN1_DEGs_log2FoldChange	EL2.iAssembloid.1_MAP3K12_DEGs_log2FoldChange	EL2.iAssembloid.1_MAP3K4_DEGs_log2FoldChange	EL2.iAssembloid.1_NEFL_DEGs_log2FoldChange	EL2.iAssembloid.1_PANK2_DEGs_log2FoldChange	EL2.iAssembloid.1_PDHA2_DEGs_log2FoldChange	EL2.iAssembloid.1_PKN2_DEGs_log2FoldChange	EL2.iAssembloid.1_PPP2R5E_DEGs_log2FoldChange	EL2.iAssembloid.1_PROC_DEGs_log2FoldChange	EL2.iAssembloid.1_RPS6KA4_DEGs_log2FoldChange	EL2.iAssembloid.1_SCARB1_DEGs_log2FoldChange	EL2.iAssembloid.1_SLC16A1_DEGs_log2FoldChange	EL2.iAssembloid.1_SNCG_DEGs_log2FoldChange	EL2.iAssembloid.1_SPG11_DEGs_log2FoldChange	EL2.iAssembloid.1_SSH2_DEGs_log2FoldChange	EL2.iAssembloid.1_SYNC_DEGs_log2FoldChange	EL2.iAssembloid.1_TTN_DEGs_log2FoldChange
AL136382.1	-6.09087	-1.33382	-0.944214	-2.50135	-1.58442	-0.887193	-0.559121	-0.340442	-0.935526	-0.379945	-0.391148	-1.4589	-0.541644	-1.92737	-0.228179	-1.00856	-1.11903	-0.897263	-0.726964	-0.861404	-0.49011	-1.9881	-0.287896	-0.238593	0.0212844	-0.1335	-3.81808	-0.341466	-0.640576	-0.675514	-1.15966	-0.282793
AC064871.1	-5.67722	-1.32049	-1.3561	-3.65685	-2.1481	-1.46106	-1.20981	-4.51883	-1.97266	-2.47587	-1.25128	-1.66114	-1.69723	-3.22132	-2.42481	-2.33348	-2.43583	-2.06327	-1.56544	-2.25928	-1.08261	-2.16654	-2.22207	-1.77456	-4.59262	-2.80282	-0.962951	0.00512604	-1.97501	-2.07863	-1.79466	-1.9657
ZNF385B	-5.62628	-3.91039	-2.59939	-2.02638	-1.01354	-2.07681	-1.60324	-1.1877	-2.16209	-3.89613	-2.10674	-0.735665	-1.88736	-1.02778	-0.469124	-1.55596	-2.98986	-1.00881	-2.00797	-2.18258	-1.99113	0.0563954	-0.327	-2.69403	-2.09902	-2.76072	-3.35342	0.523136	-3.79706	-1.58849	-1.00971	0.299361
APOLD1	-5.08274	-0.344962	0.010386	-3.05983	0.193978	-1.04118	-0.631584	-0.912753	-1.63635	-1.9428	-1.63889	-0.481109	-1.05737	-0.468627	-0.549559	-0.317974	-0.437479	0.0347536	-1.8064	-0.0920875	-0.0745793	-0.562415	-1.31296	-0.230432	-0.555463	-1.21368	-2.80987	-1.02616	-1.21918	-0.836506	-2.80246	-0.17456
MUSK	-5.08181	-1.50768	-0.76648	-1.07139	-0.952961	-0.731907	-1.07195	-0.94203	-3.27512	-1.93852	-2.254	-0.231491	-0.985796	-0.457784	-0.278259	-1.00377	-1.4366	-1.04464	-1.81119	-0.663808	-1.48608	-0.978431	-3.96212	-0.133092	0.445518	-2.20185	-0.394846	-0.413883	-0.581632	-0.761049	-0.442733	-1.0867
OIP5	-5.07775	-0.156803	-0.281804	-2.03183	-0.219009	-0.590562	0.263481	-0.230731	-0.299051	1.088	0.118518	-0.198085	0.185762	-0.0731154	0.509651	-0.160663	0.371005	0.110411	0.127716	0.803027	0.866124	-0.975135	-0.59972	-0.179953	1.0344	0.387685	0.977982	0.0392633	-0.310111	0.490919	0.0318095	0.116673
SHISA4	-5.02733	-0.362937	-2.04682	0.447071	-1.50069	-0.256157	-1.01901	-0.287377	-1.26293	-0.873803	-0.854468	-0.350994	-1.36915	-0.400446	-0.740187	-0.106878	-0.0629636	-0.779791	-0.563732	-1.00405	-1.42945	0.485051	-0.632683	-0.167932	0.821868	-1.57038	-2.75446	0.0853744	-0.199003	0.0909794	-0.385734	-0.234981
ZBTB32	-4.96647	-0.966368	-0.611343	-4.37618	-1.37167	-1.4746	-0.936877	-0.667336	-1.55133	0.0264676	-1.25642	-0.705079	-1.22886	-1.42545	-0.905404	-0.394085	-0.996129	-0.760611	-1.353	-2.53753	0.101199	-0.449758	-2.0804	-0.429393	-1.43921	-1.08471	-2.69361	-1.87149	-3.14161	-1.98485	-1.07468	-2.6888
KCNK9	-4.95154	-2.07336	-1.39978	-0.60818	0.763142	-2.74736	-1.55364	-1.26105	-0.741648	-1.81203	-3.10081	-2.92142	-0.281208	-0.789291	-0.994513	-1.19869	-0.492771	-1.82376	-0.979054	-0.939563	-0.241255	-0.434786	-0.353507	-1.05201	-1.42421	-2.08415	-1.22709	-0.892761	-1.54634	-1.41127	-1.08046	-0.744444
RNF39	-4.92888	-2.04872	-1.41185	-0.377613	-0.793119	-0.57262	1.03787	-1.52797	-2.13419	-3.19867	0.13207	-0.634411	-1.18306	-1.40795	-1.54867	-0.858176	-1.28946	-0.393747	-1.21076	0.3037	-3.73365	-2.41358	0.0934654	-0.472651	-0.401556	0.106364	-2.65596	-0.861682	-3.09662	-1.38992	-1.65519	-1.74785
GLIPR1	-4.90937	-0.472079	-1.35439	-0.0923573	-1.38289	-0.416623	-0.106593	-1.21421	-0.315832	0.201173	-0.771121	-0.557207	-1.05322	-1.40852	-0.0207513	-0.843557	-0.0955899	-1.09069	-0.419088	-1.49198	-3.71413	-1.38937	-0.034091	-0.403347	-1.38204	0.130741	-1.18894	-0.244495	-2.06196	-1.40075	-1.05101	-1.20025
CDKL4	-4.84945	0.128407	-1.8022	-2.83395	-2.2879	-1.04311	-0.810003	-2.80672	-1.95964	-0.517897	-2.97085	-4.2794	-2.31607	-2.36958	-3.10103	-4.53926	-1.20414	-2.3647	-1.10667	-0.118693	-3.65424	-2.32931	-1.53786	-1.89392	-0.322153	-2.9786	0.475617	-0.718779	-3.03113	-1.23666	-0.942987	-0.595758
IDI2-AS1	-4.84847	-0.108368	-1.90175	0.203134	-0.0406166	-0.696591	-1.45244	-0.328471	-0.527957	0.615024	-0.464575	-1.21597	-0.273778	-0.234538	-0.140311	-1.10417	-0.613899	-0.598832	-0.836418	-2.43598	-2.22578	-0.331772	-1.68162	-0.269536	-1.32119	-0.172718	-1.143	-0.791612	-0.690143	-1.87081	0.823354	-0.470994
PLEKHH2	-4.80045	-0.365909	-0.83949	-1.77017	-0.271642	-0.679836	0.246607	-0.893166	-1.47051	-0.647355	-1.97336	-0.269739	-0.406186	-0.637243	-0.274293	-0.46262	0.0104361	-0.654509	0.875045	-2.37836	-2.17467	-0.283689	-1.35984	-1.91232	-1.27309	0.0771976	-2.52749	-0.134955	-0.996359	-2.81	-0.941269	-1.09121
CCDC121	-4.79333	0.170036	-1.84197	-0.428795	-0.263822	-0.719067	-0.339206	-0.653183	-1.39459	-0.638011	-1.96517	0.121056	-0.425967	-1.2858	-0.298164	-2.03146	-0.819761	-0.584043	-2.13004	-0.389119	-0.220722	-2.27544	-1.19862	-0.281216	-0.266032	-1.33136	0.517854	-0.124203	-0.34141	0.164095	0.140267	-0.12065
LINC02197	-4.77848	0.288586	-1.1913	-0.775953	-3.68975	-0.765879	-1.35912	-0.509874	-0.552261	-0.725522	-0.940788	-0.871515	-0.415307	-0.617147	-0.776243	-0.448673	-0.553349	-1.79293	-1.05391	-2.35175	-2.1232	0.90688	-1.56752	0.720373	-3.69388	-1.90408	-2.50559	-0.697539	-1.47203	-0.588856	-0.480222	0.0507049
GLRA1	-4.77663	-1.88746	0.233341	-1.79485	-0.632045	-0.50657	0.558368	-1.69296	-4.4205	-0.74318	-0.0575225	-0.0606528	-0.581659	-1.23204	-3.03936	-0.236588	-2.14209	-0.965887	-2.19526	-1.32689	-2.16067	-3.70259	-2.09914	-0.76251	-3.69202	-2.89821	-2.50373	-0.670735	-2.86537	-0.54688	-0.480287	-0.704489
SLC32A1	-4.72751	-1.84146	-1.74493	-2.67947	0.459018	-0.928221	-2.30698	-2.66558	-1.37331	-1.59546	-0.2526	-0.0937877	-2.39837	-2.26663	-4.46587	-2.96927	-0.751142	-2.27434	-0.706606	-2.29942	-2.06904	-2.21258	-1.3998	-1.85025	0.799839	0.138154	-0.0128609	0.373339	-1.99014	-1.82574	-0.839482	-1.74192
ZNF687	-4.71444	0.457767	0.710874	-0.649597	0.668884	0.0109652	-0.255401	0.151388	-0.120832	0.790525	-0.29671	-0.480937	0.109793	0.280268	-0.678665	-0.386657	0.250199	0.00991553	0.445441	-1.30942	0.922437	0.127522	0.108974	-0.251288	0.397766	0.157172	0.999122	-1.68129	0.475927	0.611952	0.650392	0.262066
CDC37L1-DT	-4.5938	-0.295165	0.170177	-1.5895	-2.05513	-0.370046	0.202534	-0.223829	0.205834	0.246812	-0.801374	-0.596328	0.0594635	0.0301614	-0.132107	-0.25602	0.0481346	-0.45772	0.449039	-0.598428	0.0721287	-2.07813	-0.324529	0.821564	-0.0665242	0.28066	1.43316	0.0740828	-0.676143	-0.307195	0.318222	-0.598771
AL391117.1	-4.58442	-0.593017	-1.03736	-2.53451	-3.49564	-0.0834094	-2.15522	-1.82689	-2.76061	0.0111618	-1.12371	-4.01434	-0.491484	-1.04231	-2.84887	-1.83159	-0.342881	-0.390375	-2.886	-3.60862	0.153108	-0.0576748	-1.72615	-1.70893	-3.49978	-1.70995	-0.851954	1.07649	-2.75985	0.274886	-0.691743	-0.085253
COL5A1	-4.42439	-1.54346	-0.440811	-0.855733	-0.244595	-0.461233	-0.404666	0.328724	0.348414	0.824281	-1.66338	-0.0620447	-0.0983132	0.516787	-2.74531	-0.336749	-0.779138	-0.206118	-1.1991	-1.9988	-3.22916	-0.325032	-0.369636	-0.44242	-0.897076	-0.555964	-0.7203	-1.35642	-0.265763	-3.8831	-0.125273	0.0653899
LINC02388	-4.39545	-0.0553846	-0.765234	-3.8052	-0.804913	-0.282904	-1.97526	0.100545	-0.338969	1.37304	-0.205975	1.35585	0.481054	-0.234612	1.16317	-0.0661271	0.564248	-0.540832	-4.16755	0.318425	-0.20001	0.709885	-0.221825	1.49578	0.131772	-0.932032	-2.12263	0.291167	-0.786639	-0.726993	-2.0789	0.31876
AC008691.1	-4.38725	0.406797	-0.0641597	-0.789127	-1.87526	0.356122	-1.96074	-0.0880828	-0.639175	-2.65706	-3.99314	-0.576515	-0.774691	-0.846931	-0.445321	-4.07706	-0.168091	-0.772508	-2.68991	0.0737379	-0.75096	-3.3132	0.599784	0.52497	-0.859946	0.496456	-0.686042	-1.29341	-1.52494	-0.460358	-0.49601	-1.40926
SERF1A	-4.3777	-1.48738	-1.39447	-0.780522	-3.28885	-1.57742	-0.929721	-3.20954	-4.02147	-2.64741	-0.994288	-1.37073	-1.8464	-1.90811	-0.135711	-2.62975	-0.732302	-1.9252	-1.7986	-1.94734	-0.81482	-3.30355	-3.2772	-2.9117	-3.29298	-0.510747	-2.10469	0.315709	-2.55494	-0.149043	0.222865	-1.16914
AC105001.1	-4.37684	-0.391769	-0.119575	-3.78647	-1.86597	-2.03801	-1.94178	-1.23518	-4.02067	-2.64661	-1.54191	0.244408	-0.985912	-0.830938	-0.597841	-1.62398	-1.13327	-1.64564	-0.406447	-1.96764	-1.76112	-1.86217	-1.05622	-2.9109	-0.8495	-0.18362	-0.676496	-0.268824	-0.310087	-1.48357	-1.05711	-0.135201
LINC00926	-4.37239	-2.65642	-0.352158	-2.32395	-0.780532	-0.236394	-0.344626	-1.28612	-1.07817	0.333401	-0.470968	0.058335	-1.91385	0.713084	-1.76375	-1.63519	-1.13805	-0.790667	-1.01584	-0.954247	-0.177093	-0.273441	-1.04564	-2.90645	-3.28773	-0.917036	-0.67068	0.728039	-1.51101	-3.83107	-1.06811	-3.59629
B3GNT4	-4.36228	0.303579	-1.38061	-3.77187	-0.267955	-0.88105	-0.957828	-0.920772	0.168163	-2.63201	-2.54806	-1.49537	-0.700756	-0.842342	-1.66504	-1.59751	-0.716968	-0.521773	-0.390093	-0.944442	-0.72795	0.150593	-0.783987	-0.385173	-3.27759	-0.9061	-0.657601	-1.29857	-0.203678	-0.379085	-0.487688	-0.651435
BVES	-4.34602	0.673479	0.757786	0.461188	-0.816261	0.219742	-1.92431	0.69952	-0.155961	-1.13779	0.129246	-0.443241	-1.00423	-0.808916	-0.63917	-0.615356	-4.14347	-1.07759	-0.559245	-3.37026	-1.72841	-3.27198	-0.317846	-0.441719	-3.26141	-0.874263	0.368616	-1.25718	0.0477916	-0.0619237	-1.04253	0.242735
CAHM	-4.29561	-1.15214	-0.745538	-0.694857	0.791593	-0.143064	0.151387	-0.939069	-2.51586	-1.15933	-0.84497	0.091156	-0.494663	-1.84323	-0.241652	0.0345788	0.349755	-0.468675	-1.6961	-0.877708	-0.660821	-3.22152	-0.0870309	-1.41475	0.231744	0.570735	0.37993	-1.22528	-3.87006	-2.33358	-0.417122	-1.11055
NANP	-4.26738	0.0935978	-0.683639	0.0757032	0.298925	-0.18824	0.182142	0.145933	0.117757	0.523799	-3.87327	0.111651	-0.320677	0.682526	-1.07174	-0.924569	-1.03403	-0.301176	0.406948	-0.23614	-0.0250411	-1.75202	-0.49273	0.189485	-0.740074	-1.39299	-0.542211	0.758664	-0.40194	-0.284536	-0.0368757	-1.24755
CA12	-4.19831	-1.30013	-3.6574	-1.16492	0.635851	-1.59593	-1.72501	-4.50227	-0.773036	-2.4682	-2.39764	-0.0198422	0.383939	0.0636874	-0.0606991	0.546723	-0.544396	-0.516675	-1.41636	-1.79157	-3.00318	0.306497	-0.432562	0.247839	-3.11378	2.50352	-0.501703	-1.05564	-2.38318	-3.65711	-0.836349	0.423113
ZNF284	-4.1924	-1.31264	-3.65135	-1.16113	-0.0980658	0.738606	0.637568	-0.750897	-0.352143	-0.126553	0.231726	-3.62228	-0.457245	-0.672582	-2.51231	-3.88215	-0.547103	-0.608901	0.271188	-0.774578	-1.54118	-0.680769	-0.414069	-1.31001	-0.665033	-0.312071	1.06105	0.484432	0.265638	-0.653106	0.695905	0.295598
PALM3	-4.18163	-0.62315	0.824935	-3.59121	-3.0928	-0.581346	-1.77637	-0.214543	-0.773324	-1.04565	-0.399716	0.113813	-0.51761	-0.656037	0.0647668	-3.87135	-1.53636	-0.729807	-1.51542	-1.77022	-0.0314434	-1.66295	-0.844928	-0.279784	-0.654239	0.00656242	0.49342	-1.10995	-0.313012	0.557903	-0.302346	-3.40549
ABHD14A	-4.15424	-1.25624	-1.17007	-2.14004	-1.64789	-1.90723	-0.110536	-4.45812	-2.38467	-2.42405	-0.681303	-2.2107	-1.05849	-0.586305	-0.0844356	-2.40757	-2.50338	-1.92807	0.3091	-3.17848	-0.515484	-0.0489309	-1.31734	-1.28645	-0.626942	-1.26627	-1.88134	-1.01279	-2.33879	-0.453129	0.139319	-0.0910321
SAXO2	-3.45186	-0.3347	-0.0928993	-1.08581	-0.348643	-0.591756	-0.554809	-0.244099	-0.132346	-0.815285	-0.00485917	-0.00526623	-0.0789042	0.195672	-0.41682	-1.14526	-0.342854	-0.0536529	-1.08444	-0.323306	-0.324589	0.206191	-0.0814578	0.646056	-0.78183	-0.108096	-1.18183	-0.777243	-0.936526	-0.533575	-0.0366096	-0.597933
TMEM234	-3.43995	-1.11739	-0.324048	-1.26566	-1.3547	-0.429904	-1.87976	-0.856304	-1.06697	-0.24029	-0.845497	-0.551581	-0.563484	-0.879992	-0.814188	-0.540982	-0.235099	-1.008	-0.53489	-0.464028	-0.955977	-0.0466156	-1.2487	-0.395241	-0.769889	-1.00265	-1.16986	0.109999	-1.05258	-0.614847	-0.306165	-1.23302
AC063944.1	-3.34374	-0.747889	-0.504766	-0.565646	-0.653335	-0.319116	-0.974629	-0.487306	0.0833897	-0.542277	0.363501	-0.370046	0.00251121	0.971911	-0.428426	0.294088	0.0275363	-0.0694654	-0.582962	-0.564626	-0.882031	0.052684	-0.267623	-0.515488	-2.25867	-0.742855	0.242436	-1.12519	-0.531028	0.385636	-1.13548	-1.45146
SLC25A18	-3.2155	-3.94174	-2.70181	-1.00737	-0.542505	-1.40308	-0.971856	-1.51895	-0.425884	-0.547227	-0.713895	-0.454003	-1.45944	-1.29583	-0.578588	-0.737112	-2.00845	-2.2036	-1.19401	-1.23982	-0.687469	-1.55752	-1.03208	-1.19589	0.454605	-1.78734	-3.38476	0.312402	-1.00565	-1.33971	-1.01384	-1.6488
AC105389.3	-3.04602	1.44702	0.0113162	-1.03349	-1.9575	2.20755	2.65676	0.450751	0.461202	3.29091	3.80629	2.41309	2.45293	3.38839	-0.20454	2.16332	-1.40522	1.53407	-1.41092	1.42593	-1.85103	-1.9722	2.88317	-1.58035	-1.96163	-1.17603	-0.773345	0.1133	3.33858	1.10543	-0.645391	-0.135558
CCL2	-3.02395	-1.30799	-0.0409874	0.532376	1.06565	4.71574	0.417946	-1.91024	-1.19936	-1.29373	-1.15646	-0.0191919	0.00146407	-0.55746	-0.222092	-0.254269	0.20196	0.426796	0.339468	0.966816	1.56591	1.08075	1.10235	-0.148909	-1.9393	0.850598	-0.751015	1.08027	0.755317	0.581747	0.291499	-0.0519542
ABCC4	-2.89486	-1.77067	-1.78518	-1.35561	-1.80915	-1.53567	0.0738272	-1.71494	-0.887912	-3.6068	0.0141087	-0.0937266	-1.0893	-2.89101	-1.24223	-1.25832	-0.878289	-0.966002	-1.4044	-1.91933	-2.68768	-2.8188	-0.447179	-0.81832	-4.25237	-0.4587	-1.61269	-2.2796	-2.48383	-1.69634	-0.077229	-0.960227
RASGRP3	-2.76201	-3.48826	-1.19643	-0.187178	-1.67685	-0.795461	-0.413472	-1.79633	-1.88353	-0.161971	-0.151608	-0.411333	-0.335146	-0.585094	-1.1585	-0.445641	-0.558916	-0.424332	0.259246	-0.470548	-0.16957	-0.367064	-1.49088	0.742804	0.645043	-0.164711	-1.48137	-0.252571	-1.40608	-0.396143	-0.56947	-0.288094
LAMA1	-2.75943	1.01516	0.74542	0.517475	1.19584	0.620689	-0.106293	-0.315565	-0.261195	-3.47147	0.450677	1.44506	0.311978	0.276759	0.602701	0.787417	0.355289	0.383811	0.686777	0.390248	-0.255811	0.636998	0.162666	0.286025	0.325645	0.578772	0.797148	1.18948	0.170508	-0.447592	0.168655	-0.491396
RIT2	-2.60907	-0.227183	-1.50422	-0.431441	-2.4978	-0.919388	0.567089	-2.99446	-1.19703	-1.83792	-0.573484	-1.52288	-2.52103	-0.890663	-0.652505	-4.741	-0.590941	-1.45305	-1.68911	-4.07543	-2.43475	-1.52736	-1.85516	-2.17583	-1.52389	-1.59609	-2.77829	2.44296	-1.17637	-0.385219	-0.75458	-2.91391
AC020892.2	-2.60035	-0.65526	-1.0592	-1.47062	-1.55992	-1.71642	-1.0254	-1.35263	-0.939814	-1.90386	-1.25702	-1.51072	-1.48021	-1.52425	-1.78722	-1.69965	-1.8091	-1.42956	-0.945838	-4.06667	-1.40836	-2.52413	0.0111675	-3.57654	-1.51513	-0.84858	-2.76953	-0.97969	-2.28094	-3.07874	-1.77375	-4.26639
MORC4	-2.57914	0.620031	-0.742305	-1.18879	-1.86793	-1.07714	-2.64792	-0.249396	-0.752234	-2.84413	-0.711527	-0.186702	-0.989402	-0.508667	-0.29227	-1.68342	-0.465844	-1.11633	-1.55752	-0.800213	-1.75905	-0.504444	-1.56912	-1.60168	-4.93655	-1.82299	-0.733004	-2.98346	-1.32823	-1.01291	-2.78556	-0.73803
CORIN	-2.56078	-1.73266	-2.02001	-1.97057	-0.423739	-2.20028	-0.00133367	-1.07084	-2.28209	0.0824346	-4.60881	-1.32921	-1.25425	-0.842425	-0.760281	-3.244	-0.766981	-1.19202	-1.13914	-1.55374	-0.808724	-1.47902	-1.13935	-1.20265	0.524386	-1.13583	-2.73001	-1.90469	-0.685123	-4.46164	-0.3988	-1.0982
AC007014.1	-2.5599	-1.29724	0.291981	0.00784135	0.0792448	-0.670252	0.894752	0.821826	-0.915688	-3.27191	0.173196	0.631959	0.634104	0.0057445	0.393643	0.0625413	0.34265	0.314273	0.52625	0.860715	0.61789	0.516195	-0.340096	0.71963	-0.47479	0.457328	-0.274608	0.997394	0.155974	0.431655	-0.347152	1.07143
AC017002.5	-2.52219	-0.366008	-0.737578	-1.93209	-0.926935	-0.341396	-0.523502	-1.42812	-0.95585	-1.75328	-0.885168	-0.881615	-0.883763	-1.42425	-4.7027	-0.643976	-2.31908	-0.916398	-2.29606	-0.948461	-3.76908	-2.44951	-0.838702	-0.427825	-3.87967	0.0739378	-2.69139	-1.87089	-3.13903	-3.00639	-1.07328	-2.82593
AL360270.1	-2.51897	-0.25788	-0.940489	-4.37074	-3.87233	-0.509213	-0.932772	-0.759281	-1.16054	0.737868	-3.1522	0.0784039	-0.506635	-0.800307	-1.01825	-1.2194	-1.30872	-1.49232	-0.377382	-2.55115	-3.76586	-2.44625	-0.355757	-0.509013	-3.87645	-1.07943	-2.68817	-0.86502	-1.96979	-4.41979	-0.663983	-1.43314
AC005324.4	-2.49772	0.631817	-1.90552	-2.89076	-1.47296	-1.28128	-2.51442	-1.04653	-1.6474	-0.900043	-2.10595	-0.537482	-1.15905	-0.352045	-1.61072	-2.18703	-1.71379	-1.08493	-0.969101	-2.51112	-3.7446	-1.4231	-0.588276	-1.03499	-3.8552	-4.50804	-0.27272	-0.842145	-0.974196	-2.98179	-1.04917	-0.728602
LINC02027	-2.49493	-2.05192	-2.96772	-2.91731	-3.84825	-1.61713	0.0808583	-2.87301	-1.52493	-3.2068	-3.12679	-4.36694	-2.22239	-2.478	-2.14822	-1.60543	-1.70287	-1.48578	-2.26965	-0.538306	-0.634858	-1.41389	-1.74889	-2.05903	-1.40969	-3.05928	-2.66409	-0.848764	-0.855749	-1.95637	-0.324722	-0.557065
CNMD	-2.49304	0.110844	-0.985879	-1.94823	-1.40554	-1.02043	-1.50663	-2.24251	-4.57901	-0.769735	-3.12531	-1.93531	-0.780097	-0.0163059	-0.439352	-0.836294	-1.27617	-0.848438	-1.58146	-1.54507	-2.31709	-2.41614	-1.17583	-1.03126	-1.40784	-3.05734	-1.20494	-1.84932	-2.19635	-4.39386	-1.04808	-0.576051
CTGF	-2.49028	-2.04926	-2.96219	-2.91183	-0.0598696	-3.35162	-1.51407	-1.36065	-1.13303	-3.20218	-1.54504	-2.07986	-0.933387	-1.40369	-1.60999	-1.18969	-0.962328	-0.859991	-1.00783	-0.939999	-0.685448	-3.85832	-2.40835	-3.46647	-0.405064	-1.06437	-2.65946	-1.85618	-0.847485	-1.33428	0.156848	-0.852943
FAM167A	-2.47844	-1.35089	-0.650186	-0.282684	-1.43252	-1.59107	-1.52998	-2.22227	-0.783952	-0.137549	-0.535601	-1.29394	-0.67371	0.0436087	-1.21962	-0.576064	-0.46986	-1.95944	-2.30806	-2.50765	-0.643689	-0.813155	-0.657924	-2.03549	-1.39325	-1.04106	-2.64765	0.189167	-0.762329	-0.897591	-0.286968	-4.14451
GFRAL	-2.47504	-0.0715473	-1.97542	-0.85596	-0.737912	-1.21481	-0.897747	-2.22171	-0.144319	-0.121684	0.0457081	-1.00616	-0.561987	0.416599	-1.5345	-4.60698	-1.67682	-1.19987	-0.945276	-1.47611	-1.28266	-2.40193	-0.527196	-1.98931	0.610128	-1.04271	-2.64427	0.51487	-0.827518	-4.3759	-1.04051	0.278073
MEOX2	-2.41655	-3.14276	-4.31769	-2.80108	1.00039	0.234873	-0.817081	-1.71516	1.22393	-0.684028	-3.05666	-2.06019	-1.52352	-2.37509	-0.998202	-3.09739	-0.386541	-1.57346	-0.0986002	-3.88292	0.081184	-3.78464	0.0992315	-3.39278	-3.77406	0.704646	-2.58578	-1.72487	0.773059	-2.90685	-1.50558	-1.92382
LINC01950	-2.35487	-0.481209	0.0357492	-4.20669	0.825194	-0.414919	-1.35118	-0.390082	-0.940946	-1.66849	-0.889852	-0.89868	-1.08315	-0.215652	-1.01793	-2.0442	-1.15173	-3.04653	-1.65014	-0.0273108	0.0993846	-1.2803	-1.16661	-0.999849	-0.269718	-2.92567	-1.09675	-0.104462	-0.184682	-0.935176	-0.901204	-2.50988
SCN7A	-2.3277	1.69938	0.355567	-1.78204	-0.629096	-2.4528	-0.744231	-0.7641	-0.668455	-3.03962	-2.01934	-0.979413	-0.664028	0.414761	-0.225706	-0.699626	0.0434519	-1.02293	-1.20919	-0.371086	-1.13418	-3.69577	-1.31303	-0.237582	-3.68519	-0.576366	-2.49691	-1.68634	-4.34431	-2.81022	-0.472089	-2.50566
AC079950.1	-2.32275	-3.04894	-0.274157	-1.73315	-0.273935	-0.330908	-0.741242	-2.62949	-0.206351	-0.601238	0.0018935	-2.80577	-0.553429	0.163191	-0.0937461	-0.200754	-0.319195	-0.689166	-1.47946	-1.37297	-0.0824262	-3.69083	-0.414036	-3.29897	0.347395	-0.877246	-2.49197	-0.682836	-1.36301	-1.71113	-0.881968	-3.98882
STK32B	-2.29566	0.28479	0.0684221	-2.68802	-3.64905	-1.62063	-0.155992	-0.557875	-1.26011	0.0759172	-1.90357	-2.7836	-0.883787	-0.152184	-0.0244955	-0.984818	-2.10292	-0.868322	-1.44643	-0.0437366	-0.485676	-0.226017	-2.06034	0.17472	-3.65317	-1.28266	-1.00547	0.507576	-1.05305	-0.691405	-2.41093	-3.96174
AC108472.1	-2.2904	-1.85617	-0.163781	-4.1422	-0.636282	-0.00124784	-1.34197	-0.564193	-0.318087	-1.54689	-0.103907	-1.01034	-0.463683	-0.114708	-1.07884	-1.97991	-0.510655	-0.544198	-0.237362	0.476473	-1.05633	0.104567	-0.340079	-0.896952	-3.64791	-0.863164	-1.02643	0.713073	0.33454	-1.23673	0.395362	-2.50558
AC090152.1	-2.28625	-1.16829	-1.78714	-1.69697	-2.18298	-0.762042	-0.318492	-0.585589	-0.586963	-1.59166	-1.89727	-0.918536	-1.20592	-1.20503	-0.435718	-0.965877	0.24237	-1.13011	-1.00833	-0.274417	0.214238	-3.65431	-0.693699	-0.34146	-3.64373	-1.27242	-2.45545	-0.657252	-1.87214	-0.196859	-1.45026	-0.646198
APEX2	-2.27622	-1.84448	-1.16417	-1.68791	-3.62954	-0.936615	-0.709111	-1.61688	-1.35663	-1.57458	-0.886127	-1.18429	-0.47425	-1.21383	-2.0743	-2.96306	-0.75317	-1.10723	-1.08761	-3.74252	-3.52307	-2.20256	-1.041	-0.821524	-3.63367	-0.262636	0.568912	-0.0511102	-1.86941	-1.74226	-0.416663	-2.56317
AC016723.1	-2.27025	0.629171	-1.7733	-3.29888	-1.20797	-1.44929	-1.84643	-1.22469	-1.73383	-1.58644	-2.46241	-0.943817	-1.23212	-1.8313	-1.40153	-1.72722	-0.841961	-1.50222	-1.5247	-2.32095	-1.6968	-0.772797	-1.61931	-1.71685	-0.769916	-1.41893	-2.59185	-2.23912	-2.20157	-0.62931	-0.0127336	-1.81199
AL451062.1	-2.25555	-0.770775	0.106692	-2.09263	-1.5993	-1.455	-1.68928	-0.919994	-1.53612	-0.641672	-1.34198	-0.214262	-0.950785	-1.5345	-0.835743	-1.35402	-2.05663	-1.38145	-1.47328	-3.27535	-1.46306	-1.59433	-0.684608	-4.23167	-1.17026	-0.65166	-1.99006	-0.584781	-1.58978	-0.284346	-1.83742	-3.54171
MBLAC1	-2.18957	-1.06814	-0.648379	0.239639	-1.10349	-0.791268	-0.261784	-1.93534	-2.81919	-1.49334	-2.77921	-2.66781	-0.517813	-0.469648	0.162872	-0.560889	-1.40471	-0.560568	-0.659474	-2.21961	-2.00993	-1.11497	-0.594538	-3.16576	-0.104357	0.052334	0.117312	-0.567814	-0.839302	-4.09038	-2.34429	-0.258414
GNA14-AS1	-2.17112	-2.8973	-1.11608	-4.0229	-0.407228	-1.36662	-1.1568	-1.47084	-0.0601509	-0.442019	-4.21912	0.280736	-0.393519	-2.13931	-0.757078	-0.0654718	-1.39711	-0.605783	0.289029	-1.19486	-1.99904	-2.09342	-2.68272	-3.14733	-0.0859236	-1.73877	-2.34032	0.0831961	-1.33871	-0.757054	0.428232	-2.48063
OGDHL	-2.14903	-0.755517	-2.61826	-0.533794	-2.07347	-0.631348	-2.20158	-0.933629	0.031055	-2.86093	-1.76179	-0.960034	-1.12842	-0.428773	-0.632641	-0.846683	0.0468073	-1.13846	-4.36314	0.156189	-0.351015	-1.079	-1.14349	-1.66888	-1.06382	0.0887264	-0.885476	-0.535636	0.114731	-0.0571042	-1.33061	-0.503661
ELMO1-AS1	-2.14387	-0.630521	-0.601739	-0.488319	-0.494609	0.33982	0.175502	-1.39361	-1.28858	-0.300899	-1.75308	-0.792352	-1.19465	-1.05218	-0.752686	-0.83305	-1.94079	-0.345442	-0.858288	0.146016	-1.01313	-2.06704	-0.720251	-1.70802	-3.50136	-1.71156	-0.856206	-1.50218	-2.75847	-0.544771	-0.288289	-3.80993
AC068135.2	-2.14365	-0.582348	-2.58647	-1.59877	-1.05613	-1.03663	-0.142985	-1.83144	-0.835768	-0.420348	-2.72369	-2.53241	-1.66052	-2.12581	-0.879272	-1.81779	-1.36747	-2.16077	-1.9182	-0.167059	0.0532954	-1.06251	-2.42721	-0.776984	-3.50111	-1.13032	-2.31282	-0.495466	-1.84682	-4.04445	-0.69873	0.0866865
AC002467.1	-2.14337	-1.6993	-0.996155	-0.986719	-0.44362	-1.32769	-2.16451	-1.39132	-0.484277	-2.85523	-1.12775	0.297838	-2.1967	-1.04886	-2.85366	-0.247408	-1.94022	-1.85464	-4.35744	-2.15732	-1.92685	-2.06636	-0.680579	-3.11952	-1.05812	-4.15364	-0.883603	-1.49741	-1.18495	-2.62661	-0.697202	-2.31595
STOM	-2.14331	-1.03546	-1.03749	-1.55333	-2.07266	-3.00206	-0.558067	-1.33778	-1.23133	-1.37746	-1.83798	-1.19216	-1.3518	-0.424503	-1.88492	-1.25401	0.0555117	-1.29758	-2.8901	-1.19588	-1.96769	-1.07531	-0.460461	-0.132921	-1.05808	-1.12185	-2.31248	-1.49706	-1.84871	-2.57673	-0.696998	-3.80933
MERTK	-2.14039	0.566471	0.252178	-2.56609	-1.12566	-0.83081	-2.13383	-4.88632	-0.533199	-2.85226	-4.18834	-1.76974	-0.753306	-0.422637	-0.453188	-2.82229	-1.93721	-0.0515137	-1.91227	-3.60668	-1.02469	-1.06572	-0.975004	-1.6313	-3.49783	-4.15067	-0.883503	-1.46554	-2.76226	-2.56305	-1.24704	-2.45058
GLB1L2	-2.13636	-0.131366	-0.948328	0.205623	-0.988038	-0.491155	-0.55162	-0.850739	-4.22234	0.230092	-2.76886	-1.04931	-1.06207	-0.417542	-0.937247	-1.22142	-0.348202	-1.25253	-1.35614	-0.586928	-0.437158	-3.50443	-0.928726	-1.70115	-1.05117	-0.71095	-2.30557	-0.486795	-0.0492947	-1.10924	-1.27718	-2.43822
AC005537.1	-2.12466	-0.583888	-1.58363	-3.97642	-2.05619	-0.611257	-0.53386	-1.23062	-2.79242	-2.83656	-0.242683	-1.03904	-1.01683	-2.09741	-0.380719	-1.7964	-1.34102	-1.6741	-1.98761	-2.13653	-0.929828	0.956428	-1.24708	-1.62125	-1.03945	-1.10277	-2.29385	-1.46189	-1.70213	-0.642372	1.50478	-2.27749
AL049749.1	-2.12448	-1.50524	-3.59183	-1.51417	-1.46848	-1.52753	-2.18717	-1.50164	-0.563629	-0.852706	-1.39304	-0.718668	-1.32769	-1.4035	-1.2092	-1.22871	-1.12249	-0.976154	-0.71205	-1.13576	-4.37128	-2.04982	-2.28929	0.37543	0.282732	-1.36813	0.460685	-2.52395	-0.407727	-2.02305	-0.659042	-0.503916
AC027307.3	-2.08127	-0.978973	-0.931994	-3.93302	-1.0598	-0.772614	-1.08025	-0.591286	-1.6479	-2.79316	-0.683078	-3.9533	-1.025	-2.05627	-2.85052	-0.185301	-1.86748	-0.875021	-1.15911	-1.10513	-0.886687	-0.999348	-0.889813	0.389692	-0.996047	-1.05949	-2.25045	-1.4231	-2.69962	-1.54123	-1.20649	-0.171126
ACOT9	-2.0469	0.876338	-0.547039	-0.883398	0.0394004	-0.178698	-0.0314537	0.68432	-0.410735	0.928338	0.87148	0.716362	-0.352509	-0.325767	0.803289	-0.417273	-0.0349035	0.00306259	0.18115	-0.0827542	0.456087	0.0249696	-0.285629	0.754232	-0.961752	0.551112	-0.780973	0.175043	0.604153	-0.477836	0.665992	-3.71301
ERICH6-AS1	-2.03109	-0.0376073	-0.49134	-1.46618	0.619992	-0.190033	-1.09787	0.34184	-1.68104	-2.74302	-0.33505	-0.614304	-0.337254	-0.31004	-0.0398319	0.0843794	-1.24533	-0.0050004	0.0173318	-3.49745	-0.269655	0.364135	0.0374322	-1.58502	0.639053	-0.274961	-0.752668	0.640172	-0.115117	-0.123695	-0.171154	-1.31446
TMEM191C	-2.01881	0.0257775	-2.51305	-2.46107	-1.36502	-1.1436	-2.06724	-1.52835	-2.14341	-0.749447	-1.62654	-1.92827	-1.74386	-1.29842	-1.13027	-0.897381	-1.2306	-1.49535	-1.0623	-0.755053	-1.26025	-1.94413	-1.91449	-3.99492	0.0664859	-1.27627	-0.747392	-1.4065	-2.69209	-1.47902	-1.16038	-1.18515
AC025262.1	-2.01866	-1.4046	-0.660365	-0.628732	-0.178172	-0.666974	-0.160644	-2.01798	-1.04919	-3.7305	-1.07426	-0.508255	-0.668107	-1.05916	-1.24543	-1.12905	-0.349035	-0.350113	-0.0341299	-1.04269	0.200646	-0.140283	-0.751113	-0.296588	-0.933389	-0.780675	-1.73879	-0.00944189	-0.853963	-0.624594	-2.21331	-3.30657
ADIRF	-2.00986	-0.830228	-0.169448	0.0352882	-0.610948	-1.19649	0.643971	0.0538514	-1.09159	0.260375	-1.01149	-0.963397	-0.588338	-0.811911	-0.774374	-0.531021	-0.804255	-0.79896	-1.2232	-2.04495	0.346697	-0.34838	0.00137356	0.219737	-4.36727	-1.25124	-0.146445	-1.43144	-1.11387	-1.87806	0.443174	-1.10796
SST	-1.9757	-0.132826	-2.40963	-0.422493	-0.393681	0.326545	2.00878	-1.80714	-0.995657	-1.18719	-4.02372	0.720215	-1.39198	-0.858538	-0.484676	0.89787	-1.78498	-4.29068	-0.810552	0.292048	-3.22261	-1.8977	-1.9779	-0.0709945	0.109472	0.628958	-0.679384	0.282362	-2.59938	-2.46486	-2.05654	-3.64178
SGCG	-1.93214	-2.42075	-0.430197	-0.56007	-0.513502	-1.11798	-3.32158	-1.41173	-0.704658	-1.23295	-1.85943	-1.63086	-1.42218	-0.505038	-2.40964	-1.12512	-0.803704	-0.804567	-0.941014	0.0858527	-3.03117	-2.5929	-0.929296	-0.757077	-0.361394	-2.01261	0.593847	-0.958885	-2.29281	-1.38873	-1.17051	-0.643383
CPS1	-1.93115	-1.48612	-1.39052	-0.00228359	-3.28446	-0.506406	-0.344632	-0.518902	-0.57262	-2.64302	-3.9791	0.0286852	-1.49651	0.215039	-0.966049	-1.62043	-1.13884	-0.41853	-0.453976	-0.925533	-1.75604	-1.8584	-1.48315	-1.49686	-3.28859	-1.49878	-2.10031	-1.28127	-2.54761	-2.41506	-2.05121	-1.17299
SLC22A14	-1.93045	-1.14004	-1.33941	-1.38707	-3.28376	-3.74796	-1.94974	-0.884892	-1.50353	-1.24105	-1.53893	-0.705549	-0.71456	-0.211694	-1.67185	-0.302467	-0.734265	-3.27504	-1.70459	-1.9625	-3.17729	-0.855794	-1.6951	-1.434	-0.845203	-1.49808	0.342168	-1.28257	-0.213501	-1.39131	-0.48328	-1.1736
CNBD1	-1.92702	-1.48485	-3.82814	0.48406	-3.28038	-0.927554	-1.95522	0.0693243	0.0556974	-1.23549	-2.50914	-0.967132	-0.408086	0.221962	0.723002	-4.05894	0.744156	-0.20859	0.526148	-0.977844	-3.17391	-0.858627	0.208019	-0.373641	-3.28451	-0.175637	-0.639993	-0.284301	-0.67011	0.203719	0.245014	-2.22694
CRTC2	-1.9269	-0.815168	-0.107137	-2.3225	-1.85517	-0.663938	-0.344557	-0.0699765	-4.01288	-0.318851	0.259807	-1.21734	-1.13367	0.55635	-0.124069	-0.0310171	0.0765966	-0.38836	-0.349827	-3.39324	-0.172559	-1.85016	-0.580637	-0.465911	-3.28438	-0.501194	-2.0961	0.122448	-1.0657	-0.895437	-1.07584	-1.17663
AC068768.1	-1.91796	-2.64413	-0.348975	0.47137	0.672446	-0.903124	-0.961201	-0.0341583	-0.562425	-2.62987	-0.914845	0.1677	-0.209748	-1.91337	-1.66362	-0.607235	0.0946249	-0.394121	0.251362	-3.38429	-0.726177	-0.84818	0.214324	-1.47667	-0.832753	-0.166144	-0.654863	0.747734	-1.41447	-3.81878	-1.09472	-0.274114
IGFBP3	-1.91139	-0.539299	-1.4072	-1.31926	-4.26464	-2.84953	-0.915215	-3.21589	-2.55575	-3.62319	-2.42048	-1.97696	-0.97307	-1.19312	-2.10471	-5.04319	-2.69721	-2.6222	-2.68421	-1.33661	-1.22056	0.320151	-1.54359	1.67726	-1.82608	-1.47123	-0.63829	0.0516263	-2.07129	-1.12463	-2.03186	-0.566144
ABHD12B	-1.90902	-2.47446	-0.170664	-1.31882	-2.83292	-0.582657	-1.33773	-3.26709	-4.9949	0.461241	-0.115426	-1.3483	-0.935436	0.331014	-0.892358	-0.140894	-0.544171	-0.61121	-1.37821	0.232836	-1.15012	-0.517082	-0.715192	-0.44609	-4.26641	-0.294796	-3.07812	-1.29896	-1.94482	-1.76308	-1.18351	-1.37262
DEPDC1B	-1.89377	-0.223203	-0.362605	-0.735321	-3.38646	-1.73852	-0.399817	-0.574506	-1.1422	-1.20366	-1.13134	-0.918663	-0.626693	-1.28168	-0.938692	-0.475321	-0.694677	-0.737546	-1.0917	-0.69925	0.0537138	-1.08312	-0.403466	-3.01088	0.606571	-0.872766	-0.59897	-0.803999	-0.217261	-2.40117	-0.0646018	-0.677131
AC106791.1	-1.8847	0.0539867	-1.77131	-3.28939	-1.80047	-1.47692	-0.521334	-0.925753	-0.243394	-1.17484	-0.642992	-0.795398	-0.659186	-0.694927	-1.07216	-0.112384	0.230606	-1.09793	-0.632746	-0.0874194	-2.70031	-2.81084	-1.81353	-0.426048	-0.799418	-1.45619	-1.60682	0.134252	-1.47147	-0.229494	-1.02431	-0.277495
LINC01934	-1.87607	-0.352978	-0.736865	-0.00677321	0.217969	-0.609612	3.34494	-1.72595	-0.577343	-0.290441	-1.76728	-1.08975	-1.24088	-1.7419	-1.27357	-0.698646	-0.653649	-1.19303	-1.19135	0.0824945	-1.65463	-1.0704	-1.29549	-1.99979	-4.81843	-1.01111	-3.63015	-1.40293	-1.37086	-1.37358	0.679979	-0.790197
AC092140.1	-1.86932	-1.42845	-0.0194348	0.259322	-0.782411	0.205033	-1.90235	0.227771	-3.9553	-1.17655	0.276118	-0.188888	-0.250638	0.886085	-0.606353	-0.558523	-2.66331	-1.20492	-0.587609	0.722222	-3.11621	-0.207228	-0.0355847	-1.43177	-0.784121	-0.855723	-0.583336	0.370574	-1.34051	0.019955	-0.42992	-2.05646
GCC1	-1.86634	-0.338934	-1.32634	-0.690912	-0.468961	-0.53514	-0.852247	-0.601199	-3.52332	-2.16411	-4.91425	-0.575433	-0.850485	-0.681382	-0.781453	-0.745458	-1.07093	-0.174555	-0.290796	-0.551026	-0.13544	-0.211633	-0.854214	-3.84246	-0.196096	0.158717	-0.619773	-0.195603	-0.286379	-0.741027	0.0363499	-0.399229
SLC26A7	-1.86096	-2.40696	-3.33858	-0.594871	-2.79547	-2.80545	-0.134163	-1.86425	-1.87962	-3.57273	-2.01381	-1.26887	-1.41669	2.01342	-1.30213	-2.55001	-2.64491	-1.75752	-2.73673	-4.32715	-4.1077	-4.22887	-1.99302	-3.83702	-1.77561	-2.41556	-1.60527	-0.441584	-3.48558	-0.778485	-1.39426	-2.36565
SACS-AS1	-1.82073	-0.227706	-3.72187	-0.690508	0.57494	-0.572986	0.518378	0.150742	-0.424376	-1.124	-0.816932	-0.348693	0.175183	-1.81546	0.271747	-0.518891	-0.617636	-0.22671	0.0315448	-0.269095	0.961045	-0.163331	-0.489349	-1.33827	0.264444	-0.0689784	0.992115	0.0860651	-0.469608	-1.34352	-1.97781	0.551925
AC068599.1	-1.80558	-0.270591	-0.978154	-1.19062	-1.15181	-1.06143	-0.190566	-0.295985	0.0898599	-1.09018	-0.505654	0.209271	-0.703936	-1.73461	-0.574323	-0.500441	-3.60419	-1.06913	-0.473725	0.773005	0.238669	-1.14792	0.0417491	-0.671661	-4.16298	-0.0511474	-2.9747	-0.269301	-0.222996	-2.27018	-0.124106	-0.763865
CACNA1G	-1.80457	-2.35405	-4.7055	-2.21368	-0.663078	-3.80065	-2.79968	-2.41186	-1.89557	-2.12047	-3.44162	-1.71951	-1.88438	-2.77215	-4.9849	-1.5061	-3.59673	-1.56307	-3.54122	-2.8381	-2.63241	-4.17245	-1.15888	-1.22063	-0.719188	-1.38798	0.0771937	-1.12642	-4.82099	-2.26316	-1.91313	-3.11412
AC117402.1	-1.80435	-1.36896	-0.236544	0.119679	-0.760739	-0.059493	-0.851253	-0.105115	-0.887302	-1.10635	-0.855497	-1.36994	-0.531912	-1.80131	-1.04533	0.317027	-1.00743	0.43641	-4.01848	-0.269614	-1.62362	0.590569	0.414339	0.606089	1.28084	-1.37208	0.467021	-0.190455	-0.0881296	0.596123	-0.985367	0.992919
COL6A3	-1.78073	-0.648534	-1.24215	-2.19834	0.306394	-0.440448	0.57386	0.667515	-0.394117	-2.49265	0.585859	-3.65279	0.199983	1.01746	-0.219	-0.881268	0.0073517	-0.46813	-0.215586	1.00817	0.412528	-1.70501	-0.176684	0.237605	0.304466	-0.0285485	-1.94993	-0.180889	-1.3021	-0.679802	-0.977553	-0.0311651
AL606760.1	-1.76667	0.487691	0.317052	-3.61849	-0.0412798	-0.404419	-1.82189	-0.484688	0.412657	0.958294	-2.39232	-0.120383	0.0672309	-0.0463304	-1.57296	-0.875641	0.443634	-1.0637	0.864927	-0.197615	0.068767	0.304436	-0.162465	0.249837	0.903452	-0.334381	1.0769	1.23608	-0.802622	0.395207	0.0918086	0.597772
FOSB	-1.75603	-3.48214	-1.21409	-0.828779	-0.32538	0.149376	-0.732451	-1.02193	-1.13835	0.436519	-2.44352	-0.163302	-0.525037	-0.165538	0.895132	0.459919	-0.97806	-1.02543	-0.658741	-0.817662	0.13945	-0.0928547	-1.16648	-3.73217	-1.67076	-1.74242	-1.46965	-0.515405	0.172558	-1.0085	0.23579	-1.31952
POC1B-AS1	-1.74759	-1.61326	-0.0733621	-0.589338	-0.660718	-0.0706479	-1.18138	-0.374813	-0.886058	-2.0453	-0.471108	0.437912	-0.572857	-1.02654	0.208715	-1.11803	-0.378871	-0.927742	-0.0460718	-1.78726	-3.9944	-1.09272	-0.511938	-2.27399	-0.662312	0.00962647	-1.48209	-0.0767977	-3.31521	-1.21001	0.155561	-1.0954
AC091887.1	-1.70515	-0.308524	0.0208308	-1.10657	-0.477725	-0.471584	-0.579844	-0.43976	-1.40886	-0.168045	-0.38418	-0.760288	-0.212022	-3.71897	-0.783275	-0.00906311	-0.918657	-0.310043	-1.18785	0.288675	0.195387	-0.462437	-0.0309632	-0.450248	-0.29791	-0.188833	0.359425	-0.135423	-0.942736	-1.00538	-0.74983	-0.236634
ZNF787	-1.70247	0.21378	0.0772496	0.110482	0.374905	0.204326	-0.615593	-0.42034	0.0690483	-1.58278	-1.33443	0.431325	-0.186851	-0.289888	0.448525	0.27031	0.501997	0.0161174	-0.407183	-0.999881	-0.10817	0.249699	0.0703714	-0.267329	-4.64482	-1.52978	-1.00525	-0.494702	0.362152	-0.952415	-0.150737	-0.170029
GCH1	-1.69785	-0.575917	-0.156707	-0.507887	-0.00534331	0.113624	-0.738155	-0.207563	-0.781805	-1.00138	-3.74584	-0.501468	-0.711394	0.470038	-0.383961	-0.0610978	-1.49478	-0.656481	-0.861236	-0.146284	0.102321	-0.0360969	-1.08688	0.316954	-0.612638	0.064103	-1.86704	2.21849	-2.3067	-0.203534	-1.85361	-0.9619
SGMS1-AS1	-1.68028	-1.62107	-0.737059	-0.886292	-0.593637	-1.40426	-1.70551	-0.580211	-0.910724	-2.53623	-0.402448	-0.787526	-1.26337	-1.06703	-0.74526	-1.36957	-4.06111	-1.25414	-0.603924	-0.712356	-0.780087	-0.869586	-1.54728	0.0158871	-2.17992	-0.664036	-0.995	-2.67939	-1.02451	-0.888048	-1.05384	-0.563577
PHF19	-1.67226	-2.39839	-0.566874	-2.06528	-3.02557	-0.264641	0.326684	-2.99964	-0.69979	1.26938	-0.338573	-0.941283	-0.210484	-0.574807	-0.112585	-0.0344022	-3.91176	-0.663405	-0.500213	-1.70449	-2.9191	-3.04027	-0.789129	-2.64842	-0.587009	-0.659089	-0.412975	-1.02174	-2.20806	-2.15627	-1.79158	0.522658
PDGFA	-1.6717	-0.700011	-1.10659	-0.514911	-1.01691	-0.344495	-0.660117	-0.84022	-1.35233	-0.881036	-0.584595	-0.151853	-1.39901	-0.214546	0.0416867	-0.360764	-1.47332	-0.499273	-1.88481	-1.69618	-0.839779	-4.03967	-0.996667	-1.21588	-4.02909	-1.66242	-1.40721	-1.06623	-0.765017	-0.578207	-0.207131	-0.916723
TPRN	-1.66757	-0.668671	-0.277515	-0.226331	0.554643	-0.968641	-0.141059	-0.208785	0.163597	-0.198217	-0.720161	0.0019773	-0.207999	0.177647	-0.598697	-0.616493	-0.727408	-0.0473923	0.0967075	-0.28327	-0.0590654	-0.372942	0.0875024	0.162854	-0.167242	-0.646895	-3.42164	0.065458	-0.357491	-0.40797	0.0303653	-0.602464
AC016907.2	-1.66149	-0.550592	-0.153603	-0.504243	-0.0119756	-0.221668	0.392074	-4.40745	0.489164	1.07238	-3.70947	-2.14558	-1.22802	0.0575592	-2.3744	-0.350648	-2.46092	-0.600822	-0.132415	-0.134473	-1.48497	-0.586867	-2.13709	-0.200234	1.00869	-0.655884	0.567338	-1.02151	-3.67808	-0.567355	-0.808322	0.12277
DYDC2	-1.66079	-0.54952	-2.10456	-1.07102	0.471165	-1.1495	0.917919	-0.708021	-0.303067	-2.37266	-0.264623	-0.0850814	-0.988435	-0.570654	-3.84126	-0.783454	-2.46017	-0.401019	-1.43574	0.296131	-1.44628	0.737838	-1.05737	-1.16835	-0.575541	-0.228357	-1.82994	-0.0172657	-3.67735	-3.56157	-1.79317	-1.84115
HHIPL1	-1.65991	-0.092648	-1.1197	-3.51164	-1.55321	-1.36436	-0.678983	-2.98535	-2.32397	0.0622292	-3.70786	-0.196272	-0.504546	-0.570324	-2.37345	-0.770266	-3.89942	0.0804795	-1.35983	0.664496	-0.466526	-1.58697	-0.770615	-1.22334	-0.574668	0.0856262	0.612407	-0.0172792	-1.12431	-2.14187	0.195999	-0.218613
AL513314.2	-1.65799	-0.337119	-1.13295	-1.63789	-1.58452	-0.291616	-2.31963	-1.56832	-0.501564	0.101863	0.0530889	-2.77511	-0.67468	-2.19	-0.932878	-1.3425	-0.340286	-1.17237	-0.44632	0.189621	-2.05347	-0.581241	-0.454016	-0.751468	-1.15764	0.0896484	-3.41204	-0.218828	-0.495615	-0.0422123	-1.03487	-0.092823
AC079336.4	-1.63962	0.759399	-1.53134	-2.08795	-1.55306	-0.793087	0.109593	-0.938873	-1.05802	-0.817803	-2.25056	-1.06993	-1.08234	-0.476988	-1.8919	-2.34162	-0.436313	-1.15285	-4.85364	-1.68722	-0.929485	-2.56311	-0.982169	-0.294661	-1.55431	-1.61876	-1.35505	-1.0107	-0.853671	-0.5501	-0.782551	-1.21704
AC092422.1	-1.639	-1.24373	-1.41095	-0.356049	-0.887808	-0.847102	-1.20232	-0.832224	-0.711514	-0.134487	-0.705159	-0.712319	-0.849741	-1.08434	-0.177518	-1.21981	-1.78493	-0.571787	-1.29849	-2.14267	-1.69074	-1.56539	-1.15201	-0.424845	-3.36102	-1.02005	0.436771	-1.15408	-0.939344	-1.27548	-3.02878	-0.524452
GRM7-AS1	-1.63677	-2.20898	-1.52221	-1.04794	-1.55301	-0.981264	-1.07569	0.129774	-3.29148	0.0371372	-0.401472	-0.294219	0.121093	0.455329	0.646211	-0.317705	-0.109277	-0.367563	-0.290158	-1.66158	-0.467413	0.607019	-1.02262	-2.18822	-0.551481	-0.395623	-2.80588	-0.418276	-0.881443	-0.2792	-0.775682	-0.978428
MCMDC2	-1.63582	-3.36188	-1.56092	-0.989321	-1.50076	-0.341185	-1.6715	-2.38202	-0.692291	-0.452044	-1.18956	-0.550828	-1.2892	-2.62791	-0.405644	-4.76761	-1.43257	-1.03001	-1.45589	-0.642179	-3.88259	-2.56252	-2.0264	-1.09882	-1.5505	-2.20341	-1.37341	-1.01034	-0.98705	-1.59337	1.52913	-4.30175
PLXND1	-1.63107	0.474978	-1.06071	-1.44077	-0.938139	-0.957363	-1.6701	-1.59212	-1.7151	-3.34286	-0.406785	-1.06448	-0.917153	-0.911049	-2.30562	-1.74045	-0.852059	-1.34174	-2.40794	-1.63344	-1.38859	-2.55472	-2.92987	-2.14747	0.0392107	-0.397578	-2.80015	0.0337947	-2.31262	-2.03311	-0.773422	-0.362085
AC073283.3	-1.62515	-0.0210464	0.179469	-0.011002	-0.5398	0.0883107	-0.0540216	-0.164778	-0.307319	1.16451	-3.67319	0.148255	0.0983593	0.549987	0.606211	0.0111352	-0.0886638	0.383586	-1.40335	0.960889	1.33972	0.772927	0.505983	-0.103913	0.460008	0.608698	-0.361282	0.604375	0.636799	-0.127479	0.565824	-0.479125
CCNE2	-1.60926	-3.33537	-0.756134	0.279466	-0.926285	-0.234887	-0.592997	-0.235643	-0.646034	-0.899727	-0.215561	0.405804	-0.290496	-0.709097	-0.164407	-0.723907	-0.0815519	-0.159366	-0.177354	-1.04282	0.566636	0.461509	-0.136149	-0.547905	0.0609693	-0.176842	-1.34294	-0.199533	0.0739667	-0.0682417	-0.12589	0.0328711
PFKFB2	-1.60798	-2.05093	-0.810436	-0.59046	-0.775085	-0.753132	-1.17464	-1.70205	-0.856657	-1.43739	-0.823638	-2.15538	-1.1052	0.109853	-1.11467	-0.706346	-0.180355	-0.587199	0.00845216	-0.899717	-0.414884	-0.116458	-1.00234	-0.397002	-0.522662	-0.763086	-3.36202	-1.61173	-1.05408	-0.835608	0.836956	-1.53427
DVL1	-1.5695	-0.567937	-1.04931	0.021235	-3.92279	-0.150666	-0.205981	-0.0958475	-0.880957	-0.243887	-0.465217	-1.47652	-0.00883678	-0.379597	-0.150161	0.190988	0.537562	-0.638263	-0.0181019	0.406819	-2.3851	0.0856273	-0.139061	-0.507533	0.837691	-1.12945	1.03307	-0.980264	0.324583	-0.0762679	0.664959	0.136892
BOLA1	-1.56925	-0.916212	-1.56199	-0.724555	0.121674	-1.15551	-0.778796	-0.522422	-1.39035	-0.378776	-1.17699	-1.04222	-0.797808	-1.02875	-0.821318	-1.58042	-1.21957	-1.10906	-1.21275	-1.90752	-0.549146	-1.49185	-1.38351	-0.248089	-0.805853	-1.28772	-0.620128	-3.30773	-0.703055	-1.33421	-0.993891	-0.732586
GK	-1.55803	0.170393	-0.633389	-1.27962	-0.993212	-0.784959	-0.584452	-0.114241	-0.558205	-1.60376	-1.05383	-0.996974	-0.901405	-0.868392	-0.718125	-0.25392	-0.676674	-0.815732	-1.33169	-0.57584	-2.69112	-0.806744	-0.621293	-1.85637	-5.2373	-0.6454	-0.292731	-1.54054	-0.534791	-1.58312	-1.51835	-0.843792
PNPLA3	-1.55682	-1.16037	-1.35002	-1.11361	-0.494695	-0.870292	0.0735454	-0.252729	-1.90465	-4.59054	-0.482634	-1.5785	-0.810557	-0.217282	-0.792117	-0.865962	-0.0865671	-0.651645	-0.987799	-0.463537	-1.08467	-1.21737	-0.867134	-0.575526	-1.20847	-0.540227	-0.304035	-0.847754	-0.599427	-0.919853	-0.981173	-1.91251
LINC01013	-1.54801	-1.35452	-0.779758	0.328874	-3.04181	-0.320695	0.162038	-0.881355	-0.827885	-3.84478	0.233761	-0.458374	-0.197882	-0.931855	-1.26984	-0.373684	0.463329	0.0915277	-0.304842	0.417177	-1.94415	0.113854	-0.417362	-0.705341	-1.04767	-0.115557	0.151015	0.186263	-0.612938	-0.0227033	-0.0296094	-0.65972
QRICH2	-1.54775	-1.13335	-1.59299	-0.742265	-0.43861	-0.826759	0.183581	-2.10329	-1.21738	-1.42256	-1.372	-0.369015	-1.0149	-1.41139	-0.621883	-1.5029	-0.604872	-1.5271	-1.13683	-0.165002	-1.97363	-3.05708	-1.89751	-0.594662	-2.04738	-5.14291	-0.883829	-1.54223	-0.841614	-2.56116	-1.27236	-0.863778
AC004594.1	-1.52678	-0.526856	-2.99969	-4.37845	-0.877606	-0.815813	-0.525961	-0.764961	-0.411596	-3.23859	-0.243961	-0.167513	-1.13597	-0.376251	-1.7924	-0.639303	-2.32358	-0.53741	-1.68083	0.0665895	0.673222	-3.89473	-2.45751	-2.09113	0.143488	-0.107534	-2.69587	0.91779	-0.644981	-4.4275	-0.671217	0.782724
OPN5	-1.52271	-0.433786	-0.473256	-0.93157	1.11629	-2.53067	-1.50105	-4.26869	0.378762	0.20966	-2.16263	0.211558	-0.884068	-1.48176	-0.816683	-1.21191	0.0203768	-0.595205	-0.581694	-2.98905	-1.35288	-2.89077	-1.07315	1.1651	1.56249	0.488396	-1.69191	-0.832098	-1.09498	-1.93947	-0.612829	-1.83692
TRIM67	-1.51417	-1.1665	-0.0698223	-0.768283	-0.427576	-0.418707	-0.599921	-0.584587	-0.838133	-0.464704	-0.536994	0.416682	-0.0436732	0.435773	-0.134886	0.447271	-0.501973	-0.297147	-1.50943	-0.210766	-1.00907	-0.442197	-0.202814	-0.450411	-0.843892	-0.175596	-3.68325	-0.353099	-1.09991	-0.165994	-0.424358	-0.357761
AC092614.1	-1.50927	-0.239495	-0.38215	-0.892941	-0.856138	-1.29064	-0.935546	-1.26085	-0.884171	-1.81184	-0.770797	-0.761375	-0.383141	-1.4354	-3.27009	-1.59894	0.501422	-0.242822	-2.28664	-0.189278	-3.75606	-0.117627	-1.17964	-0.98073	-3.86665	-1.48881	-2.67837	0.507311	-0.666356	-0.417861	-0.32234	-1.92655
AC009118.3	-1.50307	-1.9478	-0.560821	-0.724572	-0.201744	-1.37985	-0.720456	-0.664521	-1.19349	-2.38302	-0.743382	-1.59986	-0.243776	-0.894621	-0.853466	0.216975	0.203642	-0.938903	-0.743078	-1.11235	-0.84877	-0.69028	-0.961684	-1.02888	-1.00272	-0.846784	-3.25712	-0.868405	-1.41403	-1.98414	-0.880886	-1.90131
AC068756.1	-1.48469	-1.06553	-0.972106	-0.894053	-3.83793	-0.846396	-0.109761	-0.600296	-1.16978	0.171987	-1.09126	-2.05691	-1.30613	-0.764615	-2.22988	-1.18279	-0.687315	-0.687042	-0.669387	-0.541432	-0.684478	-1.41496	-1.68887	-1.02663	-3.84206	-0.732818	-2.65377	-0.864098	-2.16504	-0.599588	-1.65818	-1.07432
AC010320.2	-1.48296	-1.07607	0.239114	0.0911986	-0.428659	-1.26442	-0.474452	-0.510909	-2.1309	-1.73532	-3.10972	-4.35491	-0.485408	-0.762764	-0.921909	-1.17214	-0.287217	-0.94708	-1.16602	-0.506711	-0.64211	-1.41305	-1.05399	-1.09509	-0.397659	-0.0542513	-1.21971	-1.86663	-0.642142	-0.852399	-1.05369	0.146458
TARDBP	-1.48183	-1.08276	-1.37187	-0.58038	-1.43857	-0.57906	-0.908777	-0.625122	-1.52111	0.244714	-0.701145	-2.95814	-1.68407	-0.761524	-2.29126	-1.59088	-2.27866	-0.864705	-3.27237	-0.912062	-1.33575	-0.0867964	-2.92368	-3.45791	-0.396507	-0.720138	-1.19969	-1.86729	-0.990963	-4.38253	0.0612898	-0.54639
SLC31A2	-1.47574	-1.66764	-1.88293	0.138984	-3.82896	-1.53813	-1.48102	-1.77676	-0.862966	-3.18751	-1.60793	-0.200488	-1.2024	-2.4538	-1.21025	-2.14871	-1.26525	-1.95243	-1.69629	-3.94194	-2.25739	0.176424	-1.59311	-1.01272	-3.83308	-2.05352	-2.6448	-0.818866	-0.923782	-0.990808	-1.02649	-1.93968
LAMA2	-1.45457	-4.50254	-0.080265	-1.39718	-0.90551	0.0593305	-1.75698	-0.424233	-1.62459	-2.06979	0.544298	-0.256676	-0.625822	-0.67304	-1.00472	-0.0835964	-1.11071	-0.641898	-0.855043	-0.982161	0.214838	-1.37701	-0.855866	-1.75353	-1.1062	-0.75704	-0.505313	-0.747271	0.078687	-1.09494	-2.36863	-0.833985
PLK2	-1.44649	-0.213814	-0.330823	-0.0177746	0.157418	-0.372046	-1.08014	-0.396269	-0.840458	-0.467639	0.00315998	0.251767	-0.2419	-0.894512	-0.37347	-0.536167	-0.537368	0.309676	-0.299721	-0.470203	0.0378109	-0.788953	-0.326394	-0.431349	-1.36118	-0.424463	-3.61558	0.631221	-1.16627	-0.336735	-1.58576	-0.741363
LRRC45	-1.43497	-2.3931	-2.51374	-1.42963	-0.62358	-1.757	-0.403691	-1.37704	-2.10232	-1.38601	-0.622112	-1.62918	-2.10723	-0.84555	-1.45859	-1.7091	-2.23461	-0.863744	-1.48914	-1.46746	-1.82843	-1.36218	-1.81842	-2.57725	-4.37726	-1.59782	-3.18898	-1.40851	-1.3636	-0.685076	0.00587981	-2.43033
KIAA1217	-1.4248	-3.73583	0.118626	-0.179169	-1.32135	-0.406625	-1.44002	0.207558	0.462617	1.2081	0.47152	0.854417	-0.457922	-1.28909	-2.19402	-0.682277	0.275753	0.0413089	-1.44256	-1.44108	0.32503	-1.35192	-1.91419	-2.56599	-4.36713	-0.779311	-3.17885	-1.4041	-0.428139	-0.218032	-0.318772	-0.87242
TPRG1	-1.39274	-2.09567	-0.818672	-1.86696	0.232997	-0.389683	-2.97767	-1.1886	-1.16253	-0.337515	-0.887562	-3.46896	-1.20702	-1.8694	-1.06719	-1.35	-2.78578	-2.07251	-0.483592	-4.44388	-2.75444	-2.90513	-2.38252	-3.95375	-1.89235	-0.972049	-3.14675	-1.30447	-3.59802	-1.56142	-0.373531	-2.20835
NOP14-AS1	-1.39262	0.23859	-0.238805	-0.471314	-0.116066	-0.272139	-0.092267	-0.914998	-1.43857	-0.149692	-0.532568	-1.01696	-0.545185	-0.386552	-0.215782	-0.279771	-1.02051	-0.131499	-0.640021	-0.410444	-0.199607	0.00403159	-0.181764	-0.96391	0.0146242	0.125021	-3.5617	-1.17801	-0.475816	-1.85883	-0.650295	-0.163428
PRSS27	-1.38311	1.47259	-0.868501	-4.23479	0.0424419	-0.276403	0.568578	-0.578947	-0.260571	0.277169	-1.0366	-2.85847	-0.413914	0.136481	-0.535162	-1.48287	-1.58637	-0.528005	-1.59719	-2.40136	-1.23517	0.0119437	-0.706782	0.0284033	-0.297818	-1.35706	-0.142385	0.618902	-1.97309	-1.23669	0.143465	0.0775741
AC137630.2	-1.36637	-0.0547094	0.61712	-0.760826	-3.71966	-0.431261	-0.349045	0.0406397	-1.01437	-0.0447568	0.306749	-0.93479	-0.312264	0.187598	-0.552553	0.274187	0.16365	0.1755	-0.0214096	-0.800436	-0.577984	0.514685	-0.0927377	-0.345006	0.718901	-0.352103	-0.115104	0.307152	-0.955055	0.376553	0.121277	-1.09981
AC138904.3	-1.35374	-0.928876	-0.400267	-1.08423	-1.05004	-1.15229	-2.10753	-1.46331	-0.67384	-2.03278	-1.58426	-0.317178	-0.982619	0.0901416	-0.577374	-1.19229	-0.559808	-0.832736	-0.562648	-0.542765	-1.42032	-2.59714	-1.26586	-0.911293	-1.00538	-0.337343	-0.806959	-3.07235	-4.27983	-0.705147	-0.48811	-0.132975
AL591242.1	-1.35027	-1.21986	-1.21226	-2.76816	-2.27329	-0.413178	-0.338202	-0.179861	-1.03033	-0.636871	-0.131101	-0.500814	-0.767234	-1.28456	-0.788607	-3.03675	-2.14129	-0.861427	-4.56428	-0.781815	-0.188278	0.0449202	-0.0320947	-0.894694	-1.26495	-0.598057	-2.51935	-0.746517	-1.38504	-1.81569	-0.928011	-0.215833
PIK3C2G	-1.34945	-0.740593	0.616515	-1.18783	0.719204	-0.751062	-0.338032	-0.0846189	-1.99824	-0.557848	-4.39734	-1.3463	-0.597583	-0.370598	-2.09651	-1.45807	-1.15109	-0.732879	-0.85459	-0.780716	-2.14459	-3.7174	-0.0165807	0.414713	0.32082	-1.91708	-0.0782267	-0.743303	-0.286247	-0.850337	0.53529	-0.504831
AC139100.1	-1.33922	-0.18835	-1.03431	-0.986708	-0.526336	0.168432	-0.281489	0.225086	0.450508	-0.597491	-0.182735	-0.29946	-0.346741	-1.01407	-1.66863	-1.01236	-0.0193306	-0.358355	-0.850727	-0.620967	-1.16213	0.327138	0.328183	-3.90029	0.161115	-0.172439	-0.675361	0.373597	-0.91915	-0.855067	-0.720934	-0.385614
AD000090.1	-1.33863	-0.397084	0.000708437	-0.437661	-2.23675	-0.898789	-0.762847	-0.729764	-0.00737951	-1.64255	-0.995887	-0.128536	-0.877027	-0.17205	-0.729344	-0.70989	-3.13747	-0.380718	-1.55452	-0.787139	-0.537764	-3.70659	-0.596189	-0.880246	-0.253327	-1.89869	-1.07597	0.654847	-0.754977	-1.18777	-1.1956	-2.63273
AL391152.1	-1.32806	-1.88593	-0.478304	-1.73827	-0.279572	-0.76747	-0.325832	-1.28452	-0.142954	-3.03986	-0.87329	-1.36734	-2.05461	-1.23873	-1.58975	-2.0029	-4.5675	-0.882299	-0.990084	-0.351461	-1.1953	-0.253315	-0.555483	-0.957294	-0.24275	-1.88651	0.584571	-0.685894	-0.512415	-2.80986	-0.472041	-1.77517
AL357054.2	-1.32083	-0.110882	-0.195145	-2.73738	0.05421	-1.05374	0.0412777	-1.09338	0.487624	0.398001	-0.373988	0.397889	-0.738418	-1.26306	-4.50126	0.162199	0.0509195	-0.286712	-1.49637	-0.0282861	0.670809	0.34345	0.412936	-0.300731	-1.23555	-0.0794516	-2.48995	0.976391	-0.697612	0.379873	0.159504	0.956447
AC004556.1	-1.31356	-1.19587	-0.463162	-1.1218	-1.27729	-0.833748	1.04757	-0.139063	-1.3987	-0.0467959	-1.02684	-2.79381	-1.68504	-1.23168	-0.302007	-4.44534	-1.52881	-1.60972	-3.10656	-3.77976	-2.13493	-0.656213	-0.547719	-1.87448	-3.6709	-2.88333	-2.48262	0.320368	-2.92437	-1.7764	-1.47646	-1.74636
AC009975.1	-1.31197	-0.370871	-0.770398	-1.18526	0.0496627	-1.098	-0.348116	-1.02797	-2.93965	-3.02377	1.01606	1.26484	-0.953243	-2.30282	-0.12044	-2.01388	-0.794779	-0.742348	-1.52867	-3.77819	-2.13314	-0.649945	-0.79156	-0.298243	-3.66933	-2.87691	0.989986	-1.68611	-0.0981321	-0.720802	-0.454843	-2.60763
AC005304.3	-1.30826	-0.721126	-0.737116	-4.15993	-1.17363	-0.057319	0.0866295	-1.61207	0.0804872	-3.02007	-2.93635	-0.995562	-0.0241013	-2.30066	-2.12421	-0.427345	-0.515323	-0.796206	-1.12814	-0.737455	-0.073485	-0.241489	0.575574	-1.86822	0.362006	-0.875801	-2.47736	-0.683507	-0.524407	-0.464995	0.136522	-1.56954
CDH23	-1.2976	-0.0558375	-0.125881	-0.396183	-3.65086	-0.0327551	-1.34335	-0.745034	0.194113	0.0475299	-0.355729	0.613343	-0.21482	-0.986364	-2.04351	-0.978292	-1.10506	-0.726201	-0.242972	-2.31546	-0.102931	-0.219243	-0.779992	-0.221421	0.372657	-0.545644	-2.4667	-0.0659763	-0.944647	-0.713332	0.245861	-1.15896
AC090617.4	-1.29432	-1.16816	-0.75347	-0.138466	-1.16705	-0.619209	-1.34276	-1.51882	0.0911857	-1.54914	-0.599194	-1.20377	-1.02182	-1.22333	-0.486657	-0.98352	-2.09117	-0.400136	-1.02503	-3.76055	0.143996	0.359528	-0.209239	0.169037	0.375949	-0.547032	1.35673	-0.0637553	-1.33046	-4.19504	-0.435877	0.56241
AP002449.1	-1.29394	-2.27457	-1.79454	-4.73054	-2.78111	-0.882594	-1.30935	-0.857259	-0.197564	-0.60833	-1.14453	-1.32078	-0.870769	1.3927	-1.62063	-0.757656	-0.504058	-0.769157	0.0656186	-1.88577	-1.72766	-0.213703	-2.05728	-3.85497	-1.79356	-1.1267	-3.04796	-1.27381	-1.52177	-3.32722	-1.45592	-0.840165
AC027808.1	-1.28165	-0.834929	0.148808	-0.276883	0.0201178	-0.141699	-0.344351	-0.490855	-0.380961	0.154065	-0.333796	0.757155	-0.443753	-1.14459	0.153533	-0.387609	-0.494545	-0.468207	-0.479831	-0.5653	-2.66919	-4.23456	0.0855348	0.775971	-1.7813	-1.11101	-0.0178725	-0.651287	-0.319106	-0.218852	-2.09241	-0.899539
CENPBD1	-1.2794	-0.143716	0.494285	0.320892	0.797314	0.331805	-0.49011	-0.717026	-0.907423	-3.57618	0.577793	0.423432	0.0671233	-2.87544	-0.0363942	-0.389045	-0.665899	-0.213814	0.0413706	-0.303601	0.127759	0.0185404	-0.00979415	0.666818	-0.1941	-0.112172	-0.030758	-0.647877	0.418203	0.440162	-0.652125	0.683348
SIPA1	-1.27272	-1.13841	-1.73418	-1.10977	-0.645398	-1.08563	-0.258557	-0.624363	-0.3322	-1.57042	-1.36143	-0.859697	-0.941522	0.147256	-0.0396878	-0.961994	-1.48692	-1.10392	-3.06005	-3.73894	-2.07028	-0.198008	-1.03745	-0.869367	-1.1874	-4.28293	-0.00183697	-0.0485184	-0.2655	-0.427796	-0.41287	0.436201
AC091057.6	-1.27256	-1.9987	-1.72067	-0.718312	-0.186467	0.0328195	-0.312066	-1.63727	-3.3585	-0.576245	-0.267831	-0.724874	-0.286002	-1.26635	-1.08649	0.623283	-0.474849	-0.984754	0.299368	-1.30256	-1.09286	-0.192891	0.405755	0.185572	0.812678	0.479217	-1.44172	-0.652585	0.623315	1.30497	-0.444988	-2.93857
ZFY-AS1	-1.24199	1.28615	-0.122397	-0.906041	-2.74862	-0.795565	0.0444021	-0.319338	-1.87373	-0.107061	-0.880778	0.0263264	-0.518934	-1.10579	-0.240599	-0.525883	-1.29233	-0.678411	-1.04419	-1.25973	-0.661837	-0.434198	-0.6985	-0.762203	-0.15668	0.0584474	0.484316	0.433692	-0.865994	-1.04404	-0.966922	-3.11245
AC005703.4	-1.23543	-1.20075	-0.713032	-0.244342	-0.447987	-1.03773	-0.80657	-0.843591	-0.879694	-3.53217	-0.267343	-0.670435	-0.535462	0.236995	-0.428864	-1.52341	-0.445676	-0.545326	-0.407993	-2.84002	-1.05944	-0.158166	-1.3866	-0.446385	-4.17774	-0.799241	0.00262164	-2.22003	-0.907422	-1.00821	-0.960639	-2.21328
NAB1	-1.22828	-0.143425	-0.914283	-0.214152	-0.574037	0.183781	-3.30569	-0.218218	-0.873426	-1.52079	-1.25366	-0.554818	-0.367872	-1.03148	-0.623774	-0.329077	-0.444221	-0.939356	-0.431497	-0.943697	-1.0582	-0.83468	-1.19473	-1.20595	-1.14295	-0.212926	-1.96099	-0.553609	-0.324371	-0.468592	0.228558	-0.426975
AC104134.1	-1.21626	0.449232	-0.290479	-1.23084	-2.70626	0.352003	0.605989	-0.633308	0.300993	0.0213944	0.385533	-3.27141	0.075622	-0.613506	0.363372	0.320673	-2.60289	-0.327303	-0.779563	-0.508733	-1.03946	0.0819663	-0.516141	-0.824699	-0.130947	-0.368747	-2.97031	-0.578475	-0.795438	-1.66279	-0.599117	-0.455294
AL109811.1	-1.20684	-0.596904	-1.66797	0.56258	1.16827	-0.101887	0.00691384	0.508914	-0.294602	0.45596	-0.263132	-0.648693	0.184844	-2.20723	0.274175	0.0930849	0.318352	-0.672808	-1.41992	0.0848853	-3.45365	-0.138708	-0.191252	0.255141	0.4634	0.0348417	-2.37596	0.461775	0.290811	0.308367	-0.783836	0.582519
SVOPL	-1.20616	-0.296863	-1.27017	-0.400496	-0.371564	-1.13883	-1.86418	-1.48747	-0.112028	-1.08187	-1.03388	-0.163463	-1.6707	-1.73584	-0.977863	-1.15032	-0.779032	-0.851417	-1.5681	-1.81581	0.00914708	-4.15904	-1.18	-1.33816	-4.14846	-0.549791	-2.96018	-2.19878	-0.504654	-1.25484	-0.585447	-1.05511
MAFF	-1.20085	-0.264273	0.0788583	-1.59967	-1.13033	-0.600802	-0.77304	-0.810063	-0.872751	-1.07304	-0.20489	-0.698097	-0.657192	-0.25354	-0.66537	-0.676076	-0.404826	-0.998871	-0.0548967	-0.782889	-1.0591	-4.15375	-3.21105	-0.817474	-1.70049	-1.02933	0.0828971	-1.18465	-1.48484	-1.68497	-0.589243	-0.841092
IQCM	-1.20049	-1.65422	0.0642058	-3.20316	-0.668899	-1.71697	-1.63771	-0.855995	-1.15437	0.182414	-1.39468	-1.69382	-0.566317	-2.787	-1.18385	-0.883417	-1.99985	-1.50915	-0.346043	-1.24714	-4.03221	0.097895	-1.09886	0.716959	-1.70012	-1.35301	-1.52057	-2.18131	-1.42706	0.184934	-1.36402	-0.000434322
GDA	-1.20048	-0.696862	-4.1014	-2.5821	-2.13659	-2.2674	0.223191	-1.56669	-1.84231	-2.9122	-1.68277	-2.69996	-1.22632	-2.15243	-1.09942	-2.89588	-4.43983	-1.3358	-0.894422	-2.23578	-1.96606	-2.12166	-1.96461	-3.17649	-1.11509	-0.457173	-0.899554	-1.49567	-2.82789	-1.54462	0.366388	-0.928198
AC073842.2	-1.19239	-2.33966	-0.900321	-3.19725	-2.67538	-0.965802	-1.51266	-1.52986	-1.8615	0.543166	-4.8252	-1.11349	-1.05688	-0.250369	-1.21649	-1.47561	-1.24442	-1.17152	-1.33183	-2.80734	-1.58508	-1.70261	-1.25898	-0.25406	-1.692	-0.336893	-2.9464	-2.15599	-1.12735	-1.73327	-0.593965	-0.846793
AC116903.2	-1.17848	-1.36737	-0.201808	0.135688	-1.14691	-1.40317	-0.75414	-0.293201	-0.175952	-3.47524	-1.11087	-0.677289	-0.606761	-1.04311	-1.55349	-1.4442	0.352835	-0.387163	-1.02056	-0.78723	-0.326367	0.30121	0.633706	0.144953	0.643796	-1.00663	-1.48146	-1.14926	-0.750064	0.0782692	0.10737	-0.297947
TTLL4	-1.17108	-0.778387	-1.6444	-1.18806	-1.03631	-1.45291	-1.18752	-0.070851	-1.40193	0.558196	-0.77706	-1.2765	-0.822519	-0.225069	-0.736901	-0.854006	-0.091901	-0.488706	-0.616077	-2.77519	-0.961461	-4.12397	-0.198204	-1.30069	0.329287	-4.76623	-2.92511	-0.529394	0.0476034	-1.61331	-0.616702	-0.290257
IRGQ	-1.15809	0.780948	-0.278676	-0.598055	-0.0266329	-0.555629	-0.575863	-0.95386	-0.0418907	-2.8699	-0.267089	-4.03004	-1.08941	-1.06897	-0.305857	-1.25622	-0.37503	-0.359682	-0.581063	-3.62433	-0.454827	0.728835	-1.14431	-1.7213	-0.0727917	-0.412457	-2.32719	1.07959	-1.29623	0.215362	-1.30765	-1.40813
ATP2B1-AS1	-1.15554	0.146127	-0.137383	-0.565268	-0.0544752	-0.0790751	-0.182935	-0.238585	0.182105	-0.206064	-0.228131	-0.217468	-0.124464	0.731916	-0.0573945	0.279883	-0.68737	-0.156044	-0.426873	-1.4939	-0.106388	-1.40278	-0.689671	0.122202	-0.807188	0.483326	-3.64655	-0.801434	-0.266509	-0.6328	-0.0154492	-0.292005
AC099791.2	-1.15164	-1.01997	-1.01422	0.455571	-3.50489	-0.656235	-0.583487	-1.49317	-0.154232	-0.366918	0.345889	-0.595661	-0.327366	0.0297519	-1.84609	-0.833617	-0.624411	-0.863066	0.184742	-0.598316	-3.39842	-0.49026	0.483756	-0.696457	-0.0663319	-0.130335	0.119416	0.074608	-0.435594	0.00624885	0.545788	-3.81759
AC016766.1	-1.14891	-2.87497	0.355964	-0.247442	-1.06313	-0.335515	-0.139734	-0.90009	-1.79702	-1.40251	-1.20004	-1.15649	0.556053	0.0231882	-0.889066	-1.24844	-1.36372	-0.200781	-1.92648	-0.15701	-0.957214	-1.0742	-0.710913	-1.7069	-3.50627	-1.71652	0.090578	-0.534198	-4.16539	-0.652595	-1.32902	-1.56339
HACD4	-1.14592	-0.683663	-0.267659	-1.55642	-1.05916	-0.40725	0.445419	-0.690529	0.588598	-0.425936	-1.07359	-1.05727	-0.36807	-1.06257	-0.825165	-1.84834	-2.93997	-0.515932	-0.526157	-0.553461	-1.00849	-0.483812	-0.910254	-0.768592	-3.50329	-1.71351	0.165517	0.94561	-1.0016	-0.016046	-1.3061	-3.81186
AL592494.3	-1.14372	-0.620236	-4.04466	-3.99532	0.250607	-2.3628	-1.15668	-3.4242	-1.85869	-1.37898	-0.746851	-4.01559	-1.55472	-1.05022	-0.94421	-1.83289	-1.95	-0.987476	-1.91807	-2.17539	-0.949832	-2.06663	-1.90828	-0.132892	-3.50102	-1.12219	-0.883643	-1.49938	-1.72505	-4.04437	-1.28526	-1.3892
LTV1	-1.14008	-2.8661	-1.6606	-0.54747	-1.12731	-2.58197	0.153138	-1.43914	-1.23184	-2.85184	-4.18792	-1.22229	-1.3858	-0.422402	-1.15243	-1.23631	-1.33716	-1.87921	-1.8112	-0.535253	-3.38681	-0.490331	-0.603674	-1.71116	-3.4974	-0.70749	-2.30912	0.117111	-0.598814	-1.05075	-0.287242	-1.36385
LINC02427	-1.13296	-1.50186	-0.761285	-0.528609	-0.460237	-0.134815	-2.20472	-1.09378	0.170489	0.853913	-0.130271	-0.787985	-0.771836	0.330453	-0.499463	0.181193	-0.23255	-1.02508	-1.37536	-0.552755	-1.97263	-0.0542987	-0.341168	-0.40281	-4.49031	-0.232411	-1.86658	0.402863	-0.177311	-0.772901	-0.425065	-0.33841
LINC01719	-1.13189	-0.228302	-0.945133	-1.58632	-2.02413	-4.02233	-0.0657969	-1.43374	-0.823516	-1.36855	-1.25763	-0.912067	-1.69662	-2.11476	-0.571875	-0.799345	-0.343608	-2.46083	-0.602802	-1.15584	-0.938199	-2.05893	-0.449558	-0.199917	0.538391	-2.70206	-0.871629	-0.485378	-0.702026	-2.61438	-0.191078	-0.193548
LINC01524	-1.0984	-1.66011	-1.02365	-1.50911	-1.99582	0.124612	0.911485	-1.09909	-0.361499	1.30877	-4.14628	-0.628665	-0.306571	-2.09035	-1.223	0.00273316	0.430274	0.0664214	-1.87491	0.913545	0.402381	-2.02512	-0.224968	-3.07449	-1.01308	-0.341333	-2.26749	-0.472604	-0.4498	-1.62478	0.345365	-0.586806
CCND3	-1.09316	0.432404	-0.710119	-0.369853	-0.342169	-0.0711568	-0.752311	-1.72131	-0.488027	-0.111771	-0.571356	-0.191563	-1.08618	-0.0978775	-0.166883	-1.52348	-1.21187	-0.54019	-0.991859	-1.12146	-2.20432	-1.34038	-0.6698	-1.96394	-4.77243	-0.083582	-1.12959	0.690321	-1.17643	-1.08008	-0.917293	-1.20271
CBX7	-1.08343	-1.35666	-1.14115	-0.249891	-0.141101	-0.890424	-1.10309	-1.03957	-1.15164	-0.322035	-0.951699	-1.22796	-1.05507	-0.384055	-0.777618	-0.896174	-2.14489	-0.575327	-0.55421	-0.362791	-2.45126	-1.00869	-0.950944	-0.935801	-0.261128	0.0861063	-3.83745	-0.362719	-0.951973	-0.94665	-1.8075	-0.734068
DHX33	-1.07977	-1.48006	-1.52982	-0.920749	-1.00566	-0.639877	-0.955898	-1.03456	-0.583579	0.475935	-1.35076	-1.04752	-0.690507	-1.08106	-1.26772	-0.680232	-0.967296	-0.800909	-0.692246	-3.11241	-0.589034	-1.42156	-0.676623	0.0763405	-0.994432	-0.839932	-1.80982	-0.511191	-0.989385	-1.71051	-0.63715	-0.772759
COL14A1	-1.07921	-0.170878	-0.137191	-0.776571	-2.57049	-1.09862	-1.10141	-0.767172	-1.02557	-3.37596	-0.937609	-0.873326	-0.713955	-1.60926	-1.80816	-1.03954	-0.652108	0.0200902	-0.879565	-1.10941	0.13582	-0.0044781	-0.84383	-1.21131	0.00611709	-0.911515	-1.39758	0.639125	-0.493127	-0.818545	-0.458142	-0.395573
RMI2	-1.07607	0.0493386	1.07288	-1.49513	1.29013	1.24088	0.933265	1.07275	-3.16205	-0.377977	0.661181	0.0142406	0.163648	-0.00439107	1.24666	1.25238	-0.290975	-0.0505285	0.150495	0.476067	-0.895277	0.577456	0.268811	0.939891	-2.43356	1.36005	1.76711	-0.462809	1.13629	0.507279	-1.23884	0.804559
HYAL3	-1.07309	-1.79925	-0.533582	-1.4721	0.661564	0.9424	-0.110552	-0.717602	-0.109676	1.19445	-0.684693	0.591441	-0.195269	0.00484093	0.242579	-0.750454	-3.31263	-0.173974	-0.235397	0.478248	0.119086	-0.999871	0.605589	1.00724	1.59709	-1.64283	-1.24228	0.550551	-1.68261	0.37289	-1.22595	0.7416
PPARG	-1.06967	-1.08592	-4.55559	-4.50625	-1.05226	-1.65428	-2.68387	-0.98607	-3.3184	0.292874	-2.26418	-0.51269	-2.06832	-1.56569	-0.802388	-1.01706	-1.45132	-1.48252	-1.53324	-1.67861	0.0583942	-0.997487	-1.53071	-1.19362	-0.569277	-1.20883	-2.82368	0.00606247	-1.59674	-0.764228	-0.481679	-1.21484
NPAS1	-1.06245	-0.883805	-1.05995	-3.78883	-1.72719	-1.5558	-0.306161	-1.91793	-0.349769	-1.11132	-0.831654	-0.618794	-0.725039	-0.324508	-1.27191	0.0126425	-1.36905	-0.927992	-1.65575	-0.813329	-0.248672	-0.726966	-1.14874	-1.32153	0.0228884	-0.37169	-0.130915	-0.712269	-0.701991	-1.81522	-0.671089	-2.76869
RHCE	-1.05754	-1.91532	-0.52976	-0.467278	0.178071	-0.0180248	-0.50725	-0.635851	-0.721178	-3.76932	-0.733356	-0.7602	-0.580888	-3.06714	-0.346402	-0.754852	-0.154827	-0.712758	-0.831188	-2.09321	-0.101727	-0.395898	-1.61863	-1.60556	-0.972205	0.0764357	-1.79033	-0.839406	-0.129379	-0.517907	0.0665632	-1.0967
RMDN2-AS1	-1.05561	-0.387275	-0.492368	-0.504276	-0.986385	-1.21515	-1.69137	-1.98492	-0.945774	-1.94147	-1.24863	-0.242117	-0.721775	-0.645078	-3.40003	-2.34005	0.470867	-0.538994	-2.36588	0.658334	-0.843553	-1.56586	-1.04661	0.36924	-3.99792	0.876223	-0.399248	-2.03025	-2.31165	-1.10105	-0.449325	-0.350264
NLGN1-AS1	-1.05505	0.211491	0.0916262	0.083199	-1.97809	-1.32338	-2.11498	-0.198544	-0.769321	-0.341633	0.371885	-0.497613	-0.340217	-0.334309	-0.208396	0.245023	-0.851857	-0.190045	0.449257	0.249451	-3.30184	-0.393607	-3.37842	-0.0891767	0.0302536	-0.298507	0.188524	-1.44957	0.061543	0.00614917	0.139817	0.126736
LINC01600	-1.05462	-1.52109	-4.54053	-2.05017	-2.53634	-1.32954	-2.67999	-1.64035	-1.72447	-1.01991	-1.04052	-1.66333	-1.34172	0.526501	-0.834569	0.266207	-1.43629	-1.49846	-1.91195	-1.68699	-2.42907	-0.241036	-1.21276	-2.15341	-3.9969	-2.19912	0.202077	-0.402866	-1.58984	-2.16739	-0.198267	-0.730752
AC114939.1	-1.05295	-1.49903	-0.0966365	-2.0703	-2.54404	-0.92952	0.00929396	-1.17024	-3.27658	-1.90478	0.185456	-1.09029	-0.860179	0.117092	-0.764493	-0.512567	-0.440312	-0.627639	-0.82733	-0.662161	-0.875239	-0.97689	-0.561943	-1.18491	0.0323771	-0.88528	-2.80698	0.035013	-0.0597303	-0.120339	-0.153269	-0.98195
FREM2	-1.04618	-1.77237	-1.4668	0.103587	0.987157	-0.557074	0.0263079	-3.79217	1.0006	0.693654	-0.220581	4.31557	0.596633	-0.979639	1.37483	-0.159652	0.94328	0.902305	1.66957	-2.51253	-2.29308	-2.41425	-3.75229	-0.626598	-2.40367	-0.598062	-1.21539	-0.303802	0.273659	-2.94701	-0.0878701	-1.3718
AP001266.2	-1.04195	-0.252884	-0.165869	-0.236695	-0.9851	-0.61271	0.246726	-0.31634	-0.381071	-1.35032	-0.126784	0.0938822	-0.402466	0.0164831	-0.438515	-1.51414	-0.0306149	-0.526081	-0.423754	-0.182987	-0.850108	-0.553633	0.0537921	-0.560969	-1.54158	-0.501911	-3.79598	-0.593599	-0.367626	0.311443	-0.677832	-0.881231
LINC02362	-1.03465	-0.663507	-3.08879	-1.99839	0.265806	-1.02001	-0.274199	-0.494059	-2.26771	-0.816735	-2.29163	-0.768543	-2.68511	-1.54729	-1.30964	-0.730629	-1.42164	-1.13172	-1.43628	-2.64901	-3.86634	-0.961921	-1.61364	-1.2297	-1.53425	-1.60518	-0.379971	0.046994	-2.29461	-1.47192	0.416609	-2.91116
RIIAD1	-1.03021	-3.75624	-2.49133	-0.657636	-0.606308	-0.816565	-1.46115	-1.07836	-0.852168	-2.28926	-0.663886	-0.453092	-1.78631	0.0673922	-1.42797	-1.7269	-1.02138	-1.61995	-1.76595	-3.05887	-0.276276	-1.95946	-0.95194	-0.309045	-0.944858	-1.27796	-1.76547	-1.21241	-1.02018	-1.53019	-0.563632	-3.25046
AKAP3	-1.02489	-0.44951	0.822991	-2.44606	-0.937938	-1.58512	-1.05099	-0.38848	-4.11072	-2.73666	-0.573423	-0.814713	-0.727647	-0.939713	-0.821631	-4.15666	-0.491271	-1.73652	-1.80049	-1.0739	-1.81253	-0.362691	-0.287755	0.681711	-3.38222	-0.00230689	-0.763469	-1.39291	-0.970729	-2.50555	-2.16585	-2.32252
DUSP7	-1.01239	-0.242617	-1.17476	-1.10858	-0.35883	-0.338643	0.0768548	-0.473559	-0.351355	-2.28124	-0.0315567	-0.0409397	-0.195217	-1.29074	-0.258059	-0.126889	-0.489589	-0.384042	-0.00727999	-0.460166	-0.529707	-1.9377	-1.03015	-0.990641	-0.927062	-0.579927	0.259118	-0.793443	-0.234313	-0.494144	-0.0865993	-3.2945
AC012464.1	-1.0058	-2.15887	-0.483604	-4.44238	-2.49438	-1.48089	-1.65238	-0.32564	-0.622554	-3.30252	-1.23961	-3.06263	-1.03185	-1.52816	-3.32042	-0.688961	-0.0683723	-1.18091	-1.76284	-1.02289	0.400736	-0.929402	-1.43346	-1.13593	-0.505408	-1.57581	-2.75981	-1.98934	-2.1838	-0.464993	-0.469048	-1.4271
STT3A-AS1	-1.00169	-1.32633	-0.604586	-0.278518	-0.0728131	-0.413302	-1.30821	-1.05825	-1.12542	-0.255839	-0.139943	-0.65212	-0.491311	0.175508	-1.24054	-1.68799	-0.664684	-0.476003	-0.467977	-0.172989	-0.498095	-0.9257	-0.175536	-0.309861	-1.23828	-1.2993	-3.49268	-1.56904	-0.78103	-0.831374	-0.412378	-1.29119
CHRNB4	-1.00162	-1.35124	-0.816391	-1.71071	-1.66865	0.436288	0.658954	-0.44513	-1.38194	-2.58186	-0.856702	-1.84533	-1.14689	-2.25693	-0.763593	-0.318103	-1.31105	-0.469864	-1.27143	-0.356984	-1.52799	-1.2488	-0.324929	-0.515255	-0.238203	0.00777208	-3.4926	-0.654851	-1.11195	-2.2667	-0.415618	-0.613685
PRR5L	-1.00035	-1.00954	0.327171	-0.40923	0.305727	-0.459784	-2.06552	-0.234463	-1.64703	0.986057	-0.577468	-0.146856	-0.64874	-1.07078	-0.361632	-0.679503	-0.991409	-0.355913	-0.38549	-1.03675	0.0137167	-0.34309	-0.711724	-3.97643	-4.3577	-0.390523	0.232253	0.872231	-1.63873	-1.49723	-0.0955251	-0.0788299
RASGRF1	-0.99418	-0.442096	0.226236	-0.550526	-0.243466	-0.14461	1.12778	-0.0825656	0.482413	0.133579	-0.743964	0.0340452	-0.00459532	1.1513	0.0871367	0.573497	-0.0179003	-0.113376	-0.486365	-0.18674	0.373774	0.339507	-0.0731202	-1.89816	0.769211	0.755689	-3.48519	-1.7388	0.00851425	0.345174	-0.0386244	-0.512288
BEND4	-0.987358	-0.391352	0.477	0.603697	-0.20113	-0.0150011	0.170997	-0.271447	0.369516	-1.03141	-0.10996	-0.137268	-0.0204425	1.07875	0.0327618	-1.19564	-0.0219011	-0.365516	-0.524348	0.133127	0.194369	0.76172	-0.968992	-0.0728075	-1.22396	-0.0680157	-3.47836	-0.270658	-0.443779	-1.47803	-1.44669	-0.224372
CHAC2	-0.973659	-0.1919	-0.431989	-1.10633	-0.0286271	-0.835776	-1.73357	-0.0990648	-0.616893	0.182095	-0.207733	-1.39528	-0.675128	-0.209003	-0.467693	-0.534466	-1.77208	-0.0831469	-1.25034	0.157476	-2.13302	-0.22453	-0.262574	0.141303	-4.65293	-0.0577489	0.561798	-0.906072	-0.516195	-2.19161	-1.24515	-1.48487
FGF12-AS1	-0.969098	-0.0069183	-1.42999	-0.403108	-0.923859	-0.623857	-2.02363	0.179748	-0.57671	-0.33477	0.36413	-1.42562	-0.345023	0.205595	0.084197	-0.0732412	0.692163	-0.264574	-0.784691	-0.433367	-0.733817	0.105615	-0.62146	0.545688	0.116204	-0.541822	-2.1382	0.260902	0.343555	-0.125101	-0.543116	-3.63505
LINC02542	-0.95804	-3.26894	-2.97743	-2.00975	-1.37683	-1.05295	-1.521	-5.28875	-0.783896	-3.25468	-1.14269	-4.41482	-2.02705	-2.50697	-2.16572	-3.22435	-2.33963	-2.31104	-2.31429	-2.55246	-3.78966	-0.462551	-0.654211	-3.51897	-3.90024	-1.11033	-1.28641	-1.86262	-1.71622	-4.44359	0.0245327	-0.6413
AC078923.1	-0.957731	-2.16121	-0.24453	-2.15292	-1.22805	-0.589528	-0.683698	-1.8234	-0.948798	-2.52612	-0.951837	-0.827627	-0.851972	0.278301	-0.89361	-2.40015	-0.74743	-0.728231	-0.434413	-3.30999	-4.52637	-2.20489	-1.11002	-0.570225	-4.63696	-2.8472	-1.99511	-2.6537	-1.6323	-2.80752	-1.84455	-0.687887
DLGAP1-AS4	-0.953556	-2.13094	-0.0284841	-1.38402	-3.18384	-1.10639	-0.613646	0.0138444	-0.758862	-1.03802	-1.91493	-0.638515	-0.570287	-0.710508	-0.584242	-1.6407	0.102505	-0.604012	-0.283855	-1.2914	-0.807646	-0.030048	0.111859	-0.0201558	-0.605184	-0.667448	-1.00528	-2.69082	-1.31017	-0.736806	-1.8679	-1.61455
AC069133.1	-0.951527	-0.00311269	-0.568483	-0.381177	0.163401	-0.263367	-0.163237	-0.562458	-0.495133	-1.52609	-0.61523	-1.47338	-0.260351	-0.70753	-0.751403	-0.794481	-0.901402	-0.875025	-0.0572352	-0.304219	-0.26489	-1.19875	-0.199826	0.00627314	-1.18812	-0.519058	-3.44252	-0.597728	-2.26444	-1.42697	-0.775647	0.014767
AP005329.2	-0.93225	-0.381035	-3.83324	-0.0932736	0.501242	-0.262284	-0.936432	0.0201569	-0.626397	-2.64404	-0.534493	-2.41972	-0.00993064	-0.833236	-0.804073	-4.06404	-1.71877	-0.548402	-0.760694	-0.408212	-0.73788	-1.85947	-0.818131	-0.571784	0.738035	-0.48515	-2.10133	0.315352	-0.407065	-0.769799	0.689866	-1.39751
AC006116.8	-0.930767	-1.13708	-1.33935	-0.0607298	0.0707436	0.398901	0.175855	-0.980825	-4.01663	-0.206281	0.550186	0.423838	-0.292467	0.540534	-0.66568	-0.608555	-1.72755	-0.904014	-1.7858	0.631277	-0.0663261	-0.856041	0.0967784	-2.90686	-3.28813	-1.49832	-2.09985	0.315215	-2.4677	-1.47283	-0.483161	-0.158756
BACE2	-0.929232	-1.4855	-3.83019	-1.38442	-0.841557	-0.932683	0.643834	-2.30856	-2.59407	-0.326061	-3.97707	0.153779	-1.34026	-1.911	-0.599944	-1.02698	-0.406975	-0.502402	-0.400199	-0.953122	0.267878	-1.85627	-1.69381	-1.4937	-3.28655	-2.49336	-0.669168	-1.28495	-0.587998	-1.39033	-2.05585	-0.958177
AC092338.2	-0.92511	-0.810712	-2.39682	-3.77676	-0.838086	-0.86962	-1.95824	-0.0982452	-0.957614	-0.204113	-0.979639	0.158836	-0.426601	-0.504497	-0.418352	-1.6006	0.600179	-1.38188	-2.67664	-0.949167	-0.789869	-0.856274	-0.581926	0.780825	-3.28246	0.667629	-2.09418	-0.288108	0.159334	-1.31562	-0.0686633	-0.817012
ZNF517	-0.92416	-2.65019	-0.852964	-3.77579	-0.837264	-0.760557	-0.951307	0.276171	-0.304918	-2.63593	-1.53448	-0.164581	-0.565038	-1.91245	-2.68809	-1.02262	-1.72094	-1.9383	-1.76842	-0.923399	-0.12014	0.150617	-1.44904	-1.43556	-0.838811	-3.93433	-0.662628	-0.289872	-0.279593	-3.82484	-1.08223	0.000149154
VAX2	-0.923494	0.595548	0.117268	-0.626442	-0.450258	-1.37823	-1.94939	-1.11847	-0.471845	-0.171938	-0.354226	-1.61852	-0.860699	-1.30882	-0.438103	-0.205578	-0.846789	-0.587577	-0.516732	-0.352515	-1.33692	-0.43531	-0.30117	-2.0897	-0.423118	-0.259426	-3.67752	0.0482358	-1.12053	-0.113605	-1.29579	-1.2967
NUDT8	-0.921781	0.293	-0.380235	-3.77344	0.9633	-0.932534	-0.344321	-1.22529	-2.58355	-0.202827	-0.633446	0.162992	-0.300372	0.578293	0.231384	-0.0411349	-1.7186	-0.0883181	-1.08255	-0.370648	-1.71146	-1.84529	0.131911	-2.89787	0.748499	-0.159305	-0.659607	-0.294038	-1.60814	-0.880834	-1.08722	-1.35195
AL136115.2	-0.921067	0.0122676	-0.439501	-3.77273	0.131104	-1.77468	-1.9636	-1.31546	0.292842	-1.22563	0.304121	-0.156982	-0.26047	-0.201204	0.383972	-0.0402457	0.454014	0.0369591	-0.262021	-3.38729	1.0405	-1.84778	-1.13324	-0.462264	-0.835754	-0.169294	-2.09016	-0.295259	-0.496323	-0.331175	-1.08869	0.00788172
TEDC1	-0.919929	-0.330395	-0.407768	-1.33072	-0.880286	-2.31107	-1.965	-0.0351713	-1.51256	0.735984	-1.59726	-0.721593	-1.08168	-1.91317	-0.359067	-2.61239	-2.71873	-1.41918	-4.13392	-0.944153	-0.162831	-1.84355	-1.30951	0.487646	0.165404	-0.892702	1.35338	-0.297231	-1.60203	-0.822579	0.263686	-0.149923
LPCAT2	-0.919616	-0.32919	0.441287	-1.33045	-0.83343	0.749218	-0.344177	-0.279848	-1.56718	-0.20198	0.479573	1.04991	-0.526506	0.247663	0.384096	-4.05141	0.275926	-0.192627	-0.180274	-0.922023	-3.16639	-1.84626	-0.803834	-1.47901	-3.27698	-0.178045	0.352132	-0.297729	-0.569255	-0.472204	-2.07421	-0.790732
ZNF804B	-0.913932	-0.949319	-0.682467	0.313739	-2.42922	-1.25628	-1.50151	-0.462363	-1.65045	-0.904115	-3.13292	5.60459	-0.837775	-0.0340346	0.202189	-1.17628	0.394019	-0.519015	-1.20788	-1.55317	-3.74565	-1.42414	-0.212512	-0.930431	-1.41356	-2.05596	-2.66796	-1.8444	-1.54148	-0.366643	0.121301	-0.84775
KIF19	-0.910326	-1.25542	-0.892236	-0.876678	-4.58546	-0.736574	-0.0794636	0.221401	-1.60137	-2.49179	-0.56501	-3.70522	-0.924345	-0.13753	-1.34887	-0.910544	-0.342273	-2.33713	-1.48339	-0.432358	-1.50648	-0.842813	-0.36804	-0.467917	-2.1469	-0.79632	-0.387554	-1.62957	-0.733096	-0.867485	-0.764612	-0.313698
CFAP53	-0.904841	0.0735688	-0.979505	-0.100734	0.338514	-0.894858	-0.910892	-0.249582	-1.04299	-3.20158	-0.383476	-0.363493	-0.759575	-1.09541	-0.393979	-0.585987	-0.476884	-0.77324	-2.26572	-1.48963	-3.73656	-0.423455	-1.06367	0.566078	-1.40447	-0.467334	-2.65887	-1.86083	-0.392928	-0.601685	-0.31152	-1.06295
ADAMTS7	-0.901067	0.160089	-1.11549	-2.63465	-1.56677	-0.988063	-0.277027	-1.07462	-1.09629	-0.6097	-2.2293	-1.19536	-0.978515	0.0890037	0.00642684	-0.922171	-1.43842	-0.453613	-0.859853	-3.25117	-1.00094	-2.15182	-0.297403	0.101668	-1.13765	-0.790481	0.380985	-0.552289	-0.139032	-1.15757	-1.02352	-1.03415
FBXO10	-0.899655	-1.06621	0.0190824	-1.32467	-2.38329	-0.922586	-0.909668	-1.52392	-1.47558	-1.78791	0.334406	-2.89394	-1.24283	-0.764499	-0.290631	-0.362912	-0.951852	-0.599602	-0.463043	-1.50885	-0.727177	-3.85253	-0.897469	-1.02655	-1.39926	-1.0408	-1.22165	0.510755	-1.52194	-2.92819	-2.64066	-1.35355
PGM2	-0.894035	-0.515138	-0.557104	-0.30286	-3.83222	-0.735367	-0.907718	-1.78432	-0.146488	0.118343	-0.824477	-0.746783	-0.245697	-1.40945	-0.0583755	-3.17097	-0.690754	-1.21607	-0.00899055	-1.50338	-2.27318	-1.40863	0.0504739	-0.462273	-3.83634	-0.233271	0.364777	-0.249324	-0.575432	-0.981121	-0.620321	-0.208693
TXNDC17	-0.892044	-1.03684	-0.288981	-0.547072	-0.642147	-0.529365	-0.466243	-0.411611	-0.471394	-0.138367	-0.574173	0.166751	-0.484822	0.0156058	-0.388521	-0.497906	-0.0491898	-0.62467	-0.274117	0.160538	-0.304812	0.0137578	-0.207982	-0.348714	0.345292	-0.3114	-4.23103	-1.02469	0.0276418	0.112028	-0.491125	-0.217312
AC022424.1	-0.890366	-1.34498	-2.94334	-0.573143	-2.39834	-0.0063522	0.170326	-0.803487	0.450353	-0.834917	-1.12615	-0.520193	-0.657813	-0.0242662	-1.21725	-2.15535	-0.952298	-1.29256	0.102961	-3.94152	-1.28434	-1.40061	-1.75927	-1.0197	-0.389985	-1.04287	0.774862	-0.871373	-1.5101	-2.95076	-0.280454	-0.340595
CACNA1I	-0.880687	-3.60673	-0.569673	-0.303194	-1.82256	-0.279881	-0.513829	-0.136968	-1.19342	-0.16384	-0.351455	-0.842004	-0.421643	-0.687893	-0.14678	-0.569837	0.0241228	-0.326975	-0.536226	-0.328807	-1.1177	-0.00357189	-0.821203	-1.42796	0.526571	-0.453769	-0.610163	-0.207334	-0.596155	-0.385511	-0.394052	-0.0524073
AL358781.1	-0.866501	1.06505	-0.339624	0.313648	0.664337	0.225733	0.453844	0.64575	-0.749015	0.56923	-0.707196	-0.151186	0.483764	0.410949	-0.236521	1.18376	0.212183	0.178488	0.677708	0.328275	-3.69824	0.623246	-0.216145	-1.0005	0.955772	-0.212901	0.845994	-0.876614	0.291291	-0.626394	0.047465	0.631455
KY	-0.865828	-1.73136	-0.525555	0.1667	-2.78772	-0.90163	-2.93182	-0.148519	-1.20354	-0.593676	-1.83084	-1.08239	-0.580598	0.503598	-3.59649	-0.728828	-0.668833	-1.27034	-0.816507	-0.293952	-0.701294	-0.791088	-0.523887	-0.846578	-1.78048	-0.116992	0.426473	0.148178	-0.520101	-1.76401	-2.0672	-0.917142
ZDHHC22	-0.862807	-0.582354	0.169693	-0.515525	-1.98723	-0.943868	-1.02386	-1.24514	-1.95666	-1.34563	-0.108609	-0.907385	-0.75435	-2.61425	-0.506093	-0.905568	-0.378417	-0.623392	-0.950828	-1.38751	-0.313494	-1.59796	-1.38546	-0.0202288	-5.02749	-1.65924	-0.804387	0.550838	-1.38235	-1.38501	-0.952643	-1.26754
GAL3ST3	-0.85962	0.314447	-0.317591	-0.330146	-0.790971	-0.424683	-0.100878	-1.16203	-0.139525	-0.249296	0.402	-0.504375	-0.525649	-0.431367	0.00853584	-1.13376	-0.435928	-0.408618	-0.558892	-0.16724	-3.69135	-0.790938	-0.494784	-3.42066	0.225705	-0.0120501	-2.61366	0.222134	-0.487448	-1.39404	0.0929214	-0.799196
AC022858.1	-0.857407	-0.84143	-0.566893	-2.8612	-1.35667	0.149332	-1.49026	-2.23135	-0.74678	-0.809701	-1.99564	0.0157177	-0.508309	-0.721956	-0.55353	-0.805788	-0.645517	-0.0659687	-4.65635	-1.44713	0.059214	-1.36764	-1.53597	-0.0834867	0.227935	-1.43379	-0.139297	-0.829499	-0.726026	0.259024	-1.01532	-1.85456
TEAD3	-0.856188	-1.15217	-0.0414881	-1.29983	0.0586049	-0.775165	0.279201	-0.321576	-0.710707	-0.501471	-0.787049	0.370478	-0.574963	-2.12905	-0.616446	-1.05407	-0.277258	-0.473794	-0.791177	0.702803	-0.382932	-1.1054	-1.09717	-1.12386	0.229148	-0.937069	-3.34718	-0.148749	-0.112716	-1.09915	-0.273589	-1.09261
P4HA2-AS1	-0.850906	0.358768	0.650891	-1.26147	1.00612	-0.590857	-1.8898	-0.680499	-3.93676	-0.131407	-0.965757	-2.25322	-0.410648	-0.131206	-0.000111043	-0.530331	-0.328401	-0.245076	-0.18821	0.439712	-1.67233	-1.77768	-0.111676	-0.472057	0.234415	-1.41849	-2.01998	-1.22348	-1.33096	-1.31374	-1.01359	-0.211078
LINC00407	-0.846169	-1.30301	-0.304388	-1.24346	-2.35475	-0.832374	0.188778	-0.759782	0.00465218	-1.73169	-3.0252	-0.954336	-1.1873	0.0920937	-0.784269	0.0524495	-2.23419	-0.67441	-1.20507	-3.89733	-1.28163	-0.35298	-0.919342	0.332983	-1.34579	-0.998665	-2.60019	-1.82197	0.840488	-0.159409	-0.239001	-0.289705
ZNF680	-0.840789	-0.608209	-0.621534	-0.987819	-1.09909	-0.253797	-0.0743939	-0.507262	-0.827167	-0.225256	-0.296895	0.260102	-0.200453	0.350215	-0.554717	-0.156459	-0.9567	-0.512244	-0.403428	-0.583283	-0.091339	-0.503019	-0.285503	-0.668664	-2.07738	0.175713	-3.33178	-0.942567	-0.510613	-0.298586	-0.956376	-0.366292
AL355490.2	-0.834645	-0.135599	-0.24465	-2.81853	0.00843477	-0.614276	-1.45719	-0.109309	-1.10546	-1.7236	-0.520844	-4.2915	-0.915323	-0.699611	-1.66778	-1.12706	-1.63466	-1.03429	-0.293579	-0.84889	-3.66634	-1.34486	-2.18441	-0.0122795	-0.334255	-0.667752	-2.58865	-1.79793	-1.06981	-2.86219	-0.987048	0.233782
AOAH	-0.828667	-0.208014	0.0434758	-0.157581	-1.29355	0.343689	-1.06719	-0.28209	-0.208504	-0.752886	-0.646688	-0.631701	-0.599661	-0.892738	-0.784173	-0.946018	-1.03537	-0.490424	-0.00768891	-0.635304	-0.547298	-0.530175	-0.547811	-2.93458	-0.00636373	-1.39616	0.4451	-0.888295	0.412833	-1.56956	-3.57942	-1.88982
VSNL1	-0.816163	0.44133	-1.263	-1.96103	-1.2105	-0.780656	-3.57206	-1.25345	-1.8945	-0.992085	-0.845356	-1.08455	-1.45436	-2.35589	-2.31031	-1.50782	-0.736757	-1.18253	-1.58868	-1.60563	-1.38882	-1.74516	-1.87985	-0.6671	-1.24538	-0.764714	-1.58919	-0.581822	-2.52953	-1.78461	-1.65739	-0.941295
FILIP1	-0.806361	-1.6141	-1.11451	-0.609139	-1.42787	-0.33049	-1.1543	-0.796142	-1.1806	-0.785414	-0.280274	-1.76567	-0.56705	-2.08472	-0.27265	-0.330893	-1.59508	-0.741484	-0.901566	0.181482	-1.00766	-1.73163	-0.247201	-0.550683	-5.16369	-0.793305	-1.53589	-0.499503	-0.541572	-1.42461	-1.31761	-1.16152
AC097468.2	-0.80551	-2.00191	-2.01728	-1.18071	-1.03912	-0.801621	-1.11796	-0.694053	0.0231837	-0.468047	-1.82814	-1.11421	-1.13237	0.353907	-0.896229	-3.81953	-1.59985	-1.23306	-1.2773	-3.15678	-1.98065	-0.735602	-2.40345	-1.11133	-1.04208	-0.877497	-0.256132	-0.460675	-0.500355	-1.58742	-0.590221	-1.36497
AC092650.1	-0.803736	-1.96921	-3.09156	-1.43655	-0.214597	-0.850859	-0.953995	-0.912231	-0.771218	-0.305768	-0.668091	-1.76589	-0.301855	-1.05083	-1.21489	-0.978284	-1.08135	-0.746118	-0.573678	-1.63547	-0.833177	-0.949477	-0.325951	-0.785801	-0.940784	-0.479139	0.626045	-1.39333	-0.74033	-1.09234	-0.273607	-0.240049
THBS3	-0.799918	-0.391444	-0.322558	-0.453215	-0.702681	-0.246912	-0.385041	-0.366637	-0.566932	-0.611056	-0.11037	0.0973508	-0.412218	0.0382944	-0.126588	-0.288249	-0.522021	-0.342626	-0.745271	-0.684074	-0.7537	-3.04716	-0.347297	-0.106545	-0.451546	-0.443344	0.923786	-0.220654	-0.489311	-0.786888	-0.11275	0.121953
HEATR4	-0.799143	-0.344728	-0.44372	-0.200204	-0.718168	-0.640628	-0.85558	-0.104413	-1.0419	0.156906	-0.0407405	0.201997	-0.073139	-0.305753	-0.0824928	-0.488167	-0.764144	-0.0284173	-0.368145	-0.530468	-0.308172	0.806164	-0.339675	-1.56845	-5.32641	-0.729213	0.458271	-0.49748	-0.299255	-0.0261028	-0.539749	-0.51578
CADPS2	-0.794699	-0.834634	-2.02824	-3.52003	-0.0469055	-0.253075	-0.0517613	-0.0325612	-0.135294	-1.33771	-0.246565	0.742287	0.426925	-0.932293	0.110226	-1.47441	-0.922916	0.392966	0.757341	-0.836056	-0.336697	-1.45856	-0.558842	-0.742382	-4.47397	0.696933	-1.83746	-0.103674	0.493928	-5.01731	0.229812	0.427378
ZSCAN22	-0.79193	-3.10291	0.00210657	0.377236	-2.30061	-0.850123	0.66398	-1.41178	-1.05863	-1.67763	-0.64099	-1.93735	-0.840404	-0.65632	-1.56173	-2.06622	-0.849409	-0.410294	-0.386931	-1.40126	-1.18553	-3.7448	-0.24568	-3.35294	0.293426	-4.38706	-1.0957	-0.767609	-0.418935	-1.78924	-1.56312	-0.984235
AC008443.5	-0.78911	-3.51514	-0.432243	-1.21869	-2.71052	-0.764307	-0.773906	-1.09243	-0.476578	-0.570767	-1.32795	-0.700167	-1.09446	-0.601353	-0.796784	-0.305973	-2.00314	-1.89662	-0.535716	-1.81371	0.386286	-1.12793	-1.42107	-2.34264	-0.703764	-0.550888	-0.540963	-0.566335	-0.662085	-0.91329	0.120688	-0.673438
GPC6-AS1	-0.789087	-1.65289	-0.663256	0.610542	-4.1423	-0.656247	0.0938653	-0.15728	-0.823755	-0.460864	-0.367527	-1.76756	-0.173465	0.271098	-0.42332	0.0991494	-1.25465	-0.247855	0.583913	0.650852	-0.623432	-2.7134	0.966506	-2.3167	-0.703748	-2.36155	0.0363641	-2.19254	-0.441516	-0.943891	-0.928894	0.137751
SLC41A1	-0.788256	-1.3225	-0.774289	-0.734367	-0.378788	-0.989961	-0.176836	-0.826285	-0.96747	-4.50002	-0.46141	-0.940538	-0.811344	-0.5372	-1.35205	-0.566706	-1.12649	-1.03293	-0.129739	-0.479202	-1.28318	-0.719068	-0.338032	-1.30973	-2.70291	-0.444894	-0.951006	0.125593	-1.39976	-0.927646	0.140555	-0.671483
RAB3IP	-0.786813	1.25234	0.156328	0.823581	-0.712534	0.4243	0.169205	0.353814	0.305942	0.342378	0.89127	1.03573	0.184943	-0.1739	0.533218	-0.476112	-0.357371	0.420325	0.324448	0.189035	0.151868	0.512926	0.139256	-0.381454	-3.72915	-0.357158	-0.0849075	-0.154591	0.3444	0.846907	-0.510375	-0.22101
ZSWIM9	-0.783899	-0.972441	-0.57179	-0.473468	-1.11337	-0.231586	-0.344086	0.151811	-0.515169	-0.21998	0.402867	-0.437811	0.0323137	0.155532	-0.681137	-0.155264	-0.332005	-0.541013	0.152136	-0.0950939	-0.243705	0.0971199	-0.522645	-0.806431	0.108789	-0.539249	-3.95296	0.127072	-0.0672678	0.125186	0.118615	-0.0766289
CDKN3	-0.782119	-0.248896	-1.26739	-0.83629	-0.385735	-1.34227	-0.436305	-0.808729	-1.46442	0.121762	-1.43547	-2.23848	-1.29762	-1.06162	-2.46687	-1.47127	-0.998089	-1.62574	-1.51346	-1.2464	-1.54662	-1.12044	-1.17942	-3.75816	-4.13944	-1.76181	-1.50061	0.910383	-1.4275	-0.267451	-1.96624	-2.19217
H2AFJ	-0.781145	-0.113248	0.22332	-1.4772	-0.497262	0.15808	-0.276842	-0.205468	-1.44894	-0.0969877	-0.0174015	0.302531	-0.823303	-0.108947	-1.49589	-0.143629	-0.357446	-0.568742	-0.283489	-0.831265	0.266401	-0.481144	-1.24017	-0.409088	-4.72345	-0.616499	-1.09567	-0.0583026	-0.680564	-1.57169	-1.15782	-0.895464
ARHGAP18	-0.779005	-0.851826	-1.44386	-1.97892	0.0448555	0.295917	-0.434663	-1.17805	-1.23007	-1.81874	-1.60972	-0.421918	-0.673104	-2.52956	-1.35243	-1.1077	-0.0644654	-0.66924	-0.58251	-1.28323	-1.41963	-0.707409	-0.753843	-3.13927	-0.501011	-1.55893	0.287013	-0.913921	-1.19948	-0.657277	-0.871027	-0.944706
LINC01902	-0.769651	-1.17667	-3.21798	-3.16921	-4.12283	-0.863622	-1.81085	-0.91282	-3.43016	-0.501343	-1.37627	-1.29749	-1.58354	0.0134772	-1.20863	-0.866443	-0.562454	-1.50775	-0.991789	-0.809694	-1.52857	-2.69329	-2.04107	-3.74568	0.315728	-2.33719	-2.93867	-1.14987	-3.32523	-1.72323	-0.911752	-0.876718
AL020996.1	-0.767039	1.33771	-1.22797	-3.61872	-0.681554	0.200955	1.0777	-0.452484	0.565423	0.574497	-2.36063	-0.290967	-0.285869	-1.76552	1.02928	0.142179	-0.981728	0.389104	-0.236219	0.209092	0.827766	-0.696718	0.183288	0.249634	-3.12442	0.246155	0.474195	1.56115	0.571865	-1.17883	0.424087	-0.00792186
AC124283.1	-0.765127	0.0467386	-0.656373	-0.324081	-0.463417	0.0487489	-1.18407	-1.34937	0.020086	-4.06186	-0.856939	-0.793492	-0.550411	-0.784222	-0.748426	-0.867593	-0.686389	-0.319195	-1.14382	-0.213771	-0.156476	-1.27538	-0.304195	-0.119124	-0.264751	-0.332635	-0.0789664	-1.13399	0.0413615	-0.358307	-0.613569	-0.544885
AC231533.1	-0.764232	-0.19423	-1.21805	-0.827144	-1.46872	-1.24937	-0.297071	-0.607063	-1.03894	-0.300462	-0.763687	-1.43774	-0.8791	-0.464596	-0.653009	-1.26446	-0.785291	-0.905455	-1.22067	-0.784752	-1.38074	-0.33066	-0.94097	-3.10512	-0.164316	-0.678652	-0.694516	-0.895789	-0.967931	0.283017	-0.46426	-1.91019
RAB13	-0.757862	1.07854	-1.80276	0.0678039	-0.737476	0.836837	0.245151	-1.6456	0.909894	-1.64949	-1.3971	0.732028	0.0747141	-2.33061	-3.05912	-1.45277	-0.549511	0.121597	-0.484811	-3.80901	-0.061446	-0.263731	-3.57238	0.763984	-3.70015	-0.58553	-2.51187	-0.707394	-1.07881	-4.2435	0.0916016	-2.64047
SLC6A9	-0.756103	0.917169	-3.65711	-0.566477	-0.67012	0.35027	0.15374	-0.085791	0.120874	0.43437	-2.3831	0.597508	-0.203869	-0.681279	0.698171	-0.43649	0.0321194	0.201636	0.13279	0.520393	-0.564175	-0.686272	0.479822	-2.73221	0.914161	0.668733	-1.9252	1.60816	0.403221	-0.708953	-0.326131	-0.487592
NIPAL1	-0.753315	1.89858	-3.65431	-0.162666	-1.65191	-0.447936	-1.7999	-0.505505	-1.34723	-1.0038	-3.80119	-0.0923708	-0.319555	-0.0332468	0.00943927	-0.140599	0.0349289	-0.354879	0.137068	-0.777575	1.44506	1.49505	0.143725	0.598435	-3.11068	0.00365148	-1.9224	-0.132472	0.459863	-2.23162	-1.90894	0.517606
NPL	-0.749192	-0.405508	-1.19047	-2.73179	-0.244722	-1.16843	-0.329067	-0.775333	-0.888206	-3.04593	-1.04799	0.641787	-0.74286	-1.2518	-0.483268	-4.46593	-0.540993	0.0795937	0.115878	-1.38214	-0.179473	-0.672059	-1.20314	-0.874632	0.336145	0.409772	-0.100478	-0.703388	-1.06563	-1.79692	-0.155188	0.227294
IQUB	-0.734091	-1.87838	-0.497618	-1.12627	-0.576802	-0.646967	-1.34476	-1.36371	-0.374666	-0.488643	0.118672	-1.10851	-0.435625	-0.203722	-0.0500521	-2.02185	-2.10729	-1.63459	-1.08988	-0.0617035	-3.56578	-3.68695	-2.78483	-0.159484	-1.23369	-0.296446	-1.03319	0.342864	-1.35856	-1.22359	-1.47544	-1.75861
DOCK4-AS1	-0.734014	0.636992	-1.2483	-1.7293	-3.67214	-1.10964	-2.35322	-0.828639	-1.96546	-1.56158	-2.90355	-0.95884	-1.51974	-1.23358	-2.06224	-1.42889	-4.55833	-1.63448	-2.16397	-0.361004	-1.18301	-3.68685	-1.42587	-1.88092	-3.67626	-0.892794	-2.48799	0.342998	-2.01177	-1.16355	-2.4596	-0.886982
RNF217-AS1	-0.731831	-1.20066	-1.20897	-1.76663	-0.188069	-1.7427	-1.34485	-2.06409	-0.914338	-1.623	-1.03246	-0.745161	-1.06887	-0.156959	-1.98112	-0.986042	-0.105193	-1.25761	-4.53076	0.274214	-1.12388	-0.659499	-0.495888	-0.772172	-1.23144	-0.553972	-1.03138	0.345635	-1.90158	-1.27944	0.568427	-1.57233
SLCO4A1	-0.730557	-0.736407	-1.81733	-0.753682	-3.66871	-0.963212	-0.310715	-0.264337	-2.94212	-0.489802	-1.9986	-1.10838	-0.669048	-0.154803	-0.464448	-1.00458	-1.09991	-1.05475	-3.06868	-0.764663	-2.10404	-2.24229	-2.60833	-0.37277	-1.23015	-0.876777	-1.03034	0.773914	-2.00535	-0.722591	-0.458638	-2.61217
TACR1	-0.730155	-1.19814	-1.73318	-1.7256	-1.27955	-1.05521	-0.31021	-1.66573	-0.65502	0.130906	-1.92572	0.189867	-0.183154	-1.23224	-1.11072	-0.200241	-1.11182	-1.24001	-2.15781	-2.34566	-0.606359	0.0760154	-1.41984	-0.937162	-3.67244	-4.32528	-2.48416	0.347703	-0.42489	-1.21906	-0.136589	-0.888773
GPR143	-0.727985	-1.19944	-4.2139	0.119884	0.0457519	-1.49126	-0.309884	-0.822667	-0.861186	-0.701928	-0.670075	-0.458829	-0.51967	-2.29916	-1.17188	-0.675448	-0.529755	-0.548148	-1.1367	-0.762604	-0.507687	-3.68085	-2.41399	-0.300746	-0.227588	-1.88934	-2.48199	-0.673937	-1.25655	-1.21794	-0.87253	-1.20745
C1orf54	-0.722715	-0.991935	-1.78554	-2.14285	-0.0725831	-0.56306	0.318071	-0.622586	-0.990888	-1.07811	-1.12125	0.682796	-0.366097	-3.31654	0.145539	-0.0851992	-1.79042	-0.314985	-0.0691892	-0.323655	-0.509359	-0.914247	-0.832057	0.365165	-2.22233	-1.28728	-1.05566	-0.283266	-0.244889	-1.20898	-0.0445603	-0.424489
ABCD1	-0.720094	-0.161899	-2.19332	-0.0953086	-0.0201155	-1.48337	-1.7406	-2.02578	-3.80592	0.129052	-0.704173	-2.20584	-0.636419	-0.00117674	-0.587561	-3.85185	-1.51684	-1.17442	-1.49425	-0.772603	0.0333173	-1.64718	-1.48465	-0.257779	-3.07742	-0.280512	1.15778	0.525124	-1.30092	-1.18098	-0.273537	-0.244362
PLK4	-0.714921	-0.703803	-2.74873	-1.71082	-1.21392	-0.900326	0.30954	-0.809407	-1.38312	-0.03118	-0.604927	-1.8684	-1.54143	-0.129304	-1.03963	-0.980339	-1.0966	-1.5613	-0.688882	-1.30351	-1.10799	-3.66778	-0.970168	-1.85828	-3.6572	-1.27936	-2.46892	-0.0674524	-0.877535	-4.20054	-0.441775	-0.534539
PLEKHA2	-0.714781	-1.86351	-1.15882	-1.11038	-0.211202	-0.274832	0.309793	-2.66169	-0.944149	-1.60225	0.222803	-0.363991	-0.493266	-2.29536	-0.692464	-0.197634	-1.09648	-1.40168	0.117208	-2.31736	-3.54648	-0.633766	-0.542506	-1.81813	-1.21439	-1.29156	-0.0610474	0.366288	-0.646486	-1.20148	-0.441643	-0.534508
TMEM254-AS1	-0.710963	-0.392574	0.284495	-2.10504	0.175464	-0.129933	-0.692789	-2.99318	-1.35924	-0.391632	-0.158744	0.044938	-1.10339	-0.989249	0.224331	-0.819856	0.193801	-0.385379	-0.141635	-0.39957	-2.51178	-2.6369	-0.656215	-1.29655	-4.0683	-3.27746	0.560501	-0.49245	-0.995407	-1.60649	-0.849811	-1.05252
RFTN2	-0.708733	-1.90966	-3.50078	-2.44138	0.1972	-1.36033	-3.07531	-2.77644	-0.728127	-3.74238	-2.64215	-0.105609	-0.776068	-3.02366	-0.147216	-2.12966	-0.831186	-0.964626	0.561362	-2.03267	-2.82146	-2.95725	-2.42034	-2.54655	-1.94526	-3.59572	-1.74704	-1.40746	-1.75437	-4.93129	-0.847247	-0.98471
LRRC1	-0.698151	-0.700576	-1.16626	-0.616266	0.230789	0.249806	-1.45914	-0.544734	-2.07186	-3.73185	-0.195556	-0.767804	-0.347941	-0.46171	-0.809167	-0.545132	-0.81683	-0.750745	0.306247	-2.04484	-1.83069	-1.94794	-1.01507	-0.530369	-0.934732	-0.127016	-0.74969	-1.43873	-0.665643	-0.543823	-1.15888	-1.2904
GATM	-0.696771	-1.03978	-0.47648	-2.43015	-1.93364	-1.07812	-2.07754	-1.52805	-2.70855	-1.23351	-1.07414	0.333075	-1.60874	-1.95432	-2.15455	-2.69905	-1.81086	-1.04397	-0.682385	-1.46534	-1.82785	-1.94395	-1.48588	-0.949597	-1.93333	-1.99363	-3.18773	-0.792276	-2.11699	-1.48024	-3.19267	-1.26744
RNF212	-0.693926	0.699891	0.189371	-0.4495	-0.604716	0.000492953	-1.68738	-0.696773	-2.36316	-1.01019	-2.26113	-2.1868	-0.339865	-1.66066	-0.134769	0.60961	-0.490556	-0.988901	-1.46569	-3.16009	-1.4686	-3.06182	-4.39986	-0.347036	-3.05123	-1.27333	-1.86296	0.619941	-1.42128	-1.05471	-0.800605	-0.253289
GSAP	-0.691465	-0.696369	0.473429	-0.129319	-1.00697	0.230569	-0.0516032	-0.445039	-0.539931	0.782482	-0.476103	-1.14039	-0.403616	-0.970229	0.712195	-1.38074	0.321429	-0.401895	-1.43424	-1.11136	0.0879945	-1.61346	-3.95952	0.287253	-1.60613	-0.268164	-1.41301	1.45831	-0.818842	0.838342	-1.27505	-1.32713
AL442071.1	-0.686694	-1.13696	-0.182216	-0.368866	-0.643864	0.293005	-1.33657	0.0128648	-0.637492	-0.623565	0.689506	0.448869	-0.311093	0.994997	-4.45205	0.356816	0.108894	-0.115415	-0.430193	1.01063	0.17921	-1.1935	0.154074	-0.252333	0.39863	-0.0335092	0.0233594	0.399328	0.308182	-1.16977	-0.0714015	-2.49963
RNF157-AS1	-0.685174	-1.13491	-0.417438	-1.12824	-2.17475	-0.219038	-1.33605	-0.458867	0.0416056	0.751025	-0.324023	-0.0625045	-0.214602	1.23364	-0.525029	-0.634385	0.396493	0.0338494	-0.221323	0.0334855	-1.11312	-3.63807	0.251821	-3.24621	-0.184808	-0.0219739	0.000698561	-0.0466205	0.271828	0.14659	-0.410119	-1.00293
KIAA1614	-0.675482	0.235702	-0.13492	-0.35708	0.159415	0.396074	1.15826	0.213502	-0.59757	-0.550926	-0.284101	-0.774055	-0.142122	1.26891	-1.04033	0.0595197	0.262191	-0.25815	-0.728166	-0.682067	-3.50721	0.135019	-0.413964	0.754191	-0.175125	-1.82366	0.993698	-0.039438	-0.12905	0.732212	-0.0555211	-0.062646
C5AR1	-0.666537	-1.13326	-2.69808	-0.660503	-1.2147	-0.644979	-2.29143	-1.25229	-1.33646	-0.632273	-0.311811	-0.308391	-0.960008	-1.17025	-1.30958	-1.94074	-0.723566	-2.98091	-0.435247	-1.27561	-0.448903	-2.17493	-2.70945	-0.871711	-3.60881	-1.23057	-2.42053	-0.622561	-2.80223	-1.09843	-0.816163	0.0198949
C16orf95	-0.66636	0.0501161	-0.768737	-0.418852	0.333777	-0.216881	-3.55408	-0.335919	-0.560841	-1.76732	-0.386913	-1.33965	-0.387417	-0.367331	-0.705808	-0.254494	-0.567196	-0.112363	-0.644731	-1.17215	-0.311227	-0.398972	-0.618409	-0.0355258	-2.38837	-0.867985	-0.639466	-0.797982	-0.332394	0.441655	-0.572958	-0.483142
NABP1	-0.654994	-0.48819	-0.219409	-0.834795	-0.56713	-0.822546	-0.0914483	-0.716481	-1.88732	-0.473272	-1.02604	-0.387596	-0.719186	-0.847335	-0.59781	-0.933681	-0.45168	-1.22185	-0.354312	-1.67334	-3.03912	-0.577994	-1.75051	-2.79281	-2.15461	-2.21636	0.34594	-1.01852	0.0886473	-2.7435	-0.757349	0.0311719
PRKCG	-0.65462	-0.672857	0.180956	-0.288773	-0.00410471	-0.259208	0.219865	-0.173267	-0.260407	0.470355	0.202893	-0.00925804	-0.212525	-1.17698	-0.0675787	-0.164185	-0.0610541	-0.107384	-0.266925	-0.21054	0.235191	0.12118	-0.364922	-0.399485	-0.569285	0.362892	-3.82368	-0.845978	-0.417203	-0.793395	-0.36542	-0.466388
CD59	-0.647773	-0.0671811	-0.539655	-0.488977	-1.57436	-1.20803	0.357348	-0.0889944	-0.682133	-0.893112	-0.701362	-1.09651	-0.846104	-1.63764	0.203099	-3.77955	0.135624	-0.506823	-0.80751	-0.671893	-0.455035	-1.57454	-0.636924	-1.20882	-3.00511	-0.619791	-1.81683	0.589785	0.370121	-0.206436	-0.809948	-0.531042
AXDND1	-0.64196	0.797793	-0.764154	-2.05252	-0.947305	-1.75994	-1.67463	-0.941177	-3.26954	-1.02243	-0.899898	-3.04542	-1.12454	-0.922141	-1.76534	-1.74069	-2.44665	-2.62973	-1.06806	-0.351221	-2.46309	-0.989216	-3.09949	-2.20257	-0.556585	-0.890171	-0.369944	0.0215314	-2.1241	-1.60147	-0.784787	0.20635
SCGB1B2P	-0.640975	-2.20393	-3.08921	-3.04044	-0.948457	-0.795374	-1.06605	-1.05419	-0.731195	-0.923656	-0.946156	-1.445	-1.3682	-0.13203	-0.834639	-0.745001	-0.852674	-1.35164	-1.75204	-0.379489	-2.46094	-2.56753	-0.533613	-3.617	-3.99827	-1.62033	0.201613	-2.02202	-1.14515	-4.54162	-0.410106	-2.93421
LINC00862	-0.638726	0.104925	-0.785819	-0.248321	-1.55428	-0.286121	-1.70695	-0.965367	-1.34346	-0.987493	-1.24965	0.214196	-0.820687	0.8147	-0.21913	-0.155607	0.0278208	-0.349183	-0.459709	-0.346174	-1.48038	-0.977557	-1.15586	-1.18496	-3.99606	0.259645	-1.37272	0.657448	-3.24067	-0.853742	-1.84451	0.0687237
C10orf82	-0.635336	0.289053	0.471179	0.763213	0.587766	-0.525774	-1.71895	-0.650989	-1.30517	-0.321134	-0.22383	-0.543746	-0.40637	1.17458	-0.355594	-0.519174	-0.110166	-0.52283	0.193733	0.340707	-0.0942598	-0.239614	0.814368	-3.61141	0.0349605	0.378179	-2.8044	-1.05932	-0.636996	-0.51365	-1.22804	-1.36925
MSRB3	-0.63455	-1.35098	-1.09264	-1.51078	-0.421253	-1.26128	-2.06807	-1.19768	-1.16118	-0.205071	-0.468163	-0.615642	-1.22309	-1.09621	0.582349	-0.878904	-2.11133	-0.75399	-0.57549	-1.31909	-1.87343	-1.23383	-1.26744	-1.66183	-2.54919	-1.88213	-0.402688	-3.03487	-1.05446	-1.75718	-1.77469	-0.71188
MYPOP	-0.631058	-0.871644	-1.55334	-1.06038	0.00192348	-0.386415	-1.06801	-1.11124	-0.743144	-0.205043	-0.886217	-1.14129	-1.00215	-0.345076	-0.503062	-1.54727	-0.323502	-1.01866	-0.907634	-0.650963	-2.22355	-0.774771	-1.1018	-0.0010874	0.45429	-0.8397	-3.60746	-0.764041	-0.136647	-1.92976	-0.710677	-0.277216
AL117209.1	-0.626416	-0.677825	-3.07493	-1.4957	-1.01238	-0.916297	-1.052	-0.57793	-0.650517	-3.33816	-2.17443	-4.4983	-0.171595	-0.906217	-1.11226	-1.00541	-1.41761	-0.828798	-1.09601	-1.62958	-0.910475	-0.960294	-0.677267	-2.18515	-3.98373	0.124789	0.21633	0.73889	-3.23465	-0.535242	-0.175559	-0.69326
AC107032.2	-0.616788	-0.606618	0.556057	-4.05342	-0.181893	0.123384	-0.627743	-0.0289456	0.157672	-1.5045	-0.808706	0.345533	0.404851	-0.0317448	0.680298	0.109255	0.994577	0.533191	0.32655	0.132909	0.232982	-1.13187	-0.381025	0.462718	0.46852	0.69798	0.103464	-1.58491	0.716659	0.0307673	0.830007	-0.268048
AC116614.1	-0.61274	-1.23066	-1.12362	-0.241462	-2.53661	-0.799735	0.00488791	-0.886027	-0.985008	1.12392	0.180855	-0.762269	-0.912408	0.18593	-1.1379	-0.976256	-0.402243	-0.825687	-1.08188	-1.61819	-3.85948	-1.53801	-1.80009	-0.53898	0.472608	-0.860633	-0.341338	-0.382928	-2.20292	-1.03114	-0.153136	0.181396
MANSC1	-0.611234	-0.479576	-2.33246	-0.85883	-1.76313	-0.578224	-0.129066	-1.74646	-1.13401	-1.01785	-4.04248	-0.842664	-1.13362	-0.000383827	-1.93538	-1.29173	-1.63034	-0.865027	-0.738423	-1.11424	-0.690297	-0.168525	-1.1268	0.0162222	-0.333226	-1.18412	-3.58762	-1.81696	-1.75635	-2.31778	-3.5925	-0.857978
AL355001.2	-0.604462	0.0671882	-0.821632	-0.412186	-1.12352	-0.730649	-1.17058	-1.33343	-0.577359	-3.90119	-1.46621	-1.34432	-0.961497	-0.628469	-0.770775	-0.300126	-0.523483	-0.382363	-0.639904	0.372052	0.45836	-0.793766	-0.0583632	-0.76432	-0.519117	-2.17376	-0.325695	0.543173	-0.551818	-0.489116	-0.695833	-0.0987582
AMPD3	-0.601842	-1.59849	-0.445601	-0.381304	-1.53454	-1.88108	-0.363579	-0.794307	-1.03576	-1.46869	-1.07661	-1.50839	-0.450361	-1.02074	-1.57718	-0.408659	-1.17824	-0.600913	0.146872	-0.186717	-1.34119	-1.10413	-1.52444	-4.16285	-2.10144	0.253074	-3.35584	-1.25446	-0.210086	-0.942821	0.11457	-0.125675
TMEM217	-0.601475	0.338806	-4.50242	-2.01284	-3.95466	-0.548887	-2.66122	0.164103	-2.20734	-0.26421	-0.905855	-1.42244	-1.13822	-1.53554	-1.78539	-1.70992	-1.81589	-2.11726	-1.4147	-2.63014	-0.0409642	-1.52272	-0.92671	-1.20403	-1.5161	-0.359726	-1.32114	0.701708	-1.1831	-2.06682	-1.79355	-0.658729
AC112493.1	-0.592188	-1.31835	-1.06933	1.27222	-0.47309	-0.793284	1.69934	-0.89536	-0.325639	0.981582	0.43469	-1.0871	-0.512944	-0.555056	0.396941	-1.28709	-0.401381	-0.0928447	1.38346	-0.601521	-0.421418	0.474017	-0.356615	2.16979	0.493032	-0.159799	-0.761368	0.0906559	-2.60877	0.886204	3.74426	0.679232
POLG	-0.591859	-0.768298	0.119504	0.238024	-0.704703	0.227398	-0.557559	-0.973551	0.260092	-0.317756	-0.379646	0.32233	-0.0469675	-0.908771	0.500234	-0.190352	0.254747	-0.415376	0.204724	-0.16347	0.603047	-0.0571503	0.276521	0.0282125	-4.9492	0.16505	0.663134	-0.0162102	0.519837	-0.304446	0.223179	0.0220413
AC145207.5	-0.588398	-0.138026	0.0127685	-0.0532032	1.17591	0.00945253	0.426748	-0.34137	-0.232149	0.193704	0.740151	-2.46041	-0.568757	0.522745	-1.28695	0.70993	-1.3807	0.41983	-1.3252	-2.0547	-1.83525	-1.95642	0.00542794	0.877169	1.49684	0.424233	-0.75756	3.51335	-0.163837	-1.01179	-0.681562	1.47311
FAM124A	-0.576331	-3.62428	-1.75936	-0.996307	-0.810391	0.150918	-0.651383	-0.570244	-0.21666	-3.61002	-0.232296	-0.118282	-0.624957	-0.0949883	0.247644	-1.02198	-0.228254	-0.455544	-0.217841	-0.593394	-0.670823	-0.238518	0.0104821	-0.485273	-4.25558	-2.47206	-3.06731	0.378505	-0.637424	-0.805103	-0.209906	-1.74831
ACP6	-0.57564	-0.855245	-0.633719	-0.393372	-0.762418	-0.618648	0.146546	-0.670186	0.330256	-3.87237	-0.158365	-0.113995	-0.244088	-0.321393	-0.599669	-0.531773	-1.1455	-0.226989	-0.238197	-0.877781	-0.61093	-3.08502	-0.4173	-1.17897	-1.07526	-0.562212	-1.88302	-1.42817	-0.989921	-1.3708	-0.456915	-0.228911
AC092920.1	-0.570511	0.903445	0.938951	-0.991851	-1.92387	0.640717	0.403511	-0.318273	-1.23357	1.04305	1.54553	3.37364	1.11005	-0.558355	0.308862	0.319389	0.638955	1.62835	1.45087	1.42451	-1.8174	1.08659	0.557052	-0.132645	0.514691	0.868242	0.690737	2.53659	-0.263495	0.584724	0.272806	-0.759365
ZNF486	-0.569346	0.144318	0.536182	-0.217095	-3.50756	0.0790994	0.957834	-0.68766	0.690457	-0.385751	0.447653	0.413962	0.128377	0.61011	-0.278951	0.482711	1.22443	0.040926	-0.158258	0.615525	1.23972	-0.0848779	0.482288	-0.746348	1.25293	0.278154	0.0947603	0.517927	0.460264	0.546383	1.1732	0.52401
EPPK1	-0.568705	-0.528162	0.815561	-4.00531	-0.496816	0.10642	0.967082	0.336659	-1.23297	0.119029	-0.728454	0.517669	-0.969631	-2.15888	-0.897677	0.166903	-0.147907	0.0102134	-1.93346	-0.177803	-1.96969	-0.081694	-0.71854	-0.747726	0.516628	-0.143224	-0.875232	0.517956	0.0146389	-1.05129	0.289636	0.386468
LINC01289	-0.568007	-0.899696	-2.3771	-0.950264	-2.81174	-1.8749	-1.32383	-0.644049	-0.975636	-1.24185	-3.51269	-1.40716	-1.26071	-1.82936	-1.29125	-0.999811	-0.228474	-0.880206	-3.67709	0.252318	-0.696941	-4.25782	-0.658096	0.159115	-1.80456	-0.655117	-1.61102	-2.29108	-0.882917	-0.764662	-2.09176	-3.17581
SKAP1	-0.563615	1.98253	-0.0242732	1.63437	-0.46256	0.116731	0.395178	1.56121	-1.22434	1.15344	-1.15395	-0.0166463	0.99392	-0.558162	1.52899	0.747103	1.22904	0.898948	0.663687	0.988003	-0.35545	1.51099	1.40755	0.967739	0.521575	-1.13329	-0.732826	3.001	1.39237	1.40377	0.261988	0.56797
AP001160.2	-0.56273	-1.02605	-0.296808	-2.54691	-3.50088	-0.749212	-0.572256	-0.689982	-1.84869	-2.85944	-0.206882	-0.840971	-0.557886	0.724158	-1.89269	-0.244383	-1.35626	-1.64688	-2.9393	-0.558197	-0.955494	-0.485765	-0.719592	-1.707	-1.06232	0.0986086	-2.31673	-1.52748	-0.0443486	-0.304214	-0.716015	-3.81358
FXYD1	-0.560497	-0.225299	-4.04638	-2.54207	-0.0556562	-2.37155	-1.17085	-1.89309	-2.77085	-2.85718	-0.806507	-2.62723	-1.12	-1.05981	-1.1967	-1.83465	-1.35355	-1.645	-0.916225	-0.551948	-0.390106	-2.07226	-1.91011	-1.65608	-3.50275	-0.719294	0.126804	0.0941692	-2.69228	-1.60768	-1.30149	-2.33369
CCDC175	-0.560068	0.274976	0.522125	0.0733825	0.109156	-0.0625454	0.106552	0.147709	-0.00410953	-0.0781112	0.540604	0.363939	0.0849721	0.0532584	0.107363	0.135114	0.570203	0.233935	0.0312322	0.687121	-0.366209	0.441187	0.448455	0.457746	-5.23934	0.412428	-1.03282	-0.175968	0.475941	-0.0965383	-0.313743	-0.61274
AC009812.1	-0.55704	-0.865687	-0.337927	-0.136433	-0.500597	-0.463946	-0.861388	-1.18366	-0.36222	-0.20605	-0.717727	-0.0683939	-0.621533	0.606414	-0.618945	-0.758537	-0.217406	-0.547144	-1.71239	-0.913381	-1.11568	-1.21803	-0.0834127	-1.42649	-4.23631	-0.2727	0.376338	0.144628	-1.86274	-1.37138	0.38152	0.446552
AP005059.2	-0.556637	2.19327	1.56971	1.58128	1.84	1.31391	1.0125	1.93337	1.0733	1.64819	1.59699	1.79326	1.58595	1.62237	0.21021	1.55854	0.974855	2.00969	0.273508	0.401438	2.17011	0.513873	1.39919	-0.112773	-1.91417	0.875636	3.04847	1.04762	1.04831	1.28759	2.33103	0.989206
SLC4A2	-0.555275	-1.74647	-1.73928	-0.122971	-0.533811	-0.852334	-0.864942	-1.56544	-1.21543	0.387361	-0.967928	-0.30034	-1.52118	-1.81179	-0.9935	-0.981329	-1.36268	-1.3145	-1.03172	-2.89622	-1.15177	-1.21572	-1.44493	-0.910667	-1.79184	-1.12062	0.417581	-0.208036	-1.05035	-3.35249	-0.410133	-0.839268
GPATCH3	-0.551059	-1.4094	-3.00614	-0.134064	-0.132959	-0.363028	0.545704	-0.896247	-1.19932	-3.26283	-1.193	-0.653684	-0.713542	-0.829355	-0.316062	-0.435092	0.56009	-0.595679	-3.3194	0.432821	0.227116	-0.478591	-0.472678	-2.08239	0.119245	-0.123834	-1.28396	0.123163	-0.549789	-0.193408	0.371382	0.490809
NR2F2	-0.550004	1.27532	1.00924	1.82544	3.12552	0.524568	1.46562	2.6094	1.34098	2.96454	3.00389	3.14261	2.46375	1.99646	2.38413	3.07738	2.11624	2.37693	2.28514	0.425137	1.59046	2.32656	1.38718	1.90861	-1.90757	1.46384	1.69886	1.03983	2.0644	3.43779	2.36395	2.12827
EMG1.1	-0.545148	-0.92849	-1.25613	-2.51364	-0.706159	-0.971481	-0.275329	-1.43187	-1.15972	-0.924469	0.0782127	-0.78017	-0.624836	0.198065	-2.36257	-0.242559	-0.601854	-0.37147	-1.49242	0.343532	-1.37019	-0.246716	-3.55857	-1.00651	-1.04475	-5.14027	-1.84982	-0.902788	-0.966044	-1.28564	0.233729	-0.582478
RASL10A	-0.539799	-1.38085	-1.58446	-3.97637	-1.09376	-0.866091	0.351883	-1.42697	-0.863462	0.897197	0.160616	-0.172801	-0.977571	-1.03565	-0.1755	-0.505685	-4.36414	-0.19697	-1.3433	-1.17517	-0.421372	-2.04787	-0.303779	-0.753644	-3.48208	0.29486	0.147648	-1.48702	-1.82255	-1.58649	-0.268653	0.147233
CMTM8	-0.536853	-0.859654	-1.24748	-1.19885	-0.447468	0.352762	-0.416412	-1.1236	-0.628498	0.489811	-1.73045	-1.56325	-0.729505	-0.943622	-0.164539	-1.8187	-0.746943	-1.34474	-1.30831	-0.584151	-0.180951	-1.04705	-0.277801	-0.610727	-0.0364619	-0.696268	-1.85731	-1.51591	-0.0662386	-0.474296	-3.29176	-0.670757
ATP2A1-AS1	-0.535103	-0.763206	-2.58799	-0.958027	-3.47328	-0.571686	-0.107807	-0.239039	-1.16341	0.15083	0.306594	-0.270678	-1.1355	-1.0547	-1.30386	-0.490691	-0.331832	-0.631132	-0.339235	-0.566879	-3.36681	-1.0414	-0.517363	0.388894	-1.03472	0.30563	-0.83991	0.106969	-0.16098	-0.0260612	0.347045	-1.39631
PTCHD1-AS	-0.532028	-2.08448	-0.451084	-1.35859	-0.41448	0.0398789	-0.452229	-0.617734	0.0289247	-0.541548	-1.38787	-0.701165	-0.507117	-0.554157	-0.0297913	-0.582019	-0.8607	-1.042	-0.412242	-1.41342	-1.42145	-0.242352	-1.4618	0.0590727	-3.03164	-0.218321	-2.07756	-0.48834	-0.394183	-1.37902	0.216706	-1.27394
SV2C	-0.528143	0.522981	0.0305939	0.358171	0.996789	1.17569	0.531829	0.666828	0.848547	0.545191	1.63275	1.64043	0.48417	1.64962	-0.295531	0.782943	0.475512	0.352511	0.0957996	0.622978	-3.77492	-0.130101	0.715708	0.692771	-0.442836	0.606068	-2.69724	-0.928632	0.938901	0.172859	0.171787	0.261262
RGS5	-0.523555	-1.16535	-0.93496	-0.168319	-0.436005	-0.805523	0.102444	-0.772921	-2.17253	-1.82299	0.0862459	-0.303469	-0.295526	-1.45796	-0.259245	-0.402357	-0.323652	-0.0669314	-0.95704	-0.231678	-3.7703	-0.128337	-0.635512	-3.49962	1.14675	-0.296579	0.345676	2.04191	-0.225878	0.294015	-0.664331	-0.16538
VWA1	-0.523206	0.187583	-0.376481	-0.620999	-0.435612	-0.805389	-0.954062	-1.24178	-0.610628	-0.734749	-2.18832	-0.302693	-1.06176	-1.45739	-0.676501	-0.893838	-0.742864	-0.677066	-0.264931	0.255346	-2.34084	-0.865275	-0.382121	-2.04658	-3.88053	-4.53337	-1.25848	-1.91768	0.0168076	-1.42279	-0.32827	0.0244365
CRTAP	-0.508268	-0.817764	-1.57581	-0.917535	-0.41937	-0.37607	-1.0801	-1.34471	-0.783631	-0.821785	-1.74257	0.121299	-0.371846	-2.02981	-0.533015	-0.609853	0.110145	-0.830578	-0.563897	-1.53974	-1.9025	-0.212294	-1.07793	-4.06928	-2.00787	-1.33674	-0.822167	-0.423314	-0.301454	-1.5919	-0.197405	-0.990956
LINC02520	-0.507426	-0.594794	-0.681774	-1.3473	-1.42136	-0.79731	-0.932972	-1.25927	-0.59746	-0.879916	-2.05532	-0.84893	-0.805284	-1.43231	-0.493151	-0.87852	-0.994627	-1.45078	-0.618231	-1.51056	-3.75415	0.572592	-2.00731	-1.04956	-0.422067	-1.07492	1.12361	-0.888455	-0.492614	-1.01239	-2.66488	-0.740481
SLC26A8	-0.501969	-0.964224	0.25256	-3.93854	0.616922	0.133879	-2.13454	-1.39121	-0.42618	-0.369791	0.345962	-0.997033	-0.87253	-0.366768	-0.384583	-2.7725	-1.29558	-1.60554	-0.597676	-1.13229	-3.33366	0.311494	-0.747308	-0.0717704	-3.44425	-1.06632	-0.823859	0.488694	-1.67489	-1.60955	-1.26159	-1.35172
ENPEP	-0.494443	-0.393735	-0.124594	-0.266531	-0.81448	-0.0644804	-0.296297	-0.133401	-0.406454	0.206119	-0.532817	-0.581113	-0.0915913	-0.102901	-0.602147	-0.188965	-0.43818	-0.631799	-1.16641	-0.521881	-0.300545	0.104936	-0.744489	-0.169426	-0.601745	-0.893201	-3.2251	-2.28408	-0.875396	-0.592207	-0.479833	-1.53076
C17orf67	-0.489911	-0.533014	-3.54135	-0.186627	-1.41767	-0.966776	0.00340454	-0.217985	0.0919967	-0.0537714	-0.185165	-0.177737	-0.280862	0.22363	-0.386367	-2.18262	-0.284214	-0.523204	-0.152202	-1.09904	-1.91584	-1.41952	-0.739886	-0.654977	0.0104709	0.4442	0.215596	0.222896	-1.15623	-1.19974	-0.640592	-0.0870535
SOAT1	-0.483586	1.26238	1.39398	0.124413	0.173485	0.166228	0.281662	0.372643	-1.16745	-0.780135	0.702873	1.08541	0.826563	1.34852	-0.22796	0.412145	0.71963	0.577792	1.51989	0.0832382	0.27838	-0.405736	0.125133	0.579434	0.601699	0.945857	-1.6527	1.53414	0.565481	0.984364	0.376676	-3.14955
IQCD	-0.481359	0.20309	-0.121327	-4.33297	-2.40573	-0.224781	0.206393	-0.355772	-1.12602	-0.286365	-0.616818	-0.331867	-0.944548	-1.40923	-0.285271	-0.599287	-1.69612	-1.33913	-0.0931933	-0.929098	-0.762653	-0.819614	-1.75706	-3.45741	-1.396	-0.459474	0.390027	-0.867235	-1.12794	-1.02811	-0.0257074	-0.545295
FAM81A	-0.47909	-0.593106	-1.33964	-1.31793	0.430757	-0.803592	1.81938	-0.958637	0.13376	0.730609	-0.783825	0.83663	0.036077	1.21275	-0.917701	-0.173809	0.722017	0.231999	-0.699603	-0.909868	0.0226632	-0.404345	0.0270924	-0.347791	-0.393755	-0.241166	-2.64815	-0.625922	-1.12408	0.362856	-0.287993	-4.14501
LINC01607	-0.477042	1.28758	0.630191	0.680909	-0.358765	0.829905	1.15614	0.477463	-3.56293	0.2349	0.218849	1.24444	0.277325	1.60374	-1.17488	1.2955	0.0540824	0.532455	0.0874434	-0.501625	-0.250533	1.40856	1.03304	0.939713	0.60825	0.532889	-1.64615	0.747859	1.27655	0.367739	0.721568	-0.209663
DIAPH2-AS1	-0.474512	-0.861385	-1.33672	-1.33663	-1.35314	0.248688	-0.462114	-1.03992	-1.08629	0.248326	-0.425783	0.380296	0.0264445	0.337088	-1.60981	-0.566195	-0.951446	-0.107515	0.182629	-0.921274	-0.249389	-0.809541	-0.404258	-3.45057	-1.38916	-2.04789	-0.203364	-1.86995	-2.06656	-0.13962	-0.278845	-1.2068
CCDC71	-0.474409	-1.3433	-1.33663	-1.88582	-2.39719	-0.876537	-0.905746	-0.983764	-0.78162	-3.18615	0.0226117	0.158511	-0.889052	-1.40943	-0.627947	-1.58277	-2.27121	-1.33105	-0.943061	-0.498326	-1.32176	-3.84229	-1.47256	-0.5072	-1.38903	-1.0466	-1.19433	-0.247608	-3.07884	-1.37374	-2.64749	-4.14029
ADCYAP1R1	-0.474388	0.0435164	-0.355189	-2.43259	-1.40753	-1.61915	-0.0477528	-0.56931	-1.78945	-3.77109	-0.659478	-1.68908	-0.878559	-0.51616	-1.49862	-1.40535	-0.855978	-0.842909	-0.925939	-1.08289	-0.823565	-1.98993	-2.02817	-0.349379	-0.973977	-1.29685	-1.79706	-1.43212	-1.34269	-1.25994	-0.210126	-1.79034
TRPC4	-0.473749	-0.397074	-0.386368	-0.588369	-0.989007	-0.310275	-1.10337	-0.414014	0.048978	-0.1631	-0.293274	-0.756477	-0.251836	-0.152291	-1.33894	-0.75428	0.470076	-0.294669	-0.830067	-0.20471	0.220051	0.016059	-0.78835	-2.2266	-0.973366	-0.12962	-2.37618	-3.0576	-0.222711	-0.762761	0.478155	-0.28238
TBC1D2	-0.467573	0.176612	-0.698351	-0.184388	-0.391669	-0.349514	-0.427592	-1.53602	-0.0364568	-3.50127	-0.3951	-1.00264	-0.306669	-1.06819	-0.736538	-0.893709	-0.586225	-0.633214	-0.303432	-0.47539	0.406193	-4.15742	-0.0788679	-0.369908	-1.70415	-0.541638	0.0770593	0.10452	-0.579654	-0.0654978	-0.586677	-0.75721
YOD1	-0.466002	0.050432	-0.7101	-0.686432	-0.322979	-0.376018	-0.681605	-0.284409	-0.552443	0.255571	-0.65847	-0.336103	-0.540332	-1.32928	-0.945682	-1.15523	-0.260545	0.105211	-0.39055	-4.51716	-1.83523	-0.39327	-0.412272	-0.254205	-0.965619	-0.162449	0.535482	-0.832132	-0.0657466	-1.20503	1.10113	0.268203
GNAT3	-0.462705	1.01185	-0.444689	0.100809	0.72181	-0.910461	0.265761	0.63473	0.154447	-3.49641	-0.532542	-0.789162	-0.383263	-1.71853	0.506278	-0.680999	0.317561	-0.636559	-0.793293	0.0263665	-0.558711	0.461164	-0.451527	-1.38746	0.885664	0.359882	-1.51998	0.17123	-0.146108	0.232261	-1.97638	0.132669
ZNF396	-0.449811	-1.01042	-1.92077	-0.860347	-1.34609	0.0709226	1.57029	-0.753051	-0.534997	-0.69529	-0.0550965	-0.360941	-0.913847	0.269908	0.161881	-2.13478	0.0727159	-0.928507	0.0353567	0.101151	-2.69655	-0.380596	-4.15577	-0.962824	-0.364464	-2.01958	-0.187879	0.78765	-0.488584	-0.00828309	1.42384	-3.11572
ZNF165	-0.445203	0.284687	-1.48998	-0.872125	-0.887931	-0.255743	-1.05357	-1.33268	-0.625797	-2.7419	-4.07798	-1.47605	-0.213471	-0.943268	-0.888456	-1.70546	-2.82394	-0.530769	-1.87658	-0.436122	-0.836928	-3.39805	-2.31939	-0.656613	1.37714	-1.59768	-0.768995	-1.39569	-1.06997	-0.873924	0.144687	-1.28255
TTC39B	-0.441927	-0.315701	0.0724985	1.3121	0.248322	0.336978	0.567894	0.506366	-1.1378	-0.69683	0.538593	0.976313	0.434768	0.278472	-0.182512	-0.541626	1.08964	0.452233	-0.257942	-0.466315	-0.250422	0.639869	0.378733	0.516728	-2.79931	0.803872	-0.178144	1.22513	0.719321	-3.34265	0.295397	-0.0446321
DPH1	-0.441448	0.268546	0.0993559	-0.0884626	-0.369382	0.259297	-0.461737	-0.126486	-1.10552	0.246478	0.160095	0.0626344	-0.131997	-0.968248	0.0867918	-0.390794	0.173857	-0.350949	-0.49438	-3.49262	0.501433	-0.954939	0.15517	0.953185	-0.94108	-0.589994	0.222048	0.990948	-0.263265	0.515248	-0.166152	0.441881
TRIM58	-0.436295	-0.222186	-0.310445	0.290932	0.429379	-0.652213	0.437162	0.233076	0.0805767	-3.14807	0.454551	-0.462813	0.16636	-0.715055	-0.322134	-0.130228	-0.0645154	0.257326	-0.681588	-0.154766	0.0166942	0.805468	0.357721	-3.41236	-0.350957	-0.194821	-2.60536	0.235315	0.78247	-0.311481	-2.61828	0.933295
SEL1L2	-0.429495	0.482979	-0.208699	-0.879147	-0.929022	-0.170552	-1.0668	0.134351	-2.64766	-1.27126	-0.319083	0.00304021	0.242184	-0.945939	-1.09431	0.307803	-0.811212	-0.699964	-0.829137	-0.0383032	-1.83274	-0.352862	-1.77941	-0.620123	-3.37179	-0.999838	-2.18351	-1.40542	-0.0563263	-0.914794	-1.20182	-1.42098
NUDT22	-0.429303	-0.00708424	-0.857581	-0.829485	-2.6735	0.0230118	0.112428	-0.117506	-0.41742	-3.463	-0.057237	0.102888	-0.235505	-0.215538	-0.16392	-0.26791	-0.544704	-1.04712	0.2511	-4.21743	-0.528186	-0.0838604	-0.0990647	-1.29643	-0.665887	-0.318712	-0.454695	0.515611	0.159164	0.162124	0.147275	-0.398345
AL022097.1	-0.427772	-0.468269	-1.25356	-1.16002	-0.635334	-0.0389777	-0.39283	-0.7949	-2.39916	-1.03782	0.296217	-0.661456	-0.249368	0.56413	-1.18769	-1.85782	-0.549606	-0.593447	-0.411512	0.532316	0.586681	-0.348937	-0.144864	-3.72576	0.335647	-1.32598	-1.47049	0.172949	0.103932	0.069578	-0.889934	-0.0527197
BBS12	-0.424528	-0.437696	-0.084307	-0.521857	-1.30662	-0.582558	-1.48759	-0.198793	0.0704697	-0.712695	-0.446399	0.0958229	-0.372246	-0.240233	0.262967	-0.319873	0.36883	-0.467867	-1.59725	-0.856851	0.380237	-3.79244	0.0121845	-0.357873	-1.33918	0.712126	-1.1591	-0.199836	-0.0381863	-0.546891	-2.60248	-1.8172
LINC02360	-0.424274	-0.905984	0.0898777	-0.371722	-0.685534	0.421241	-1.81148	-0.480954	0.179833	0.474923	-1.75331	0.183458	-0.186968	-1.02505	-0.354102	-0.122103	-0.957987	-0.471025	-0.594141	-1.77077	0.00942682	0.493495	-0.565229	0.266773	-0.660859	0.131239	-0.47533	0.1648	-3.31425	-1.17412	-0.886226	0.798579
RNASEH1	-0.419133	-1.28645	0.401241	0.60001	-0.331909	0.0389339	-1.48014	-0.928472	-0.757095	-3.1309	0.0793519	-0.267937	-0.191057	-0.698156	-1.07731	-0.529287	-0.6309	-0.544834	-2.19822	-0.456213	-3.66587	0.235455	-1.26245	-0.00291602	-0.333782	-0.184556	-2.58818	0.592123	-2.01202	0.423466	-2.59515	-1.04316
GRM7-AS3	-0.418105	-0.777892	-0.283197	-1.45436	-0.580682	-0.133174	0.235165	-0.0455939	-2.1175	0.810792	-0.109847	-0.231163	-0.483045	-0.1823	-1.19233	0.0142043	-0.997569	0.187856	-0.00105671	0.112531	0.214911	-1.34175	-0.053755	-3.97913	0.404207	-0.567318	-3.17212	-0.778288	-0.575313	-0.752833	-0.804122	-1.73566
LINC01139	-0.413743	-2.59189	-0.750936	-1.36863	-0.338945	0.0371271	-0.0858359	-0.235953	0.306849	-0.157843	-0.929139	-0.195544	-0.478015	-0.879192	-0.125057	-0.617362	-0.530629	-0.598292	-0.562279	-0.592921	-0.976073	-0.199314	-0.51408	-0.505748	-0.328396	-0.134829	-3.90472	-0.0510284	-0.595509	-0.761075	-1.00251	-0.932433
AC004112.1	-0.412521	0.0219244	-0.625277	-3.15054	-1.05168	-0.0438549	-0.369269	-0.433275	0.208767	-3.44622	-0.315601	-1.30768	0.109511	-1.67883	0.0934102	-0.419058	-0.211775	-0.0295784	-0.134722	-1.16805	0.21686	-0.0769278	-0.886945	-0.713596	-0.649106	0.505454	1.15361	-0.061564	0.0758426	-0.424262	0.184649	-0.70416
AC103736.1	-0.41244	-3.72343	-0.471184	-0.435118	-1.36769	-0.600556	-1.43242	-0.788626	-1.33484	0.435939	-0.710314	0.407815	-0.962339	0.821918	-0.914	-0.876602	-0.988389	-0.286643	-1.46541	-2.022	-0.217974	-0.9254	-0.996721	-0.578253	-0.912052	-0.237511	-0.703771	-0.774637	-0.82895	-0.609246	-0.555489	-1.1653
RFESD	-0.411979	-0.884488	-0.421311	-1.44953	-1.89046	-1.11794	-0.414821	-1.7453	-4.08274	-0.38777	-0.659457	-0.142551	-1.414	-1.9821	-1.11514	-0.0761866	0.0114546	-1.09511	-0.222232	-3.4631	-3.24365	-0.922163	0.0641086	-2.97297	0.088435	-0.990925	-2.16596	-0.355586	-1.03718	-0.964575	-1.14705	-0.727257
AC003002.2	-0.410316	0.447117	0.330506	-0.424019	0.154056	-0.324825	-0.301328	-0.475222	-0.759409	-1.4274	-0.571455	-0.0379491	-0.232495	0.1036	0.095647	-0.425738	-0.274114	-0.152059	-0.922056	-0.299179	-0.956423	0.248921	-0.966159	-0.129173	-0.324974	-0.389333	-3.9013	-1.52022	0.454064	-1.19627	-0.0269766	0.0335022
ADGRA1	-0.391415	0.211258	-0.347084	-0.539052	0.551578	-0.052989	0.742625	-0.857443	-0.81311	-0.0363724	-0.505157	0.665133	-0.56216	-0.148094	-1.1501	-1.07421	-0.50544	0.193779	-0.0347747	-0.419733	-1.52433	-1.64087	-0.0747011	-3.6894	-1.62799	-0.960374	0.135074	-1.137	-0.997957	-0.358093	-0.216107	-0.240695
FHDC1	-0.389897	-0.355069	-0.0864051	-0.808377	0.183833	-1.07333	-0.582225	-0.782049	-1.3594	-0.691299	-0.749819	-0.341937	-0.592448	-1.50525	-0.658951	0.0624126	0.139273	-0.911955	-0.571757	-0.15076	-0.744893	-1.05214	-0.747399	-0.690948	-1.04152	-1.69245	-3.88088	-0.138642	-0.845725	-1.16027	-1.2038	-0.859013
AC092647.5	-0.388519	0.429454	-0.0698817	0.132073	-0.10902	-0.404461	-1.63856	-0.586103	0.446371	-2.46974	-0.662148	0.17937	-0.12973	-0.624066	0.0667494	0.0206403	-0.28787	-0.745494	0.767742	-0.409495	0.147229	-0.314533	-1.03491	-1.14511	0.211395	0.235062	-3.36493	0.577348	0.435735	0.492912	-0.980023	-0.928615
OVOL2	-0.384082	-0.968567	-1.06533	-2.00628	-0.769284	-1.22702	0.205356	-0.488368	-1.33027	-1.54432	-1.24578	-2.09916	-1.08186	-1.00658	-0.631032	-0.875437	-1.66821	-0.867559	-1.16975	-1.21547	-2.98886	-2.11317	-0.510592	0.401982	0.478888	-1.17764	-3.36047	-1.59498	-0.846023	-1.2815	-1.77303	-0.840814
AC020661.3	-0.381929	-0.115661	-0.840877	-2.80101	-1.29606	-0.70862	0.811127	-1.64516	0.252937	-0.665735	-0.0501727	-2.8583	-0.281491	-2.37816	-0.533245	-0.471993	-0.174859	-0.507088	-0.81165	0.16674	-2.17473	-0.728352	0.121956	0.0281929	-3.73924	-0.625039	-2.55096	-0.150125	-2.05777	0.10138	-0.175816	-4.04781
FSIP1	-0.381415	-0.293731	-0.218049	0.0327008	-1.15106	-0.628658	-1.99605	-0.213393	-0.283905	-0.277319	0.272369	-0.32963	-0.0408525	0.139054	-0.613578	-0.779865	-1.17907	-0.454999	-1.17896	-1.23929	-0.383245	-3.47619	-0.442183	-2.1018	0.534004	-0.946392	0.514357	0.137592	-0.286702	-0.440562	-0.589965	-0.144893
ZNF395	-0.36822	0.195447	-0.0273602	0.362775	-1.28437	-0.343489	-0.806856	0.200586	-0.429516	1.29123	-0.181794	-0.5225	-0.185511	-0.173234	0.625653	-0.733079	0.00122271	0.0940479	-0.809793	-0.823577	0.79095	-0.291216	-0.312504	-3.34429	0.717116	-0.939186	-2.53728	-0.149418	0.144623	-0.547922	-0.507142	0.541951
GRN	-0.366959	0.136466	-1.2467	-1.04033	-0.410328	-0.513026	-0.356319	-0.286243	0.336542	-0.489146	-1.78268	-0.330951	-0.314059	-1.37427	-0.459954	-0.548053	-1.05057	-0.576642	-1.26049	-0.819245	-5.19866	-0.419446	-0.457912	-0.0228063	-0.0592193	-0.824509	-1.1021	-0.623246	-0.841309	-0.486334	-0.993189	0.181834
PPIAL4G	-0.366101	-1.50138	-0.407782	-1.36023	-1.83564	-1.98812	-1.94995	-2.16638	-1.51121	-2.66274	-2.52055	-1.575	-1.40751	-0.842059	-1.6899	-4.08274	-2.75096	-2.24736	-1.17361	-3.41717	-0.755669	-0.28806	-1.71537	-2.92703	-0.865627	-0.91945	-0.657511	-1.2819	-3.96743	-1.40992	0.560496	-1.43447
HSD11B1	-0.35667	0.31111	0.0416076	-1.11006	-0.563033	-0.937681	-0.323841	-0.798306	-2.32785	0.538508	-0.585981	0.0954731	-0.202367	-0.95765	-0.625453	-0.367639	-0.478583	-1.06243	-0.834715	-0.689356	-0.884737	-0.600782	-0.332829	0.0858441	-0.593249	0.0817239	0.925968	-0.2084	-3.28246	-1.14038	-0.202779	-1.30153
AC079610.3	-0.355152	-0.413392	-0.35563	-1.29196	-0.926271	-0.630222	0.0527731	-0.889483	-0.57968	-2.6518	-0.685623	-1.01992	-1.12215	-0.222276	-0.0272295	-0.628948	-4.17944	-0.63328	-0.469966	-1.9499	-1.71385	-3.30795	-0.917536	-2.91609	-3.29736	-3.95021	0.276502	-1.26229	-3.95649	-1.4974	-1.0436	-2.25084
ZSCAN31	-0.352818	-0.882938	-0.616054	-0.099391	0.176924	-0.591069	-0.0860355	0.266687	0.196947	0.187936	0.109995	-0.100079	-0.107846	-0.0275205	0.166624	-1.04206	-0.340483	-0.0740606	-0.210309	-0.792124	-0.188723	-1.69409	0.0119365	0.522239	0.0544532	-0.0142508	-3.52187	-2.77077	-0.636839	-1.48559	-0.851513	-0.747784
AC005828.1	-0.349611	-0.911863	0.192096	-0.543507	-1.27527	-0.977225	-0.91546	-0.652795	-1.01624	-2.22806	-0.586424	-0.752534	-0.413915	-0.372351	-0.675998	-0.308849	0.272234	-0.639373	-0.403513	-2.95598	-0.74338	-0.274866	-0.333489	-0.911897	-0.849222	-0.696057	0.322284	-0.573766	-0.726722	-4.83525	-2.15533	-0.232716
AL390774.2	-0.344477	-1.53253	0.329007	-1.5258	-1.58164	-1.5564	-1.09974	-0.689478	-0.465133	-1.01979	-0.140041	-0.516668	-0.258942	0.155147	0.0715431	-1.0494	0.344302	-0.472288	-0.254091	-0.385787	-3.91314	-0.271069	-0.15594	-0.59987	-1.58105	-0.243527	-0.420083	-0.441795	-0.125008	-1.52589	-0.467176	-1.10717
PEBP4	-0.34173	-0.35782	-0.780989	-0.335256	-1.85463	-0.8724	-0.946936	-1.17816	-2.55052	1.16906	-0.530639	-0.83875	-1.25415	-0.482931	-0.663011	-0.316816	0.272435	-0.696783	-2.72148	-1.94159	-1.74959	-1.85358	-0.690879	-1.48972	-3.28398	-1.50324	-2.0957	-1.28927	-3.94311	-1.38843	-1.07673	-2.226
LRRK1	-0.341635	0.332875	-0.744318	-4.19326	-3.69484	0.420334	0.266517	0.201123	-0.0377845	0.0852398	-0.440303	0.0492388	-0.130667	-0.621424	-0.78057	0.446048	-0.328902	-0.0592309	-1.11439	0.98632	1.10944	-0.266867	0.413203	-0.954336	-3.69896	-0.107951	-2.51068	1.02065	-0.989787	-4.24231	0.897898	-0.935064
ALG13-AS1	-0.338341	-1.17977	-0.391927	-0.595781	-0.228531	-0.271676	-1.48891	-1.13309	-0.080506	-1.27227	-1.09555	-0.0175539	-0.440495	0.140796	-0.884621	-1.03298	-0.209987	-0.415314	-1.10244	-0.923834	-3.31	-1.43354	-0.222917	-0.437081	-0.422916	-1.0758	-1.25407	0.605472	1.7e-05	-1.61534	-1.01262	-0.603279
AHNAK	-0.338041	0.00536655	-0.072614	-0.731034	-0.271667	-0.397954	-1.96121	-1.27343	-0.0147908	-0.203278	-2.55209	0.801222	-1.20813	-1.9127	-0.260017	-4.05473	-0.400452	0.250768	-4.13695	-1.93908	-3.16971	-1.84973	-0.308082	-2.89903	0.162377	-0.902003	-0.661097	-1.29486	-0.135997	-2.36313	-1.08478	-2.21934
MYH14	-0.330977	-1.21638	-0.724033	-4.18255	-0.161099	-0.935437	-2.36428	-1.63359	-1.97737	-1.57298	-1.94099	-0.572606	-1.45971	-0.611455	-1.58877	0.153214	-1.12763	-0.70059	-0.38562	-1.32956	-2.1182	-2.25778	-0.905611	-1.89312	-1.24558	-0.891979	-2.49998	-1.69772	-2.94325	-2.81181	-2.47046	-1.58425
ALG6	-0.330724	-0.205217	-0.225805	-0.574213	-0.586116	-0.500276	0.0371217	-0.350167	0.0377291	-0.282543	-0.794775	-0.202837	-0.14614	-3.095	-0.038096	-0.437765	-0.353254	-0.669269	-1.02196	-1.57755	-0.238181	0.0218049	-0.298063	0.117755	-0.467772	0.0498965	-2.86933	-1.10049	-0.769267	0.156947	0.261011	-0.342719
TMC2	-0.329563	-1.46902	-0.851922	-1.37217	0.221331	-1.6746	-0.920274	-3.19253	-0.555753	-2.62625	-2.54794	0.167965	-0.794305	-0.195756	-0.716923	-4.04624	0.0987348	-1.3912	-0.283507	-1.94666	-0.65157	-1.83722	-0.492182	-0.348867	-3.27181	-3.92465	0.310453	-1.26315	-1.06508	-0.752509	1.0472	0.141777
ZNF703	-0.329269	-1.88265	-1.26841	-0.369538	-0.627163	-1.65421	-2.34075	-1.28206	-1.07814	-1.5574	-4.37706	0.988384	-0.657927	0.134068	-0.994308	0.00383352	-0.139632	-2.09337	-2.18831	-0.00212107	-0.576947	-2.25646	-0.645032	-3.30527	-3.68654	-0.911493	-2.49827	-0.668073	-1.4838	-0.54066	0.467805	-1.79798
TFR2	-0.325949	-0.48807	0.225764	0.433477	0.263348	-0.136353	-0.47426	0.50997	-0.191527	-1.46962	0.178255	0.238488	0.184482	-3.14376	0.0122142	-0.0120019	0.0787275	0.111026	0.214259	0.64513	-0.962623	0.108987	0.538478	0.877105	0.536997	-1.11865	0.710858	-0.298856	-0.617085	-0.176368	-0.196889	-0.330593
CAV3	-0.325193	-0.18169	-0.560224	-0.337746	-2.07777	-0.533759	-1.11721	-0.463064	-0.433183	-0.157903	-0.738023	-0.318133	-0.53923	0.14265	-0.597246	-0.115573	-0.353924	-0.620349	-0.153185	-0.32525	-0.184043	-0.253709	-0.207894	-0.632965	0.537762	-1.12547	-0.286411	-1.54062	0.196851	-0.590808	-3.31525	-0.082764
AC073571.1	-0.317649	-0.362005	-0.0905709	-0.426813	-3.23741	-0.364748	-0.0162895	-0.426305	-0.818571	0.0241747	-0.374859	0.190569	0.119512	0.161808	-0.66877	-0.311078	0.343658	-0.254988	-2.49801	0.344547	-0.271186	-0.241157	-0.763965	-0.552343	0.575051	-1.07919	-2.04109	-0.00680323	-0.0159133	0.0172081	-0.207238	-0.670994
SEMA3F-AS1	-0.316758	-2.2085	0.356743	-0.0335068	-1.55425	-0.691703	-0.623251	-1.63719	-0.487109	-3.35045	-0.452156	-0.791237	-0.426707	-0.917381	-0.376792	-0.512831	-0.626467	-0.982175	-0.108767	0.644179	-2.43726	0.0210397	-0.639615	-1.23189	0.0316291	-0.624682	0.227939	0.0332177	0.13661	-1.53608	-0.552371	-1.37161
SYDE2	-0.311308	-1.47407	-1.90461	-0.42473	-1.41778	-0.978854	-3.55406	-0.88245	-0.538142	-0.763986	-1.06294	-2.87658	-1.34098	-2.42621	-1.85484	-2.17627	-0.958508	-0.88122	-1.67075	-1.91494	-0.723724	-1.40648	-0.594723	-0.370553	-2.39586	-1.04591	-0.243652	0.595447	-0.466121	-1.1218	-1.27524	-1.90207
FBXL18	-0.307784	-0.580461	-0.405474	-0.480255	0.0936748	-0.324331	-1.08748	0.684741	0.143947	-0.235556	-0.204136	-0.270347	-0.0656244	-1.18445	-0.336861	-0.130685	0.341103	0.0662736	-0.325964	0.444769	-0.252915	-0.885717	-0.110078	0.555754	-0.681872	-0.0898077	-3.93627	-1.08849	-0.628479	-0.545703	0.0551369	-0.266167
CA3	-0.307625	-3.35551	-4.53045	-1.03814	-0.979285	-1.14521	-2.66025	-3.95436	-0.478655	-1.86989	-1.68438	-0.350831	-0.605207	-2.61537	-1.24376	-0.991976	-1.85249	-0.754132	-1.34653	-4.09567	-2.4522	-2.55639	-1.1778	-2.13859	-3.98681	-2.19703	1.03467	0.497895	-0.609439	-2.09141	-1.1887	-2.07371
AC007285.2	-0.302757	-1.18006	-1.19331	-1.11286	-1.21664	-1.36734	-0.294791	-0.445933	-0.946892	-1.60584	-1.91467	0.189984	-1.09216	-0.582583	-1.97951	-1.42196	-1.52394	-0.631171	-0.487513	-1.34812	-0.0323133	-0.64087	-1.06715	-0.844782	0.367579	-4.3129	-1.03968	-1.68436	-1.33994	-0.211707	-2.45957	-0.535259
LRRIQ3	-0.296895	-3.60785	-1.27761	-1.0331	-0.452404	-0.812514	-1.91196	-1.55975	-0.169466	1.6017	-0.189296	-1.02861	-1.52097	0.472936	-0.575047	-0.759859	-0.877813	-1.72555	-1.10576	-0.923363	-2.70335	-0.811234	-0.980413	-1.42223	-1.79647	-1.45549	-1.61997	-1.25062	-1.92071	-0.335122	-2.04337	-0.832108
SALL3	-0.293643	0.289957	-0.338641	0.377667	-1.37992	-0.169706	-0.782294	-0.255535	-0.302156	0.538797	0.0323225	0.808857	-0.258178	0.262143	0.0501991	-0.343345	0.826356	0.105269	0.301598	-0.315731	0.295633	0.309312	0.423737	0.0084589	-4.8209	-0.858944	0.603452	0.117842	-0.766835	0.310579	0.131859	-0.0600777
CREG2	-0.293102	-1.5311	-0.309178	-0.630299	-0.853785	-0.182456	-0.524441	-0.217036	-0.636991	0.131234	0.0823368	-0.391282	-0.45476	-0.521561	-0.319716	-0.16149	-0.174179	-0.307769	-0.583328	0.115222	-0.603869	-0.220095	-0.0318964	-0.737187	-5.73789	-0.423157	-0.78518	-1.33536	-0.396824	-1.03658	-0.434622	-0.549101
TUBA1C	-0.292252	-0.366445	-1.01987	-0.247918	-0.484151	-0.10855	-0.198661	-1.37778	-0.748559	-2.09566	-2.39568	-1.35726	-0.48266	-0.703377	-0.440504	-1.26873	-0.301257	-0.560802	-0.847274	-1.20924	-0.0713753	-0.866515	-0.875222	0.11549	-1.66633	-0.860926	-3.92073	0.768775	-0.264208	-1.00727	-0.229138	0.283314
CHPF2	-0.285972	-1.15644	-0.17991	-1.09885	0.363029	-1.6029	-1.34086	-0.0210709	-0.285448	-1.58586	-0.979825	-0.807931	-0.929113	-2.28613	-0.19757	-0.97515	0.0824432	-0.669384	-0.0554453	0.275474	-3.5327	-0.211204	0.328148	-0.268477	-3.64329	-0.529327	-1.00539	-0.680323	-0.867101	-0.786616	-1.24699	-0.344321
LINC02585	-0.285745	-0.639261	-1.067	-0.705692	-2.53113	-1.00904	-0.258883	-0.75104	-1.25298	-3.31942	-0.700756	-4.47955	-0.79025	0.195889	-0.721648	-1.70758	-0.0823861	-0.934672	-0.617173	-0.645981	-1.41642	-0.946077	-0.293001	-1.21268	-0.522302	-2.18144	-1.34331	0.0605429	-0.542904	-1.06844	-0.748748	-2.01309
CCNB1	-0.2839	-1.17455	-0.741487	-0.384083	-2.2127	-0.843884	-0.20842	-0.831292	-1.99847	0.0818939	-1.3399	-1.56477	-0.420844	-0.133378	-2.02568	-0.95106	-3.07726	-1.16031	-1.10993	-0.73415	0.427197	-3.65175	-0.337912	-3.2599	-1.19849	-4.29402	-2.45289	-0.0397986	-4.3003	-1.66616	-0.114561	-1.52982
STX4	-0.283265	-1.22003	-0.514784	-0.256702	0.0334981	0.317434	0.0365168	-0.297121	-0.0749848	-0.629065	0.0593189	0.324147	0.0552905	-0.301395	0.491225	-0.222174	-1.07756	0.19188	0.124101	0.795053	1.13523	-4.23615	-0.869351	-0.102645	0.217111	0.149225	0.718903	-1.29303	-0.205702	-0.31103	0.237835	0.544817
HBEGF	-0.281813	-0.343278	-0.709833	-0.0370032	-0.630052	-1.54382	-0.275892	-0.859484	-1.92891	-1.52877	-1.96215	-0.429023	-0.340094	-1.20141	0.24441	-0.378196	-0.0864712	-0.554223	-1.38656	0.483184	-0.4796	-0.624394	-0.460946	-1.84224	0.803546	-0.843286	-0.0469665	-0.654245	-0.702593	-1.12923	0.160293	-3.9477
GPR171	-0.278377	-3.00434	-0.428735	-4.12994	-1.19076	-0.675398	-1.29336	-1.63276	-0.333155	-1.5875	-1.88732	-0.815917	-1.0051	-1.18614	-1.93107	-2.96229	-1.48613	-0.894052	-2.1296	-3.7445	-1.02084	-2.20533	-0.413493	-3.25437	-3.63564	-1.26482	-1.01805	-1.63598	-0.639247	-0.103414	0.145352	-0.831702
MTA2	-0.278297	-0.589689	-0.558863	-0.221045	-1.04584	-0.239822	-0.439338	-0.127718	-0.369086	-0.812079	-0.0171178	-1.65963	-0.344682	-0.00730118	0.249409	-0.301714	-1.56223	-0.344479	-0.904777	0.0647199	-0.0734027	-0.20457	-0.399165	-0.664533	-0.00030368	-0.190014	-3.2547	-0.0653307	-0.954097	-0.521063	-1.67185	-1.13076
CYP2U1	-0.273766	-0.321534	-0.600199	0.0795409	-0.331187	-0.583425	-0.776977	-1.43307	-0.225906	-1.31962	-0.424867	-1.50388	-0.502299	0.0660639	-0.749624	-0.295261	-0.586821	-0.243268	-1.06425	-0.808933	-0.107211	-1.19993	-0.315573	0.252433	-4.95302	-0.990027	0.00392512	-0.919708	-0.529288	0.202731	-1.59095	-0.223933
BYSL	-0.270672	-0.0788023	-1.30013	-0.426452	0.54079	0.127616	0.226096	0.0397925	-0.917219	-3.5674	-0.238903	0.33463	-0.162133	-1.80428	-0.0475483	-0.540761	0.432554	0.0704511	-1.06949	-0.294733	-4.10238	-0.197865	-0.776578	0.885243	-0.185327	-0.420599	-1.57909	-0.637613	-0.169031	0.712073	-0.12664	0.23682
FKBPL	-0.263526	0.222334	-0.374584	0.474	-0.425055	-1.17146	-1.90721	-0.339887	-0.124692	0.416376	-1.49847	-0.160703	-0.641605	-1.12761	-0.28836	-0.72734	-0.648518	-0.813327	-0.434931	-0.309881	0.325744	-0.776866	-0.48968	-3.82454	-4.20581	-0.831019	0.0445282	0.160944	0.0634535	-0.3328	-2.04325	-0.212833
TIMM8A	-0.262836	-0.540743	-0.581441	-1.35856	0.106179	-0.569935	-1.70309	-0.221972	-1.34439	-1.55583	-0.265164	-0.921753	-0.760891	-1.54096	-0.701249	-1.637	-0.478634	-0.657088	-0.389234	-3.28969	-1.07169	-0.603128	-0.667172	-0.0329865	-2.17748	-0.374095	-0.992559	0.423488	-0.875056	-0.562579	-2.48403	0.052561
EDDM13	-0.254318	0.0608196	0.278241	-0.483051	-0.175076	-0.235761	-0.688174	-0.363222	-1.14315	-0.0763442	0.0751802	-0.387752	-0.233492	-2.01202	-0.520727	-0.941523	-1.05742	-0.284589	0.0826584	0.243026	-2.86337	-0.986946	-0.00873438	-2.61223	-1.97632	-0.0462324	-3.23072	-0.386426	0.125881	-0.542542	-0.849999	-0.910406
AC017083.1	-0.251263	-2.56223	-1.25733	-1.28301	-1.76201	-1.39647	-1.8795	-0.552496	-0.437298	-1.1405	-0.947245	-0.855893	-1.39912	-0.757464	-0.275403	-3.96796	-2.63048	-0.560757	-1.05233	-0.28481	-1.62661	-0.178735	-0.242069	0.244776	-3.19353	-0.409571	-2.00525	-0.211335	-0.336266	-0.684597	-1.00489	-0.0644524
CPNE8	-0.243259	1.41546	-0.455907	-0.402268	-0.568822	-0.492199	-0.894205	-0.936317	-0.702344	0.739453	-0.783966	-0.782544	-1.33442	-0.421039	-1.63966	-0.770115	-0.865107	-0.0948881	-0.256338	0.205921	-0.069627	-1.1618	-0.059581	-1.22602	0.164021	0.0832609	-3.4123	0.0341264	0.703188	-1.78445	-0.55417	-1.20367
FLVCR1-DT	-0.242476	0.0363379	-0.198517	-1.20438	-0.342013	-0.791298	-1.05118	-0.92204	-0.028488	-1.64063	-1.22586	-2.24702	-0.697532	-0.0742097	-1.12189	-1.29159	-0.298992	-0.962478	-4.17782	-0.427038	-0.485626	-0.012006	-0.591519	-0.156348	-4.76971	-0.526838	-3.58144	-1.82022	-0.505387	-0.223123	-0.701378	-0.305194
CDH6	-0.241839	0.521198	-0.270463	0.878209	-0.373857	0.0672169	0.452453	0.000830468	-0.485222	-0.613846	-0.439132	1.87752	0.133976	-2.18746	-0.0223296	0.219457	-0.229111	-0.444266	0.42286	1.26114	-0.269612	-1.58346	0.392242	1.34732	-4.59917	0.271726	-1.96454	-1.65639	0.673296	0.790331	0.156532	-1.58507
MSN	-0.241045	0.659325	-1.12889	-2.64421	-1.15618	0.131334	-2.30497	-0.618743	0.231408	-0.528875	-0.88985	0.564644	0.0361519	-1.17852	0.761412	-0.120009	-1.03782	0.096995	-0.709469	0.0749274	-2.05792	-3.60895	0.103476	-0.173618	-0.155694	-1.22121	0.0555234	-0.0158122	0.339418	-1.70697	0.460379	-0.205235
WRAP53	-0.23891	0.83788	-1.02206	0.204406	-0.475817	-0.391132	0.731429	0.283559	-0.223495	0.742268	-3.17991	0.559228	0.16535	-0.360505	0.0207017	-0.0748791	-0.188776	0.369242	0.22032	-0.243591	-0.388934	-0.161462	0.222818	0.482701	0.524497	0.569288	0.273642	0.114994	-0.0137611	0.759272	-0.699112	-0.595032
SLC2A4RG	-0.232188	-1.21594	-0.368779	-0.828296	0.835878	-0.235073	-0.135049	-0.873531	-0.043038	-0.957471	-0.213508	-1.43746	-0.186883	0.0691702	-0.296893	0.162105	-0.335628	-0.609609	0.0508255	0.207039	-0.277014	-0.834472	-0.197181	0.231196	-1.14684	-0.100257	-3.40124	0.266955	0.118591	0.455145	-1.02315	-0.220656
CLEC2A	-0.231073	-0.290045	-1.97925	-1.39227	-0.8622	-0.168012	-1.59984	-0.505667	-1.63576	-1.85479	-0.900239	1.01602	-0.279566	-0.539123	0.0969976	-1.24213	-1.34972	-0.215163	-1.02233	-1.00071	-3.79972	-2.47679	-1.64725	-2.11078	-1.46763	-0.539869	0.318362	-1.93933	-1.13156	0.0524925	-0.0971433	-0.907617
AF127577.4	-0.230527	-1.79497	-1.12037	-1.64155	-3.5837	-0.418682	0.112583	-0.709155	-0.875182	-1.53231	-1.84307	-2.70648	-0.847945	-0.0578225	-1.02041	-0.928044	-0.0308529	-0.624705	-0.208897	-2.25986	-2.02368	0.426285	-0.409767	-1.75005	-1.14514	-2.79986	-2.39954	0.436215	-4.24695	-1.083	-2.39283	-0.188081
KAT14	-0.227834	-1.35866	-0.263022	-0.00739548	0.0234553	-0.386002	-0.484162	-0.574698	-0.0965365	-0.406061	-0.296836	-0.0146455	-0.214219	-3.41109	-0.25151	-0.623206	-0.103322	-0.301054	-0.32076	-0.110763	-3.20109	0.261962	0.0321403	-0.631904	-1.31241	-0.508581	-0.536334	0.515659	-0.0504371	-0.406465	-1.18109	-0.205147
CALB1	-0.225762	-0.250861	0.646323	-1.03973	0.75483	0.00905836	0.0678869	0.400282	0.444446	0.0770757	0.258231	-0.0948318	0.0982447	-0.117104	0.607471	-0.453895	0.888965	0.269031	0.310486	-0.66502	-0.738749	1.37396	-0.0926315	-0.232231	-1.14042	0.725629	-3.39482	-0.194701	-0.356696	0.123755	0.202104	0.228265
DNAI1	-0.216648	0.124351	0.325052	-1.22736	0.872801	-0.633587	0.302626	-0.103025	0.125284	-3.51338	-0.592337	0.575321	-0.107963	0.298367	-0.773113	-1.16211	-0.274201	-0.481742	-0.270559	-0.491226	-0.610423	0.081367	-0.449866	0.188584	0.868695	-0.36668	-1.53413	0.75116	-0.560556	-0.67939	0.108728	-0.592638
STARD10	-0.215218	-2.10679	0.578176	-0.616503	-0.880202	-0.0972325	-0.521893	-1.28387	0.442039	-0.886229	0.0156762	-0.750987	-0.40258	0.292873	-1.71892	-0.426592	-1.32992	-0.842781	-1.31329	-2.55725	0.908892	0.706594	-0.898361	-0.0372785	-0.45179	-0.298912	-0.243561	-0.314418	-0.531382	-4.43781	-0.67692	-0.58571
CASC8	-0.213945	-2.93987	-2.64936	-1.62292	-2.14679	0.0527179	-0.618879	-0.765942	-1.85731	-1.53032	-4.26168	-0.968243	-1.54206	-1.101	-2.98593	-2.90838	-0.691983	-1.14909	-1.98555	-3.68003	-0.335005	-0.544282	-0.977794	-0.867522	-3.57116	-4.22401	-2.38289	0.0418246	-0.881502	-1.04506	-1.31952	-1.16004
IL27RA	-0.213771	0.798428	-1.25953	0.628254	0.627049	0.107932	0.54626	0.057955	0.323657	-0.165457	-1.41152	-0.708124	-0.333378	0.684761	-0.588035	-1.48806	-0.0147517	-0.12635	0.533264	-0.263318	-1.59236	-0.141002	-0.653542	0.664632	-3.15606	0.644834	-1.96778	-0.18656	-3.81519	-0.65193	-0.37204	-2.08963
PTP4A2	-0.212605	-0.861096	0.252654	-0.601463	-0.262698	-0.331829	-0.871899	-0.307663	-0.864494	-0.961565	-0.183116	-0.394143	-0.297513	-0.673368	-0.315226	-0.11425	-0.383471	-0.337321	-0.63721	-0.70202	-0.479429	0.210083	-0.690086	-0.950962	-0.00172786	0.4598	-3.84109	-0.994779	-0.129821	-0.561475	0.0456159	-1.05966
AL049557.1	-0.206372	-1.39567	-0.402023	-0.959631	-2.45068	-0.317817	-0.173115	-0.671821	-0.836419	-1.82676	-0.341695	-1.43635	-0.582221	0.00620079	-1.27101	-0.407222	-0.156584	-0.460126	0.0485012	-3.99448	0.277374	-0.863562	-0.456974	-0.410351	-0.442939	-1.51337	-2.69734	-0.928822	-0.373111	-0.0393652	-0.330616	-1.80719
AC245297.2	-0.203695	-0.0657893	-0.665444	1.1868	0.882612	0.267664	-0.274694	0.815753	0.433498	1.01846	0.184847	0.885704	0.284225	-0.147108	0.358729	0.431774	0.581189	-0.0472139	0.0509333	1.6026	-0.0137839	0.871004	-0.207264	1.81067	-0.118384	-0.77588	2.63837	0.385329	0.758371	-3.10441	-1.38899	1.26522
AC107375.1	-0.202298	0.371012	-1.69899	-1.19756	-1.73528	-0.552128	-0.77342	-1.81683	-3.42329	-0.515364	-2.35464	-0.63723	-1.18198	-0.250151	-0.200137	-3.47403	-0.587147	-0.91302	-3.55114	-2.81547	-2.60395	0.0937169	-1.20901	-0.768285	-0.11693	-0.186298	0.0806866	-0.11673	-0.731783	-1.1774	-0.588293	0.390271
AC016730.1	-0.193901	-3.50486	-2.27598	-0.85385	-2.70398	-0.485839	-1.81998	-1.07887	-2.37344	-0.349396	-0.2785	-0.927039	-1.00707	2.08177	-0.54817	-1.14996	-0.766077	-1.63709	-1.2897	-0.769611	-1.53773	-1.70903	-1.54326	-0.636219	-1.69348	-0.35401	-1.49584	-1.159	-0.822673	-0.7255	-0.593514	-1.36963
PARPBP	-0.187796	-1.33919	-3.67373	-0.205596	-0.117963	-0.370305	-0.20296	0.248962	-0.0468979	-1.03079	-0.116272	1.53505	0.205554	0.6855	0.112356	-0.143476	0.23602	-0.238579	-0.169277	-1.80158	0.388651	-0.702147	0.615201	-0.316859	-0.68742	-0.0161341	-0.508259	-0.166981	-0.353863	0.562107	0.420985	-0.62013
FOXM1	-0.187123	0.489198	0.354543	-0.182012	-0.648491	0.0743461	1.27458	0.680003	0.433859	0.951868	0.207567	-1.23045	0.45375	0.405824	-0.421417	-2.45841	0.236687	0.272147	0.00812861	-3.23829	0.42188	0.884871	-0.0232397	1.03668	-0.686746	-3.78227	-1.94115	-1.16467	-1.44	0.87526	0.0869025	-0.123919
CCDC137	-0.17969	-0.447589	-1.25323	-0.688441	-0.00675555	-0.779821	-2.41897	-0.172085	-0.537837	-0.23253	-0.264357	-0.920887	-0.581312	-0.412808	-0.435607	0.0833514	-0.796573	-0.644442	-0.698965	-0.402279	-0.306951	-0.554269	-0.617067	-1.02165	-3.00122	-0.751205	-0.499037	-1.87239	-1.08005	-0.765251	-0.290229	-0.403157
AC026894.1	-0.176566	-0.975781	-0.620848	-2.01233	-1.13617	-0.849226	-0.529236	-1.45884	-2.28344	-0.902841	-0.936674	0.311192	-1.24477	-0.984981	-1.39322	-0.404241	-1.64629	-0.316787	-1.69973	-0.388553	-0.397724	-2.10184	-2.18091	-0.755093	-1.0912	-0.578159	-3.3456	-2.58401	-0.967308	-1.30283	-0.256884	-0.301321
AC108134.2	-0.173896	-2.05211	-0.181813	0.0763766	-0.448564	-1.13888	-2.51877	0.108384	-1.46672	-1.73124	-2.10458	-1.15027	-0.351235	1.74575	-1.68659	-0.365757	-1.71152	-0.915339	-1.37872	-0.223589	-3.74251	-0.83876	-2.97594	-1.12917	-3.8531	-0.0498715	-2.66482	-0.84718	-2.0772	-0.276799	-0.542348	-2.79715
KCNQ5	-0.171447	-0.575526	1.33821	-1.37017	-0.889041	-1.00947	-1.51742	-0.636349	0.0239255	-1.80049	-0.799302	3.83419	0.71061	-1.40689	-0.689704	-1.6034	0.0283522	0.297208	0.481645	-1.54285	-2.28043	-0.836153	-0.995858	-0.554769	-1.40801	-2.06965	0.382254	-0.476403	0.476809	0.088425	0.339392	0.0894726
CIB1	-0.165565	-1.33858	-1.64095	-0.778596	-4.10371	-0.73275	0.0807219	-0.418896	-0.14065	-2.05339	-1.30811	-0.898867	-0.759189	-1.67561	-0.519732	0.245777	-0.0923345	-0.984463	-0.195048	-1.19862	-1.03446	0.124599	-0.992071	-0.797158	-4.10783	-0.733003	-0.478826	-0.517489	-0.735798	-2.27257	-0.528097	-0.983857
SLC4A3	-0.165072	-0.76923	-0.624237	-1.0957	-0.399741	-0.393397	-0.580786	-0.0545108	-0.153337	0.178275	-0.0910185	-1.99312	-0.676875	-0.775472	-0.417271	0.210751	-0.278785	-0.676157	-0.904875	-0.331505	0.0431803	-0.2372	-0.778637	-0.255255	-4.84432	-0.596072	-0.215952	-1.91257	-0.592646	-0.267588	-0.748064	-0.836287
AC005258.1	-0.162973	-1.36283	-1.94533	0.269087	-1.35245	-0.639212	-1.52496	-1.05964	-2.18543	-0.767425	0.0691002	-1.17988	-1.39831	-0.764769	-0.635353	-1.17399	-1.2816	-1.50599	-0.871525	-0.508514	-2.27629	-3.85277	-1.1523	0.32981	-3.84219	-1.47706	-2.65391	-0.250975	-1.97708	-0.0810644	-1.658	-0.665462
ARHGEF33	-0.162942	-1.72109	-1.66804	-0.235406	-0.114105	-0.15316	-0.581016	-0.494327	0.266986	-1.40276	-0.766981	-0.370028	-0.474172	1.03526	-0.359723	-0.283392	-0.946551	-0.445905	-0.21921	-1.21315	0.453449	-1.08208	-2.63439	-1.6716	0.922417	-1.14166	0.677403	1.55308	-0.903962	-4.0636	0.0104051	-0.11114
GAS2L1	-0.155699	-1.30091	-0.63263	-1.18991	-0.601972	-0.914958	-0.161775	-0.181448	-1.38743	-2.4524	-0.731786	-2.22133	-0.230318	-0.0209638	0.156631	-0.850418	-0.54349	-1.03672	-2.5339	-0.764729	-1.56224	-0.083307	-1.50536	-0.280961	-0.655279	-0.308117	-0.478838	-0.108863	-3.75709	-2.2207	-0.303869	0.0364506
AARS2	-0.153409	-1.34496	-0.579313	-1.26361	-0.852804	-1.1093	-0.123785	-1.81773	-1.1554	0.546046	-1.0421	-1.38387	-0.960103	-0.295775	-1.21724	-1.17204	-1.68976	-0.858864	-1.28853	-0.170775	-0.715418	-0.40057	-1.85774	-3.45138	-0.389974	-0.457855	-0.231718	0.0158482	-0.413984	-1.33185	-0.280433	-0.11675
C21orf2	-0.152052	-0.57962	-0.968346	-0.80723	-0.33584	-0.641958	-0.740824	-0.42007	-0.911332	-3.14517	-0.485883	-0.597966	-0.730189	-2.13048	-0.588622	-0.552113	-0.336015	-0.598697	-0.816182	0.0436471	-0.11104	-0.779295	-0.784229	-0.437004	-1.76714	-0.512208	-0.989827	-0.29373	-0.0356717	-0.532306	0.902042	-0.738159
LINC01748	-0.149987	0.231766	-2.20663	-3.58658	0.973199	1.28154	-0.759549	-1.13635	-3.82078	1.07848	-0.0913578	0.262491	-0.224715	-0.64882	0.957327	0.582842	0.460011	1.03717	-0.252054	-0.141256	1.08229	1.35131	-0.603418	-1.24525	-3.09228	-1.3025	0.496572	0.926706	0.28445	-2.17314	-0.890051	-0.301269
TMPRSS9	-0.149653	0.10103	-1.61047	-0.58364	-1.06404	-0.671255	-0.139475	-1.18528	-0.869077	-1.4508	-0.665885	-0.29905	-0.616992	0.0249778	-0.0594759	-0.0281931	-0.61748	-1.15359	-0.300619	-3.61583	-0.958157	-0.0748763	-0.26748	-1.70688	-0.0642869	-1.72375	-0.868148	-0.538553	-0.192008	-2.59612	-1.33384	0.907051
SHC3	-0.149554	0.272378	-2.92375	-0.0813295	-1.41991	-0.189657	-0.457869	-0.638498	0.454429	-1.76965	-1.08132	0.0480256	-0.333716	-0.750453	-0.833421	-0.170812	0.327031	-0.445027	-0.939878	-1.496	-3.71821	-0.810132	0.349469	-0.500395	-0.386125	0.969642	-1.19213	0.19885	-1.99524	-1.00524	-0.61178	-0.345854
MAP3K8	-0.14686	-0.562024	-0.296241	-2.56711	0.248596	-0.886293	-0.140744	-0.690254	-0.790333	-1.39413	-2.77523	-1.05763	-0.314381	-0.0731235	-0.99672	-4.27858	-1.35524	-0.609691	-0.91858	-2.16337	-3.39356	-0.484794	-0.406128	-3.12287	-3.50415	-1.13278	-2.31587	-0.519908	-0.874419	-0.303611	0.449408	-1.40663
MEIOB	-0.144577	-1.59919	-2.19061	-2.16855	-2.65252	-0.648565	-1.16032	-1.05767	-0.759059	-0.392277	-1.77881	0.0235423	-0.80424	-2.73031	-3.48785	-2.41886	-1.20216	-1.54671	-1.19828	-2.74845	0.562286	-1.07159	-0.221477	-0.659062	-0.644158	-1.30657	-2.89856	0.573581	-4.74596	-1.62913	-1.30708	-0.370836
CHRNA7	-0.142703	0.762759	0.561095	0.269429	0.893203	3.15566	0.814403	0.602456	0.614602	1.04164	2.26084	1.24145	1.53402	1.86086	0.874995	0.980474	1.1444	1.8152	0.0552297	1.58489	-0.389992	-0.474436	1.74864	-0.576982	-0.0574384	0.60405	0.735876	3.2833	3.45896	0.524848	0.271909	1.25303
PRKD1	-0.142226	-0.553241	-0.0693797	-0.211393	0.127625	-0.121272	0.179282	-0.682278	0.17387	0.504917	-0.359362	0.67536	0.474341	-3.72898	0.752064	0.108894	0.938573	0.318428	0.294465	0.133528	-0.0976313	-0.0656378	0.890783	-1.75914	0.16551	0.0384473	0.499324	-0.0625337	0.292242	0.17386	-0.245731	0.672622
GOLGA6L9	-0.141987	0.212559	-0.992371	-2.56602	-1.05348	-2.07919	-0.552172	-1.55872	-0.892504	0.500604	-0.566107	-1.0559	-1.19297	-0.423509	-4.32229	-0.218589	-0.938599	-1.23754	-2.00282	-2.17463	0.106271	0.257017	-0.112575	-0.67793	-1.05658	-2.70543	0.696131	0.0588712	-4.15838	-1.68986	-2.25103	-1.37779
RGS3	-0.136335	-1.01034	-0.901733	-0.820388	0.0661381	0.0214032	-0.143622	-0.350906	-0.156102	-0.142808	0.150715	-0.424673	-0.457885	-1.39489	-0.866713	-0.279553	-0.486434	-0.703041	-0.536772	-0.626381	-1.40502	-0.712859	-0.189993	-0.830148	-0.510417	-0.461895	0.46692	-3.01239	-0.752305	-1.43318	-0.0377344	-1.12259
RCE1	-0.132099	0.200135	-0.586476	0.236113	0.147629	-0.375323	-0.561841	-0.953798	-0.422885	-1.27061	0.0552003	0.756604	-0.379665	-0.737398	-0.521381	-0.819553	-0.153073	-0.245242	0.148598	-1.37507	0.224488	-0.276498	-0.38207	-0.887652	0.145893	-0.333918	-0.683335	-1.36625	0.405314	-0.56683	-3.13836	-0.465768
AL512791.1	-0.124556	0.721527	-0.839826	-0.318665	0.557042	0.332855	-1.14813	-0.596835	0.71789	0.311409	-0.760436	-1.22021	-0.638537	-0.342073	0.206071	-0.390291	-0.694754	-0.505837	-0.322321	-0.733838	0.301205	-4.07743	-0.111309	-0.252441	-1.62416	-0.953571	-1.43266	1.03999	-1.69442	-0.586496	0.419909	-2.9915
EEPD1	-0.123658	-1.23971	-0.668366	0.0192453	0.16728	-0.899498	0.053052	-0.548941	-0.443132	-3.11675	0.107202	-0.127645	-0.224304	0.266581	-0.629674	-0.613098	0.181893	-0.772409	0.0578427	-0.361889	0.564056	-0.578676	-0.697729	-0.158879	-0.416822	-0.480357	-0.553012	-0.793197	-0.0199395	0.412553	0.668368	-0.924654
GRID1-AS1	-0.122445	-0.208946	0.621444	-3.97403	0.344545	-1.06784	-0.540682	-0.295896	-1.20893	-2.83417	-1.7321	-0.43861	-0.825548	-1.03424	-1.94826	-1.82577	0.0852077	-1.62209	-0.593034	-0.527841	-1.94519	-0.465249	0.37563	-1.63131	0.5479	-0.0996851	-2.29146	-0.0876984	-0.102254	-2.60386	-0.219965	-0.0707912
AL121827.2	-0.122405	-1.26303	-1.16671	-0.512013	-0.619526	-0.8989	-0.717972	-1.00876	-2.37252	-2.41908	-1.31585	-1.1484	-1.38106	-0.612376	-1.44879	0.206005	-1.5138	-0.715997	-3.92129	-0.133898	-2.95406	-3.07523	-0.812486	-1.27225	-0.621966	-0.693942	-0.418515	-0.0559949	-1.41276	-0.221067	-0.846175	-1.1649
AC025287.4	-0.115726	0.318769	-1.29798	-0.847342	-0.783583	-1.99796	-0.427433	-1.7823	-0.314933	-1.73876	-2.05055	-1.25117	-0.120078	-0.262931	-2.18402	-1.55553	-1.22926	-0.640414	-0.265988	-3.90381	-0.678804	-0.0393448	-0.915598	-1.04524	-3.79495	-1.41156	-0.196697	0.229755	-2.10963	0.106893	-0.247021	-0.902576
TMEM176B	-0.111258	0.441025	-0.550611	-4.28474	-0.245662	0.328926	-0.437712	-1.01308	0.194018	-1.65525	-0.62281	-0.25258	-0.794819	-2.40425	-0.688809	-2.10437	-3.23303	-0.681689	-0.120406	-1.42373	-3.67986	-3.80103	-1.01275	-1.0809	-3.79045	0.902159	-0.159884	0.44107	0.0986294	-2.85908	-2.5345	-0.0278264
PDCL3	-0.108651	-0.865538	-0.568443	-1.12054	0.654811	-0.210115	-0.103856	-0.656845	-0.765632	-0.649604	-0.718402	-0.98981	-0.64747	-0.345258	-0.446321	-0.685797	-0.490359	-0.351991	-0.499283	-0.550307	-0.501965	-0.81094	-0.357235	-0.473472	-0.286337	-0.010116	0.162362	-3.11738	-0.449176	-0.131882	-1.47295	-0.320087
LINC01170	-0.103342	0.502887	0.348885	-0.916625	-0.631038	-0.600458	-0.573837	-0.77707	-0.52876	-3.06595	0.049861	-0.444434	-0.378725	-0.354465	-0.207894	-0.480025	-0.793116	-0.376874	-1.26861	-0.685293	-0.361094	-0.769154	-0.677795	0.547218	-0.854497	-0.144733	-1.15848	-0.597952	-0.547598	-0.203986	-0.30163	0.0198692
KIFC2	-0.0987979	-0.167786	-1.43151	-0.678234	-0.214048	-0.246833	-0.176352	-0.143339	-0.0384577	-0.28828	-0.616879	-0.498842	-0.164219	0.390882	0.0430142	0.12836	0.0175755	-0.657217	-0.472086	-0.148689	-0.128302	-0.613136	-0.389648	-0.741208	-0.183372	-0.830803	-3.43777	-0.245214	-0.226275	-0.140623	-0.780376	0.00645547
DOCK8	-0.0936801	-1.63916	-0.136889	-1.50226	-3.44677	-0.174061	-1.06181	-3.42668	0.777319	-0.360943	-0.401264	2.68557	-0.793792	-2.05217	-2.78401	-4.22532	-1.87739	0.0912364	-0.929544	0.237365	-1.92366	-3.46147	-4.79951	-1.57667	-3.45089	-0.357247	-2.26261	-0.398421	-2.60402	-1.55083	-0.626049	-3.75946
IMPG2	-0.0847265	1.85067	0.0491252	2.19184	1.31339	2.2346	1.56284	1.4218	2.40984	2.14329	1.42038	1.88447	1.11366	1.46605	0.996198	0.805884	2.21247	2.09702	2.28842	2.04981	1.41869	2.45021	0.991308	0.897098	2.00052	1.35051	3.00255	1.93631	2.191	2.00602	2.55308	-0.277579
FSD2	-0.0758567	0.00858239	-1.39158	-0.353972	-0.557574	-0.573869	-3.32506	0.0329307	-0.745729	-0.930329	0.0653443	-0.236867	-0.973635	-0.388162	0.018779	-1.12165	-0.132915	-0.334017	-0.532837	-0.283728	-0.0680255	-0.850071	-0.650582	-0.174882	-0.575466	0.278416	0.025442	-0.0544271	-0.91898	-1.71106	-0.511664	-0.109639
AC009228.1	-0.0679554	-0.268606	-0.0626276	-0.184335	0.005445	-0.3062	0.0478293	-0.228483	-0.140704	-2.36019	0.133963	-1.30627	-0.161247	0.577068	-0.524821	-0.5889	-0.168707	-0.189174	0.26856	0.0811201	-0.307093	0.00380694	-0.985007	0.187215	-0.397647	-0.468732	-3.23701	0.701457	-0.199432	-0.385129	-0.327328	-0.544221
AL139393.2	-0.061035	-1.20691	-2.09257	-0.0835689	-2.99917	0.057365	-1.68592	-0.688334	0.297874	-2.35773	0.293702	0.805889	-0.520268	-0.564746	-0.327162	-1.33523	-0.854322	-3.95496	-0.417513	-3.11215	0.110293	-0.571223	-0.513633	0.436894	-3.0033	0.371548	-0.361361	-1.01965	-0.068468	-0.0545293	0.211152	-3.31187
ALPK3	-0.0506218	-1.4912	-0.51085	-1.46983	-1.57281	0.255425	-2.71524	0.0626676	-0.263995	-0.970281	-0.223461	0.250101	-0.0403283	-0.0710468	-1.81427	-0.15662	-0.106086	-0.334387	-1.10238	0.675319	-0.828887	-0.237976	0.114207	-3.61164	-1.55023	-0.397026	0.227503	-1.05871	0.643123	-1.53011	-0.423249	-0.163094
MIR193BHG	-0.0484451	-3.5818	-0.0368926	-0.24802	-1.80705	-0.699355	-1.91237	-0.273705	-1.50147	-2.11473	-0.876501	-0.051556	-0.804227	-1.13499	-0.324159	-0.0740659	-0.490496	-0.19256	-1.28915	-1.30265	-1.66478	-0.784246	-0.257824	-1.40015	-1.77042	-0.621441	-1.59106	0.151961	-0.549717	-0.2841	-0.660848	-2.13151
KCNK4	-0.0480034	-0.190353	-0.132109	-0.165246	-0.361033	-0.450452	-1.10766	0.0791916	-0.190529	0.616848	0.748596	-0.956202	0.0445024	0.752799	-0.201903	0.0731082	0.737697	0.511971	-0.785574	-1.05607	-1.86519	0.609117	0.576075	0.963685	-3.40533	0.552901	-0.782947	1.24111	-1.01788	-3.94868	-0.188524	-0.397668
C1orf194	-0.0465326	-1.28281	-0.196883	-1.41184	-1.01759	-1.24027	-0.462647	-1.0481	-1.76028	-1.28312	-2.62707	-1.4893	-0.806308	-2.02933	-0.910685	-0.41826	-1.84324	-0.676493	-0.872152	-1.0704	-0.239337	-1.96948	-0.519855	-0.678517	-0.961124	-4.05665	-2.21553	0.196967	-0.329521	-2.48139	-0.190757	-0.776586
APOE	-0.0399674	0.804381	-1.79941	-2.79128	-2.34457	-0.239281	-1.60917	-2.44681	-0.910383	-2.5106	-2.66043	-0.232789	-0.0478389	-3.07792	-1.22847	-2.34076	-1.24037	-0.216019	-1.77843	-1.96506	-2.17096	-1.71621	-1.8109	-3.66509	-1.83718	-2.40106	-3.64853	-1.26021	-2.10207	-3.20101	-1.1808	-1.92355
CTSA	-0.0340108	0.191259	0.110963	-0.871209	-1.9379	-0.35613	-0.46717	-0.386174	0.460945	-0.322103	-4.08185	0.178105	-0.221201	-0.972163	-0.777087	0.0815342	-0.249456	0.41583	0.168987	-1.05853	-1.85072	0.0407458	-0.0815038	-0.0150523	-0.94865	-0.281609	-2.20305	-0.436532	0.132408	-0.156268	0.430659	-1.31435
COPS5	-0.0334356	-0.66465	-0.352872	-0.828125	-0.551752	-0.16264	-0.607838	-0.565333	-0.101773	-0.5344	-0.726227	-0.910714	-0.433548	-0.372619	-0.515037	-0.574717	0.325408	-0.317887	-0.318557	-0.899954	-1.41226	-1.13404	-0.317383	-0.70384	-0.533038	-1.4471	-3.3724	0.0484772	-0.263842	-0.63682	-1.11572	-0.428599
PSTPIP2	-0.0333561	-0.512632	-1.12897	-1.07594	0.427424	-0.210321	-0.624135	-4.3641	-1.18914	-0.849323	-0.675398	-3.49017	-0.534951	0.100456	-0.730929	0.277801	0.394944	0.570895	-0.328519	-3.08446	-0.42398	-0.536597	-1.89728	-1.18412	-2.9756	-0.185723	-1.78732	0.0380014	-0.186246	-2.04973	0.796686	-0.535025
SNX7	-0.030233	0.364059	-0.0515024	0.992058	0.0719466	0.667822	0.39755	0.737748	-0.695978	1.80996	-0.70828	1.40564	-0.0825912	-1.61707	0.025655	-3.74697	1.49166	-1.13046	-0.390072	-0.0470174	0.609252	1.05242	0.564229	1.78595	-0.529859	-2.18106	-0.33535	1.39449	-0.256429	-0.514366	0.244214	-0.892762
AC103952.1	-0.0269741	0.0742221	-0.0315031	0.0182329	-0.589943	-0.406715	-1.00858	0.344556	0.166966	0.763937	-0.518028	-1.53685	-0.352517	-1.9753	-1.18522	-1.72145	-1.23592	-0.110314	-0.105096	0.0941933	-0.522931	-0.952238	-0.647291	0.384692	-4.38429	-0.58932	-0.179268	-2.43896	-0.155859	0.224948	-0.535258	0.0352257
AC073071.1	-0.026479	-0.675499	0.119607	-0.47992	0.0897869	-1.63768	-0.0137598	0.608096	1.12431	-1.28658	-4.07432	-3.89838	-0.233359	1.29649	1.13912	-0.130621	-0.0104688	0.690684	0.814247	-0.473133	-0.873322	-1.95057	-0.669048	-1.55075	0.643835	0.728007	-2.19553	0.19991	-1.61882	0.622911	-1.22145	1.91265
LRP5	-0.0264086	0.312093	0.169587	-0.037924	-0.109433	-0.129409	-0.817572	-1.8842	-0.679787	0.104959	-0.626854	-0.00249401	-0.470729	-0.99329	-1.16448	-0.885576	-0.984694	0.238153	-0.0675301	-0.635661	-0.988758	0.199028	-0.34466	-4.17239	0.889017	0.479083	-1.92811	-0.162722	0.538424	0.124787	-0.693825	-0.929039
ZNF324B	-0.0242841	0.0116068	-0.472948	-0.446323	0.450961	0.173707	-0.673113	0.518551	0.724825	0.662798	0.547197	-3.48116	0.0397038	-0.548086	0.443816	0.0266143	0.178966	0.347349	-0.109671	-1.63741	-0.38372	0.0488415	0.461427	-0.206127	1.47609	0.632309	-1.77831	0.615111	0.157441	0.69774	0.590345	0.425522
DGCR6L	-0.015774	0.152637	0.0182836	0.444471	0.0623401	0.313979	0.785471	0.224625	0.159977	0.401574	-0.0697518	0.0178203	0.390779	0.464363	0.301279	-0.0336393	-0.314282	0.247595	-0.139828	-0.461815	0.409068	0.71997	-0.05724	-0.346188	-0.193467	-0.465808	-3.76979	0.290727	0.514927	0.163856	0.514807	-0.574781
LAT2	-0.0126048	-0.784647	0.0938182	0.00620476	-1.51349	-0.48904	-1.03496	-0.467996	-1.27131	-3.30932	-0.621642	-3.06589	-0.0604667	-1.54293	-1.09708	-0.110469	0.854573	-0.315103	-0.623876	-0.304618	-0.0714558	-0.202026	-0.125009	0.658219	-0.51221	-0.167861	-0.346756	0.0757209	-0.881879	0.266583	0.123159	-0.712347
ZNF582	-0.00717764	0.622653	0.128743	-0.262406	-0.336015	-0.266364	0.0542364	-0.0777787	-0.506149	-0.294751	-0.436453	0.0327074	0.163452	-0.671484	0.0747095	-0.89094	-0.806181	-0.380625	-0.130851	-0.453665	-0.519829	-0.609636	-0.610873	-0.552204	0.0781713	0.126685	-3.17623	-0.791707	-1.04122	0.449219	-0.79314	-0.685603
AP000721.2	-0.0023298	-0.541556	-0.935798	-1.62306	-0.412746	-0.37523	-0.183257	-0.544699	-0.50122	-0.538771	-3.40542	-0.398686	-0.490586	-2.81078	-0.419382	-0.682669	-1.02535	-0.28383	-0.663273	-0.505176	-2.62722	-1.14465	-0.861124	-0.686861	-4.16699	-1.38664	-0.565787	-0.582593	0.0302887	-0.0823567	-0.34262	-1.16032
FRMPD1	0	0	1.94218	-0.252447	1.23233	2.36934	0	1.81543	1.45896	0	0.534731	0.695789	2.3447	1.86566	2.32179	2.77888	2.33715	1.17196	2.64516	2.13975	1.28581	3.54491	2.96701	0.585426	0	0.578254	3.80449	0	2.24559	2.03275	3.67322	0.716293
IGFBP5	0	0.568182	0.612263	-0.300413	4.34294	2.22184	1.70977	0.766288	1.37654	0	1.06575	5.98745	4.16291	1.84157	1.7996	3.33881	-0.676738	4.05047	3.72555	0	0	2.19274	1.02357	1.58573	1.20817	4.48038	1.38218	2.36969	3.90464	0.579528	0	2.45295
DUSP19	0.00226286	-1.39021	-0.243318	-0.290415	-0.0646089	-0.808974	-0.0604788	-1.74755	-0.528729	-3.70948	-0.811063	-1.52044	-0.836539	-0.141205	-1.11174	-0.359844	-0.469383	-0.187561	0.103944	-0.219287	-0.8697	-1.33614	-0.340053	-0.233554	-0.912365	0.239759	-3.16676	-0.769046	-2.58861	-0.870717	-0.214323	-1.84744
Z97989.1	0.00562269	-0.424813	-0.452249	-0.800731	-1.88803	-0.783018	-2.02424	-1.68424	-1.70523	0.270957	-1.04937	-0.238018	-0.830877	-1.97978	-1.73704	-0.704235	-0.797577	-0.554391	0.0271723	-2.00935	0.246381	-0.919586	-0.869943	-0.533437	0.0910127	-2.55879	-2.16339	0.0436011	-0.202871	-3.89501	0.435014	0.0574365
EIF1AD	0.0111368	-1.16871	-0.182718	-0.589038	-0.660546	-0.746695	-0.800153	-0.966687	-1.08756	-1.5758	-0.339157	-0.543296	-0.589215	0.721295	-0.980137	-0.996388	-0.883094	-0.270661	-0.694531	-0.456462	-0.522268	-0.234527	-0.599255	-0.667972	-0.488471	-0.649839	-4.0648	-0.146107	-0.0187543	-0.922116	-0.489273	-0.784808
CUL9	0.0138077	0.532269	-0.303402	-0.279908	0.0661232	-0.538455	0.293491	0.556097	0.0375376	0.203509	-0.164876	-0.131708	0.162473	0.0237356	-0.0315352	0.00279562	0.0636646	-0.0763186	-0.273079	0.130116	0.207511	-0.649938	-0.17983	0.456609	-2.22277	0.208131	-3.47717	-1.65462	-0.663994	0.303393	-0.562808	-0.0389723
SMAGP	0.0161222	-0.363246	-1.22947	-0.687911	-1.21952	-0.189671	0.685763	-2.6138	-0.991317	-1.55543	-1.98288	-0.282047	-1.21939	-1.22855	-1.49276	-0.409812	-1.1082	-0.881287	-0.180444	-3.77196	0.195244	-0.643842	-2.07058	-0.921487	-1.22041	0.441965	-2.47482	-1.68504	-1.89307	-1.15507	-0.0639893	-1.03702
ADCY10	0.0178373	-1.47398	-0.432816	-2.20133	-0.702956	-0.532233	-1.85826	-0.769666	-0.411126	-0.120305	-1.40052	-0.602166	-0.545298	-0.244492	-0.0300692	-0.663679	0.108544	-0.0901519	0.195882	0.204528	-4.03624	-4.15741	-0.608093	0.833541	-0.704154	-0.782344	1.31369	-2.19379	-0.107356	-0.22322	-1.37385	0.536013
AC011511.1	0.0180668	-0.045761	-0.278356	-0.597728	-1.67478	0.126284	-0.42787	-0.523912	0.329394	-3.50105	-0.142692	0.497587	-0.251692	-1.068	-0.369683	-0.14359	-0.777062	-0.14471	0.133484	0.509306	0.0132645	-0.709096	-0.152876	-0.369948	1.29606	-0.554283	-1.52328	-0.117467	-0.53793	-0.0183775	0.168373	-0.837604
C16orf58	0.0187213	-0.285368	-0.46121	-0.027271	-0.00865591	-0.139484	-0.882236	-0.533555	-0.435486	-0.381673	-0.854377	-0.535669	-0.259396	-0.683577	-0.462621	-0.203097	-1.48442	-0.0533973	-0.453364	0.208372	0.331458	-0.80314	-0.211223	-1.63234	0.403631	0.143789	-3.85077	-0.522613	-1.34337	-0.333654	-0.238507	-0.177995
AKAP7	0.0201585	-0.263317	-1.44119	-0.224907	0.65892	0.0753081	-1.42188	-0.248836	0.171605	-3.6916	-0.609109	0.485433	-0.243699	0.665157	0.057014	0.241958	-0.197164	-0.192903	-0.0587836	0.464349	-0.00288158	-4.34775	0.0336894	0.321454	-0.894489	-0.378504	-1.70439	1.66504	-0.647257	-0.878397	0.147532	-2.34127
CARD11	0.0210524	-0.268535	-0.698683	-0.610581	-0.670675	-0.527586	-1.84659	-0.882187	-1.83074	-3.49803	-0.118281	-2.2472	-0.662018	-1.72284	-1.6129	-1.88665	-1.59201	-0.569407	-1.22096	-0.810256	-2.60336	-1.71155	-1.11251	-0.767791	0.299078	-4.79644	0.443675	-1.18623	-1.36925	-3.26102	-1.98289	-0.162059
PPP1R16B	0.0260668	-1.86039	-2.76491	0.58812	-0.207516	-0.777986	-1.34303	-1.99468	-1.33557	-1.54998	-0.903329	-0.603542	-0.662444	-2.29282	-1.48139	-0.186981	-0.291117	-0.909922	-0.843058	-0.319581	-3.54256	-1.22109	-0.968825	-1.81552	-1.21047	-1.27543	-2.46487	1.04738	-2.90286	-2.77287	-0.868399	-1.56474
ADAM28	0.0340529	-1.48288	-2.88574	-0.870125	-2.33909	-0.424501	-0.40923	-1.27612	-0.61599	-1.70755	-1.82178	-1.5732	-0.997402	-0.419528	-1.49279	-2.52441	-1.05026	-0.632029	-1.16091	0.00670089	-1.19146	-2.3506	-1.19551	-1.41065	-4.78266	-1.1961	-2.16258	-1.8029	-1.34989	-1.37316	-0.172985	-1.25899
HHAT	0.0370308	0.968515	0.242891	-0.696088	1.11149	0.424838	-0.724189	0.644206	-0.387811	0.471204	-0.0984999	1.3705	0.184713	0.274212	0.895749	0.81793	0.621853	0.30969	1.27112	1.12827	1.63264	-0.207991	0.153162	1.12692	0.385392	0.15013	-2.45397	3.19273	0.919538	-0.185644	1.38154	-0.323974
LINC00504	0.0406532	-0.408751	-0.885239	-1.19208	-0.93099	-0.711181	-1.42194	-0.854022	-1.15101	-3.02138	0.076376	-0.363763	-0.581247	0.143439	-0.417701	-1.66406	-0.316356	-1.89194	-0.626437	-0.343341	-0.544317	-3.69052	-1.0524	-0.407193	-1.68133	0.186913	0.669974	0.265352	-0.64308	-0.675231	-0.72438	-1.30209
CERKL	0.0446916	-1.15565	-0.0750746	0.254741	-0.422338	-0.982688	0.0857646	-0.330797	-1.16652	-2.01969	-0.209134	-2.11548	-0.614209	-1.69443	-1.41014	-0.462866	-1.24417	-1.70844	-1.57715	-0.457759	0.0460905	-0.102902	-1.23711	-3.7387	-0.67729	-1.74246	-1.48171	-0.533804	-1.0464	0.130255	-0.5701	0.152287
ST3GAL1	0.0451206	0.0388107	-0.120068	-0.316468	-0.0267358	-0.511077	0.888234	-0.751788	0.257533	0.111245	-0.00856208	0.0364789	-0.0757872	0.325748	-0.613191	0.00622183	0.473104	-0.437389	-0.349134	0.370386	-0.284861	0.403687	0.448347	-0.886687	-0.223172	-0.088716	-3.20484	-1.14032	0.245511	0.240262	-0.559722	0.174196
ZNF699	0.0454055	0.186701	-0.309548	-0.0519665	-0.308503	-0.618249	-0.402747	-0.210167	-0.52097	-0.0505973	0.166049	0.650265	-0.183614	-0.189975	-0.209947	0.234363	-0.014357	-0.328324	0.0576459	0.138994	-0.370117	0.122132	-0.159559	-0.1156	-4.89689	-0.203558	0.747556	0.435223	-0.168789	0.314082	0.171742	0.163795
AC091167.6	0.0474011	0.324615	-0.434432	-0.0215951	-1.01212	-0.361585	0.202614	-0.423091	-0.0554663	-0.419512	-0.510246	0.107045	-0.415583	-3.42568	-0.866828	-0.190571	0.250714	-0.334932	-0.8949	-0.631947	-0.206133	-1.34052	-0.514677	-0.646121	-2.32668	-0.39459	-0.130116	-0.376417	-0.202182	-0.87506	-0.665122	-0.254732
MIATNB	0.0637498	-2.31357	-0.635067	-0.180869	0.326957	-0.770235	-1.17914	-0.128376	-0.615046	0.27752	-0.706316	0.10914	-0.887908	-1.02226	-0.931325	-0.842417	0.363514	-0.820841	-1.21149	-0.450974	-0.497868	-1.08244	-0.18588	-1.33627	-1.65824	0.010866	-0.472855	-2.14821	-0.026961	-4.64427	0.210432	-0.323522
AL353693.1	0.066984	-1.60344	-0.614593	-3.15683	-1.65595	-1.55719	-1.80937	-0.331627	-0.362079	-2.03683	-3.34001	-1.57631	-0.442407	-1.01902	0.0874755	-1.11053	-0.531121	-0.809226	-0.956871	-0.44774	-0.547803	-1.66563	-0.559153	-1.33316	-0.0700354	-0.310842	-1.46215	0.152421	-3.34209	-1.20341	-0.880022	-1.37911
AL080317.1	0.0710924	-0.0270502	-3.8298	-0.00057798	-1.82074	-0.876303	-0.942969	-1.17785	-1.5745	-0.205532	0.10329	-2.31792	-1.16548	-0.209782	-1.67072	-2.6222	-4.16823	-0.902173	-1.14819	-3.39502	-3.17557	-1.8518	-1.32657	-0.561669	-3.28616	-0.899352	-0.668662	-1.28563	-0.0579993	-0.441708	-0.0732078	-2.22997
AL591684.1	0.0720503	-0.0219102	-3.82887	-0.770593	-0.84044	0.177577	-0.527493	-0.400875	-0.619151	-1.23669	-2.55944	-2.41203	-0.35287	-0.836823	-0.79108	-0.606229	-1.72467	-0.884113	-1.08286	0.0685426	-0.796423	-0.26019	-0.339932	-0.466434	-0.842553	-1.49544	-2.09696	1.05013	-0.767162	0.115419	0.749196	-2.22828
ROR1-AS1	0.0725742	-0.0189629	-1.38703	-2.32264	-0.897142	-0.820041	-0.945641	-1.67605	0.223419	-2.63914	-1.53672	-0.272677	-0.745782	-0.837238	-0.726412	-2.61155	-0.730724	-1.88848	-1.20928	-0.978174	-3.17411	-0.846376	-0.91914	-0.373303	-0.842021	-0.921562	0.345071	1.05172	-1.50992	-3.82805	0.244487	-1.3759
AC009163.7	0.0727426	0.256283	-0.0179004	-0.367291	-3.2804	-0.932801	0.0748908	-0.641931	-0.61796	-2.63896	-1.5366	-0.710384	-0.754062	-1.91166	-0.663356	-4.05896	-1.73305	-1.18293	-1.77634	-0.354545	-1.71277	-1.85415	-1.32347	-1.49056	-3.28452	-0.913602	-2.09625	-0.284252	-0.412591	-0.895847	-1.07551	-0.657465
AC007193.1	0.0762574	-1.21515	-3.82466	-1.33415	-1.81933	-0.0302905	0.88571	-0.46839	-2.58622	-0.0967401	0.402878	-0.163452	-1.38811	-0.204084	-2.64093	-0.2864	-0.401216	-1.91173	0.309834	0.383053	0.188565	-1.8505	0.138892	-1.43563	-3.28103	-0.916999	-0.662036	-1.2938	-1.50857	-1.38625	0.513063	0.125607
LINC01185	0.0790404	-0.923734	-0.427767	-1.95426	-3.85907	-0.795395	-0.927862	-0.620074	-1.54063	0.4472	-2.11673	0.216651	-1.26472	-2.49632	-0.609608	-1.18534	-1.30862	-1.98466	-1.32699	-2.53627	-1.25885	-1.43112	-1.4954	-0.49224	0.57948	-1.4919	-2.67492	-1.87923	-4.52232	-0.376282	-0.669174	-1.7641
CNNM4	0.0833064	0.0854571	0.168627	-0.0674542	0.165022	-0.178568	0.206086	-0.0270456	-0.502122	-0.0696385	0.161057	-0.512423	-0.266895	0.165258	-0.401025	-0.173549	-0.0806735	-0.10507	-0.0430303	-0.809523	0.248405	-0.077623	-0.92205	-0.150386	-1.15327	-0.716884	-0.156482	-3.66397	-1.03078	-0.4457	-0.0288451	0.474935
EGFLAM	0.0849927	1.91146	0	0.613289	1.85867	3.12712	2.07366	0.852294	0.44246	4.27496	3.13019	5.38491	2.18403	3.69076	1.51248	2.68433	0.878242	1.59181	1.45725	2.11217	0.253991	0.156894	3.22609	0	0	1.50866	1.38399	1.78489	3.12161	-0.406086	0	2.72042
AC002310.1	0.0988553	-0.896325	-1.06537	-0.741367	-0.187875	-0.523603	0.183388	-0.771902	-0.240535	-0.6773	-0.74144	-1.47472	-0.366891	-0.351284	-0.640152	-1.58452	-0.115166	-0.395275	-0.513742	-1.34648	-0.397684	-0.828924	-0.214957	-0.880316	-0.230822	-0.0128366	-0.0354152	-1.31346	-0.0858176	-3.37374	0.0175598	-0.870724
AKR1C3	0.101303	1.6289	0.642784	1.2552	1.1154	-0.338115	0	0.422252	0.457774	1.67951	0.601997	-0.259917	0.250044	0	1.36925	0.989523	-0.690849	-0.678337	0.877748	1.07765	0.327037	0.179173	0.131246	0	0	0	4.01888	3.50201	1.53811	-0.320743	2.25304	-0.209309
EPS8	0.109524	-0.379119	0.632903	0.325353	0.0204132	-0.000384472	0.6946	-0.274567	-0.641554	-0.36313	-0.488013	0.673651	0.334749	0.69392	0.515243	0.715109	0.028061	0.240221	0.0119573	0.0768771	-0.845394	0.528516	-0.495803	0.249248	-4.70723	-0.2198	-0.50145	-0.67423	-0.115188	0.0148587	0.85473	-0.236025
AC007622.2	0.109613	-1.34496	-0.13535	-0.573131	-1.39014	-0.66317	-0.463264	-0.370534	-0.562767	-0.204548	-0.288695	-0.45423	-0.273473	-1.40948	-0.994448	0.00815163	-0.947983	-0.351713	-0.908671	-3.94151	-2.29298	-2.40164	0.253829	-0.404931	-1.38997	0.115887	-2.64437	-0.871377	-0.618289	-0.936562	-2.64709	-0.928417
AL592295.4	0.114522	-0.511742	-0.233055	-0.704401	-0.366748	0.104768	0.412193	-0.652376	-0.291225	-1.15293	0.209131	-1.33313	-0.25021	-0.617228	-0.362971	-0.841237	-1.09606	-0.36037	-0.283394	-0.0185994	-1.68379	-0.397384	-0.52466	-1.07648	-4.82776	-0.586149	0.116278	-0.795648	0.0297812	0.0738089	-0.740026	-0.881961
ENPP2	0.118034	0.0283555	0.192873	-0.00963432	-3.23512	-2.29048	0.120339	0.241239	-0.524191	-2.59367	-3.92976	0.476445	-0.32502	0.26437	-1.07186	-0.979977	-0.665406	-0.46947	-0.597859	-0.33181	-1.70497	-0.807159	-0.992277	-1.38995	-3.23924	-1.45857	-2.05096	-1.24371	-0.24092	-2.36369	-2.01563	-0.612211
AP005899.1	0.120917	-1.2424	-0.523743	-0.488284	-1.82011	-0.793358	-0.861498	-0.613335	-1.52706	-1.17055	-1.49142	-0.676876	-0.535774	-1.15744	-0.102198	-1.2387	-0.869885	-0.931323	-1.11847	-0.913483	-0.100628	-0.483493	-0.752852	-0.820293	-1.79371	-0.640672	-1.61218	-1.29511	-2.52656	-1.3715	-3.06879	-0.024394
OR5A1	0.121916	-0.765294	-0.0281456	-0.720264	-1.8059	-2.73867	0.124625	-0.424158	-0.909453	-2.58978	-1.56638	-3.74991	-1.29812	-0.789571	-1.62072	-1.56723	-1.67478	-0.976294	-0.348655	0.0986056	-3.12475	-0.797165	-0.864483	-2.85407	-3.23534	-2.44246	-0.591242	-1.24125	-2.49121	-0.783248	-0.0218361	-2.06141
FANCB	0.121974	-0.903064	-1.02598	-0.470691	-1.79283	-0.852843	0.278152	-1.4157	-0.965399	-0.540989	-0.0571199	-2.33739	-1.00926	-0.698304	-1.3163	-1.24179	-0.671286	-0.562135	-0.703817	-1.32485	-1.64743	-0.479835	-1.12528	-0.416245	-1.79264	-0.108451	-3.04704	-1.27425	-4.89445	-1.69119	-1.45572	-1.4945
ESRRA	0.123469	-0.577809	0.935436	0.693815	0.20446	0.797725	0.827174	0.516565	0.437958	-0.0865281	0.320762	0.0419736	0.278035	1.29203	-0.0251633	0.429708	0.329721	0.439958	0.633404	0.369849	0.575783	0.83451	0.420135	0.6362	-4.40379	0.298685	0.82114	0.66219	0.776995	1.18001	-1.18443	-0.281659
PAFAH2	0.126886	-1.72363	-1.5236	-1.12234	-0.93103	-0.499753	-2.11069	-1.08564	-0.363133	-0.770257	-0.885143	-1.13308	-0.776473	-1.32174	-1.48073	-2.15781	-0.842752	-0.746327	-2.25376	-0.761403	-0.489714	-1.38481	-1.73531	-2.5706	-4.40033	-2.61062	-1.76459	-1.45056	-0.537506	-1.9762	-1.18281	-1.47538
ATP10B	0.129684	0.572981	2.65114	-0.292888	1.8287	0.946774	0	-0.176445	0.415128	2.39391	0.436977	3.3311	1.44841	1.22227	2.90978	2.26715	2.12336	1.28575	1.94751	2.41952	0	1.7974	0.876533	2.0607	1.21488	1.88099	0	2.37341	0.426947	1.28885	0	-0.171609
PLPPR4	0.131082	-1.55611	0.284082	-1.01594	-1.12705	-0.205277	-0.0933168	-0.800123	-0.416974	-0.964365	-0.661575	-0.763919	-1.1705	-2.13644	-2.94069	-1.07497	-1.17294	-0.534707	-0.940896	-0.428723	0.183432	-0.528997	-0.478719	1.19704	0.216446	-1.17028	-3.35988	-1.60537	-1.14777	-0.367627	-0.255996	-0.990107
RP2	0.138737	0.0937536	0.573124	-0.448451	0.346257	0.258748	-0.806445	-0.510799	-0.84559	0.0577106	0.15665	0.10664	-0.138328	0.615138	0.16089	-0.287347	0.0201084	-0.1567	-0.247124	0.261172	-1.01076	-0.300296	-0.297755	0.395341	-0.512878	-0.29621	-3.35224	-0.507028	-0.339633	0.0512274	-0.288401	-0.0248811
COL13A1	0.140276	1.25574	1.96187	2.48584	1.17438	0.511657	1.71992	1.18206	2.4399	0.896858	-0.444906	0.692861	0.0377063	3.32219	1.34366	1.75977	1.66816	1.56581	1.57785	2.71669	1.33312	1.20913	1.15204	0	0	1.16122	0	1.77462	2.52468	1.68247	0	-0.0497866
IGSF6	0.149007	1.26972	1.3245	1.30847	1.23515	1.9948	3.14381	0.800486	0.446988	0.84489	1.09638	1.45873	1.96581	1.86885	1.75832	-0.543616	1.67665	1.83133	1.04048	2.43979	1.39218	2.55084	1.82759	2.22911	3.55613	1.9059	1.41151	2.38367	0	-0.293786	0.97846	1.91939
NUSAP1	0.150653	2.42946	-0.319411	0	0	1.35322	3.13768	1.79054	1.84817	0	1.59441	2.15828	0.907246	1.227	1.66365	0.461246	2.16331	1.66254	0.934957	1.721	1.90786	2.54551	0.38571	1.68329	0	1.58303	0	1.77171	-0.404335	0.686869	1.58189	1.56177
AC079760.2	0.155162	-0.726127	0.719056	0.377542	-1.77102	-0.362637	-1.88554	-1.64358	-0.488225	-1.09155	0.969453	-2.3245	0.110619	-1.83581	-1.0963	-1.53406	-0.0469182	-1.10358	0.355142	0.46162	-0.0424862	-0.764658	-1.74973	-2.82085	-3.20213	-1.40438	-2.01385	-1.2193	0.110125	-0.74822	0.335792	-3.5107
AC055713.1	0.156988	-0.723998	-0.699961	-2.26332	0.652204	-0.360951	-0.265656	-0.802712	-0.2603	0.88691	-1.52317	-3.71488	-0.55105	0.320779	-0.966923	-1.54472	-0.639703	-0.225227	-1.00389	-0.291784	-0.0865047	-0.18557	-0.183951	-2.81904	0.242366	-1.41845	0.428968	-0.215683	0.256762	-0.746306	1.42331	-2.13829
AC022395.1	0.157668	-0.589701	-0.0375825	-0.230565	-0.261504	-0.588828	-1.14515	0.0546256	-1.01237	-0.450077	-0.449021	-1.02787	-0.375209	-3.17468	0.0155178	-0.845643	-0.498358	-0.741727	-1.16355	-0.20251	-0.368152	-0.279511	0.0500908	-0.76892	-0.493942	-0.026357	0.422562	0.933652	-0.558036	-0.207327	-0.432054	-0.124733
ANKRD18A	0.157799	2.049	-0.292201	2.10371	1.81152	3.42535	1.1088	1.82862	2.54304	1.87298	2.65061	2.24407	2.42519	1.22838	2.00572	1.78672	1.6945	2.16646	1.90166	2.13383	0.363925	1.8193	1.7539	2.87456	0	2.16218	1.42148	2.38806	1.9344	2.24997	1.58418	3.19008
CREB3L1	0.161033	-0.509804	-0.292388	-1.38091	-0.411747	0.124183	-1.27877	-0.626528	-0.173809	0.152008	0.610136	-0.661311	-0.374806	-0.733735	-0.777142	-0.402523	-0.393714	-0.34583	-0.392584	-0.51142	-0.812416	-1.22366	-0.904908	0.163376	-0.628078	-1.54543	-0.0410077	-0.622879	-3.89668	-0.942943	-0.394344	-0.0929366
PHEX	0.162144	1.29126	1.67788	1.75206	2.86181	1.09629	2.17346	2.33287	1.82355	0	-0.432839	-0.257197	2.10219	1.88268	1.76521	2.05142	2.67812	1.73494	2.3353	2.15239	1.35313	0.237992	1.3124	2.88186	2.24733	3.1768	1.42646	0	2.22517	2.25542	0	2.54303
PTK2B	0.168749	-0.83434	-3.28462	-1.26066	-1.7764	0.0672121	-0.235783	-0.16173	-0.335043	-0.503479	-0.854099	-0.7422	-0.73338	-0.000466221	-1.23421	-2.52063	-0.177362	-0.499972	-0.6028	-1.85583	-1.06933	-0.43329	-1.01078	-1.42463	-4.18855	-0.398719	-3.00028	-1.2394	-3.40075	-0.548962	-2.03707	-1.46859
SPINK8	0.169109	-3.36427	-0.512626	-1.47427	0.0966874	0.0903066	-1.07452	-0.197698	-0.531365	-0.984265	-0.0612787	0.214095	-0.282644	-0.916823	-1.04263	-0.146513	-0.118185	-0.259562	-0.434095	-0.345495	-0.445915	-0.563499	-0.738663	-1.22939	-0.552888	0.693985	-1.3719	0.896504	0.14524	-0.792779	0.838824	-0.0603579
TMEM123	0.174061	0.0817227	-0.606561	-1.55867	-0.0235971	0.748044	-1.18803	-0.82918	0.263506	0.120278	-1.82396	1.03302	0.174237	-2.14186	0.239314	-0.0261248	-0.359566	-0.0017585	-1.01255	-0.154908	-0.0284832	-1.07809	0.151092	-3.12389	-0.0624895	-4.15801	-0.864671	-0.527021	-0.724436	-0.346027	-0.290059	-2.35162
SETD1A	0.185768	-0.227952	0.157563	-0.0379402	-1.2062	-0.126542	-1.60102	-0.494038	-0.0935666	0.714961	-0.035547	-0.183632	-0.445642	0.187194	-0.584774	-0.731666	-0.959859	-0.205849	-0.221386	-0.652046	-3.43472	-0.738702	-0.665769	0.183483	-0.536233	-0.023705	-0.35059	-0.44636	-1.01982	-0.52654	0.0584486	-2.35565
TSC22D4	0.193369	0.180651	-0.280751	0.797567	0.817166	-0.00844039	-0.954557	-0.109641	-0.300824	-1.30323	-0.790286	0.897887	0.345878	-0.770961	0.633481	0.664637	0.317729	0.323362	0.139375	-0.000737349	-1.80488	0.0955656	0.233976	-3.95261	-1.8912	-0.376977	-0.706643	-0.763446	-0.379625	0.646818	0.291999	0.467514
AC005828.3	0.204212	0.00145154	0.712998	0.78009	0.105585	-0.959937	0.318508	-0.198182	0.241237	-1.12776	0.468925	0.178116	0.1652	0.671405	-0.559446	-0.488543	-0.599205	-0.23652	0.00131035	-1.22281	-0.0186971	-0.722914	-0.931333	-3.77184	-0.125475	-0.557162	1.03787	0.523937	0.0226702	0.0489694	-1.38957	-0.0469352
HPCAL4	0.204829	-0.567569	-1.24624	-1.22997	-0.675512	-0.789542	-0.538513	-0.726221	0.0494044	-2.41278	-0.250589	-2.6543	-1.04616	-0.56733	-0.604371	-0.634099	0.0940241	-0.654423	-1.35911	-0.329029	-1.38125	-2.04237	-0.215944	-0.102343	0.553229	-0.687455	-3.28613	-0.44426	-0.573533	-0.806999	-0.633004	-0.714236
LINC01482	0.221862	-3.08903	-2.83733	-0.21215	-0.606525	-1.00329	-1.36367	-1.41521	0.0603322	-0.502125	-2.06365	-1.62244	-1.20633	-2.33878	-0.455652	-4.49477	-0.563376	-0.520879	0.432015	-2.37554	-2.18869	-0.694386	-3.7027	-1.00481	-0.277655	-0.923025	-1.10422	-0.114081	-4.37946	-1.9094	-2.4754	-1.09246
PCSK1	0.228755	-1.43374	-0.0347147	-0.466086	-0.0199936	0.574383	1.53178	0.129298	0.857537	0.287386	0.388323	0.886971	0.203686	1.0247	-0.240636	0.21341	1.05697	-0.0606379	0.408469	0.13792	0.255865	0.537482	-0.148337	0.439821	-0.685901	-0.0655697	0.140468	-3.0068	-0.248407	-0.596346	1.08025	0.585974
SATL1	0.229226	-3.08174	-0.482869	-0.786611	-2.27785	-0.0501107	-0.788806	-0.683108	-0.0452511	1.37525	-1.00417	-1.26358	-1.68167	-0.17173	-0.793708	-1.04494	-1.15683	-0.578246	-2.13497	-0.379736	-3.60245	0.0396141	0.0300225	-3.33176	-0.270358	-0.923256	-2.52476	0.102383	-1.32799	-0.199593	-2.53325	-0.0862125
PIAS3	0.230836	0.59494	-0.0993015	0.259134	-0.697583	-0.316093	0.0901862	-0.333796	-0.1905	-0.64291	-0.0455602	-1.14716	-0.48196	-1.15075	0.0656601	-0.58533	-0.449558	0.127278	0.0214844	-0.39044	0.0159561	-0.110129	0.0475161	-0.357278	-4.71145	-0.599727	-2.08585	-1.13982	0.259121	-1.17674	-0.61039	-0.362547
PEPD	0.234053	-0.149934	-0.801897	-0.0773911	0.157337	0.252441	0.210232	0.0334689	-0.0503569	-0.300485	-0.190361	0.131034	0.0391736	0.296561	0.23479	0.206824	0.152134	0.00694901	0.0571952	0.123251	0.20694	-0.120537	0.102175	-1.12136	-0.0498366	-0.0453264	-3.44734	-0.72089	0.458872	-0.00396565	-0.280593	-0.0867353
BARD1	0.238587	-1.0759	-0.742633	-1.93734	-0.685058	0.207496	-1.52055	-1.22714	-1.44468	-2.35059	-0.507334	0.450036	-0.399227	-0.2425	0.25546	-0.446473	0.286396	-0.0516088	0.164634	-0.780513	-1.92188	-1.4223	-0.0279677	-2.63562	-1.99797	-0.839012	-3.25237	-0.862977	-1.12056	-1.54712	-0.877252	0.535616
WSCD2	0.239042	-1.94373	-1.22953	-0.353518	-0.0117319	-0.135652	0.685869	-0.231008	-1.18965	-2.37833	-0.343243	-0.035982	-0.50629	1.19704	-0.901369	-0.31057	-0.0701027	-0.731264	-2.89801	-0.789989	-0.556476	-2.00523	0.148963	-2.63525	-4.4402	-0.328424	-1.8163	-0.862345	-0.26871	0.116663	0.630297	-0.613296
CDHR2	0.240775	-0.916377	-0.35472	-2.01586	-0.293999	-1.18304	-3.29001	-0.917085	-0.343536	-0.995768	-0.546927	-0.236647	-0.790354	-0.381809	-0.850542	-0.91233	-1.68825	-0.51931	-0.296127	-0.448503	-0.247446	-0.82077	-1.34094	-1.76541	-0.548326	-0.31804	-1.95225	-0.545996	-0.468776	-0.332761	-1.80452	-1.95176
FOSL2	0.24097	-0.947061	-0.802967	-2.76295	0.0522025	-0.704531	-1.39033	-1.12884	-0.717837	-0.712615	-2.97017	-0.331281	-0.494211	-1.03596	-0.737574	-0.448036	-0.140628	-0.546566	-2.12153	-1.36827	-1.15225	-3.71187	-1.61942	-0.886758	0.326355	-0.313277	-2.513	-1.72989	0.905245	-0.0422517	0.111355	0.209694
CHAF1A	0.245718	0.461347	0.428858	-0.485793	0.626066	-0.231452	-1.12298	-0.64769	-0.720884	0.344493	-1.17926	-0.225199	-0.497543	0.946351	-0.514969	0.258304	0.573023	-0.470415	0.340162	0.215154	0.64657	0.325383	-1.07037	0.639708	0.009147	-4.08637	-2.24525	0.590486	-0.236532	0.22561	0.379537	-0.194662
AL096855.1	0.249223	-0.471112	-0.624573	-0.0108418	-4.10397	-0.0267499	0.31204	-0.202838	-0.440498	-1.03869	-0.53343	0.151345	-0.0919154	-2.75386	0.258925	-1.43999	-0.741853	-0.324738	-0.292057	-0.787657	-0.557525	0.134904	-1.43729	-1.24193	0.334585	-1.30947	0.542346	1.55533	0.608654	-1.24877	0.320982	-0.113516
PRRT4	0.250809	-1.14054	-0.0723987	-0.0375161	-3.90973	-0.401511	0.425453	-0.727353	-0.932369	-0.367136	0.290369	-1.46665	-0.532954	-0.387757	-0.289586	-0.675057	-1.75888	-0.49028	-0.432913	-0.580187	-0.089162	-0.158106	-0.536352	-1.09855	-0.471171	0.191301	-0.318852	0.108887	-0.0191845	0.385939	-1.12591	-0.78894
AP000462.3	0.264484	-0.447075	0.263614	-1.46878	-0.435525	-0.459184	-0.487903	0.0470597	-0.115839	0.2805	-0.361877	-0.352535	-0.189101	0.757795	-0.454661	-0.754233	-0.534413	-0.781241	0.330504	-0.0672316	-1.87523	0.0238645	-0.111258	-0.0398297	-0.972074	-4.0676	0.242099	-0.452445	0.606969	0.0692483	-0.634503	-0.789591
AC097347.1	0.265417	0.233269	0.444973	-0.576457	-0.0840507	0.432372	-0.153824	0.0618813	0.626412	-0.122173	-2.36477	-0.522663	-0.0711435	1.05191	1.19668	-2.42754	-3.97396	-0.33608	-0.205053	0.242019	0.0702521	-3.10247	0.89846	-1.2447	-0.649204	-2.29914	0.578908	0.505487	-1.31846	0.0612719	1.60091	-0.626797
DCDC1	0.265754	-1.68108	-0.949811	-1.15849	-1.23341	-1.18774	-0.950048	-0.515922	-0.392544	-4.03095	-0.879501	-1.71772	-0.802166	-2.26642	-0.947453	-0.200835	-0.41232	-0.974333	-0.973116	-2.34392	-1.12751	0.842468	-0.762542	-0.332699	-4.67651	-1.56323	-2.04228	-1.10024	-0.774333	-1.22047	-1.11084	-0.731842
AGBL1	0.26594	-2.62807	-3.52143	-1.16673	-0.676721	-0.846299	-1.49476	-0.303071	-1.13857	-0.825422	-0.845026	0.168524	-1.19818	-1.33426	-0.84549	-2.16321	0.0570894	-0.824998	-2.23562	-1.50075	-0.864375	-0.981236	-1.88088	-2.6074	0.351309	-1.62689	-0.22514	0.252937	-0.882892	-1.54761	-0.126512	-0.524172
GCC2-AS1	0.273392	-0.922179	-0.856796	-0.322465	0.159794	-0.0172326	-2.8019	0.0261029	-0.209845	-3.43835	-2.3429	-0.430216	-0.455468	0.120365	-0.491748	-0.826117	0.561535	-0.401178	-0.047507	-0.452	-2.54116	-0.0689049	-0.0890183	-0.740759	-4.08391	-0.970628	-2.89564	-2.13714	-0.339226	-0.164621	-0.865543	-0.194001
ZNF487	0.278396	0.187804	-0.0614681	0.0840687	-0.906377	-0.653111	-0.631343	-0.0321143	-0.165776	0.204398	0.342034	-0.759083	-0.0762124	-0.178885	0.0228974	-1.18702	-0.195689	-0.206372	-0.166601	-0.336171	0.0500203	-0.0612969	-0.198701	-0.560984	0.100712	-0.287532	-3.47561	-1.7394	0.306008	-0.073064	0.73996	0.398976
AC008608.2	0.280281	-0.911276	-0.342216	-0.915716	0.170868	-1.05165	0.10281	-0.778221	-1.64365	-0.317797	-1.61945	-2.07823	-0.640448	-0.806125	0.186014	-0.631202	-1.74634	-1.01576	-1.73925	-0.210609	-0.333593	0.135288	-0.193459	-0.458537	-1.4417	-0.505739	0.341545	-0.92653	-4.54351	-0.192153	-0.330038	-0.876638
DNAJC28	0.285688	0.32637	-0.758163	-0.683019	-2.22395	-0.662205	0.310811	-0.840323	0.192305	0.0468855	-1.00222	-1.30897	-0.746502	-0.981388	0.528347	-0.197089	0.0827254	0.0308598	-0.0366066	-3.76544	-0.140885	-0.645761	-0.211188	0.513749	-0.213898	-0.54235	-2.4683	0.366881	-0.342547	-1.15076	-0.870299	-0.128261
CNTN4	0.289801	-1.85985	0.602546	0.113277	0.0714211	-0.655208	0.0491906	1.31693	-0.939928	0.91262	-0.949142	0.468766	0.502049	0.498991	0.264475	0.722799	-1.08144	0.224517	0.064822	-0.742807	-3.54189	-0.641429	-0.618418	0.221209	-0.2098	0.295289	-0.0549884	-0.682142	-0.282102	-0.712007	-0.868022	0.663044
KDM4D	0.291633	-0.473922	-1.24686	0.303996	-0.564047	-1.05636	-0.77035	-0.0444599	-0.0631795	-0.435481	-0.540333	0.0226835	-0.521122	-0.867096	0.168557	-0.788952	-0.508524	-0.766835	-0.260085	-0.826826	-4.65552	-1.33123	-0.656285	-0.949095	-4.76611	-0.520728	-0.0975322	-1.18541	-0.534306	-0.917532	-0.700351	-0.941048
UCHL1-AS1	0.301292	-1.06793	-0.311232	-0.539083	-1.61445	-0.841628	-0.0532153	-0.588583	0.352466	-0.989014	-0.693139	-4.57059	-0.803051	-0.149992	-0.13784	-1.80631	-0.173467	-0.460049	-0.494493	0.577065	-0.936225	-1.62094	0.0530925	-0.718384	-1.61334	0.187102	0.573137	-2.1051	-2.29433	-0.824398	-0.838141	-0.429889
ALAD	0.306149	-0.0291031	0.16176	-0.203499	0.47153	-0.343285	-0.461077	-0.110195	-0.0840547	-0.346471	-0.330998	0.249489	0.100201	0.58223	-0.388794	-0.0428704	-0.231118	0.145702	-0.139826	0.182659	-0.233944	-0.355566	-0.00419186	-3.13848	0.291962	0.533225	0.473899	-0.171291	-1.02957	-0.287342	-0.632549	0.414259
C5orf66	0.309579	-0.696307	-0.471373	-0.434452	-2.9324	-0.199959	-3.08782	0.148288	-0.513863	0.00859141	0.700984	-0.381174	-0.633445	-0.272454	0.0786945	0.207091	-0.217571	-0.119754	-0.625135	-0.719188	-2.81293	-0.939901	-0.625073	0.799639	-1.92698	-0.574532	-0.164889	-1.42957	-0.370387	-0.9136	-0.326178	0.30208
CHDH	0.3122	-0.624808	-0.870024	-3.86132	-1.91054	-1.92931	-0.438011	-1.31489	-0.0674686	-1.2651	-0.273169	-1.35622	-0.652303	-0.939446	-0.161736	-0.698859	-0.212971	-0.498005	-1.22367	-0.44035	0.150182	0.388588	0.520232	1.24699	-0.924342	0.00778858	-2.17874	-1.39838	-1.11817	-1.42056	-0.583572	0.260689
ADPRM	0.312692	-0.222474	-0.897929	0.250433	-0.924001	0.286172	-0.108462	-0.350807	0.0745251	0.261394	-0.332993	0.182264	-0.157508	-0.151567	0.395945	-0.383372	-0.34549	0.248438	0.819845	0.552185	0.200747	-0.613526	-0.400895	-3.98529	-0.338921	0.126627	0.27607	0.305981	0.64878	-0.327756	0.103709	0.350231
AC004160.2	0.313682	-2.58185	-0.654632	-0.242897	-0.923155	-0.983543	-1.44934	-0.829578	-0.687754	-0.694174	-0.596838	-0.158989	-0.282045	-0.291856	-1.00105	-0.693758	0.00421369	-1.24443	-0.966509	-0.214213	-0.485541	-0.933508	0.00417179	-0.524096	-4.36556	-1.57583	0.262898	-0.792142	-1.04271	-2.50289	-1.14653	-0.20297
LRWD1	0.323668	0.406815	-0.0189195	0.299333	-0.428085	0.122446	0.730292	0.168738	0.824201	-3.55802	-0.0619769	0.276336	0.178395	0.634394	-0.262706	0.160228	0.0482135	0.358158	-0.0318349	-0.562187	0.801615	0.0367976	0.130247	-0.389279	-0.760904	0.164717	-3.0153	-0.627589	0.762477	0.488597	0.0830588	0.00824485
NOP14	0.32627	-1.48571	-0.281019	-0.0686808	0.662564	-0.0938785	-0.967644	-0.628604	-0.963512	-2.42597	0.2082	-0.12531	0.00250205	-2.08478	-0.875394	-0.503734	0.320378	-0.207782	0.0247221	-3.15983	-1.94418	-0.735573	-0.815939	-0.394383	0.759553	0.110354	-0.862965	-0.917088	-1.45197	-0.271192	-0.191209	0.136656
GLI2	0.326446	-2.70354	-0.606247	-0.957903	-1.47539	0.289317	-0.487333	0.0406506	-0.172621	0.420448	-0.266247	-0.551946	-0.452103	0.172619	-0.475108	-1.01719	-1.61304	0.0275106	-0.473651	-0.840195	-0.582426	-2.05825	-1.5826	0.57871	-1.04762	-1.11554	-3.30202	-0.911779	0.0141723	-1.99632	-0.416224	-0.935563
FBLN7	0.327039	-0.784785	-0.118633	0.339437	-1.45571	-0.021552	0.126406	-0.202779	0.317459	0.379165	-0.0464565	0.391247	0.0957538	-0.55843	0.650679	-0.369253	0.532902	0.279477	-0.0842171	0.646573	0.0738277	0.261756	0.0774166	-1.13284	-0.0470434	0.818073	-3.30144	0.323402	0.000988638	-1.012	0.164375	-0.0996009
AC010327.4	0.332033	-0.560109	-0.477845	-0.426422	-0.337565	-0.467372	-0.413819	-0.499451	-1.07406	0.277863	-1.60134	-0.224425	-0.625747	-0.269858	-1.11541	-2.68232	-1.77911	-0.284924	-1.25902	-2.01987	-1.7806	0.088857	-0.754234	-0.454756	-3.34718	-0.232797	-2.1589	0.245034	-0.491094	-0.401085	-0.557282	-3.65575
ZNF416	0.33722	-0.872583	-0.413412	-1.48347	-0.966802	-0.839143	-1.35302	-1.5852	-0.489585	-0.946985	-0.930668	-0.782053	-1.65809	-1.64268	-1.30983	-0.595007	-0.988235	-0.942941	-1.25157	-0.814132	-1.56576	-3.28705	-1.06754	-0.353585	-2.27782	-1.13313	-2.09923	-0.695829	-1.76618	-1.23568	-0.904432	-5.02908
SRC	0.341579	0.290735	0.601784	-0.190855	-0.188007	0.354154	0.0282533	0.390768	0.270774	-0.425242	0.324421	0.264801	0.0403002	0.0779662	-0.341093	0.0903664	0.593257	0.365592	0.641902	0.317542	-0.47294	-3.39135	0.154734	-0.196243	0.61957	0.215184	0.130429	0.118497	0.849544	0.156084	0.223948	-0.0356744
DIO2-AS1	0.347077	0.915488	0.225813	0.548038	-1.54787	-0.0105542	-0.678746	0.292427	0.0886278	0.0678256	0.195216	0.682244	0.289737	-1.64059	-0.145583	-0.35202	-3.89229	0.232903	-0.169545	0.654036	-1.47503	-1.57972	-0.12983	-1.16373	-3.01022	-1.22044	0.659894	0.586535	-0.504247	0.143509	-0.809456	-3.31879
MHENCR	0.347344	-0.180288	0.0208779	0.090898	0.0736498	0.30924	0.334774	-0.129534	-0.152536	-0.128665	-0.0509292	0.439192	-0.0271733	-0.18163	0.00521871	0.352515	0.136209	-0.0591525	0.109822	0.548405	0.0784345	0.418205	0.257067	0.478868	0.262767	0.19001	0.24155	-3.24224	-0.374941	0.119003	0.741056	0.311658
AC006547.1	0.35708	0.0283022	-2.67785	-0.0516582	-1.18256	-1.59747	-2.28233	-1.26341	0.130973	-0.512722	-0.573747	-0.752098	-0.490321	-2.22592	0.729811	-2.91984	-0.443819	-0.763314	-0.17421	-3.69403	-2.0465	-0.149593	-0.264955	-1.74857	-1.14249	0.0218645	-0.963876	0.43955	-0.324918	0.587935	-0.037203	-1.6376
SFR1	0.366762	0.491811	-1.67928	-0.628186	-0.530174	-0.585594	0.428461	-0.727581	-1.22253	0.748461	0.178541	-0.440709	-0.120589	-1.15218	-0.408889	0.103684	0.156662	-0.673077	-1.43101	-2.2371	-3.46492	-0.143426	-0.148404	1.07534	-0.13283	-0.452864	-2.38723	0.00926171	-0.612722	-0.0916142	-1.41012	0.0517664
S100A11	0.373846	0.76995	-1.86516	-4.13886	-1.72195	1.30637	-1.41528	-1.31988	0.933588	-0.191806	-2.17549	0.807677	-0.0933915	-0.658152	-1.96544	-1.22191	-0.411153	0.0607524	-1.00089	-1.42442	-1.89941	-1.04557	-1.04942	-4.68956	-1.62816	-0.482669	-3.88255	-3.04119	0.0577901	-0.447848	-1.31715	-2.23164
MYO1E	0.384481	-1.76384	-0.602892	0.536713	0.658845	-0.152832	-2.24888	-0.917378	-0.0795749	-0.00989352	0.130279	1.47089	0.762582	-1.12561	0.997727	-0.0722358	0.314946	1.02679	0.932135	-3.66664	-1.00848	0.688733	-0.111033	-3.17651	-3.55778	0.0415318	-2.3695	-1.58297	0.244016	-2.64462	0.829939	-0.156255
LINC00535	0.392289	0.777875	0.00179099	-0.322271	0.474604	0.501514	0.383082	0.730141	0.782085	-0.0139893	1.46688	0.837667	-0.0630622	-1.34508	0.150208	0.49296	0.043878	0.428907	-0.388777	0.909463	0.700328	-0.67136	0.8785	0.73828	0.603168	0.609596	-3.23619	0.252712	-0.464978	0.12258	-0.327441	0.0141271
ZNF224	0.402127	-0.159313	0.0531685	-1.05824	-0.373592	-0.418283	-0.097076	-0.0628187	-0.50848	-0.280707	-0.141289	-0.266981	-0.165213	0.251304	-0.498915	-0.381076	-0.260502	-0.519251	-0.202072	0.328884	-0.366233	-0.478091	-0.56966	-0.435023	-0.296796	-0.028851	-3.27853	-0.317937	-0.644537	-0.231775	-0.948154	-0.492363
ELOVL1	0.403568	-0.507164	-1.37888	0.00646774	-1.84328	-0.613177	-0.344073	-0.635263	-0.293685	-1.17004	-0.476052	-1.3718	-0.833757	0.115991	0.27631	-0.289411	-0.130054	-0.776467	-0.306504	-0.384631	-1.71039	-0.848434	-0.682758	-1.477	0.167027	-0.485831	-2.08737	0.747383	-1.03426	0.416511	-1.09429	-3.58423
HTR2C	0.409169	0.0614955	0.254295	-1.32413	1.44371	1.07861	-0.969099	1.06053	0.768507	-1.2123	-0.962058	-0.821303	-0.287221	-0.846782	-4.0931	-1.02121	-0.70477	-0.53809	-1.73902	-0.344211	0.618579	0.488375	-0.480703	0.157751	-0.827388	0.116737	-2.08179	0.314673	-1.57873	0.841041	-1.10476	0.446017
LINC01285	0.409279	-1.77175	-1.0752	-0.169997	-0.0262667	-0.671657	-0.260298	-0.344069	-1.22608	-1.20425	-0.701083	0.0227637	-0.352276	0.126144	-0.541303	-3.60014	-0.538174	-0.0152383	-1.12725	-0.936937	0.883744	-0.517051	-0.593184	-1.46022	0.172716	-0.477457	0.358925	-1.32919	-0.910667	-0.233006	-0.188148	-1.25495
S100A4	0.412877	-0.137418	-1.02404	-0.976111	-1.94033	4.56252	0.424857	0.113142	3.9516	-1.29888	-1.22364	0.999512	1.76908	-0.556467	-0.325995	-1.28145	-1.37946	-0.0874571	1.28112	0.389262	-0.363413	0.479818	1.80618	-1.56318	0.49823	0.425696	-0.756171	1.08759	0.848556	-1.07403	1.26647	-0.732016
PTCHD1	0.419128	-1.1539	0.629722	-0.131635	-0.0773601	0.864573	1.37009	0.360961	-0.255397	-0.44953	0.130345	0.339084	0.301695	1.11523	0.0651654	0.543839	0.419625	0.198857	0.146421	0.630215	0.645606	-0.0965828	-0.132578	0.0898641	-4.52316	0.78063	0.466489	-0.946425	-0.708981	0.394698	0.525859	0.421342
MRVI1-AS1	0.427844	0.325032	-1.04217	-4.00873	0.223249	0.0734277	-0.138374	0.0927376	0.87895	0.557576	0.234724	-1.62673	0.375835	-0.435307	0.816136	0.153715	-0.368928	0.520338	0.0484657	0.985577	-1.97121	-3.52502	0.0783517	0.69831	1.73559	0.275364	1.09936	-1.57001	-0.441609	0.835003	-1.3764	-0.429189
GAD2	0.429567	-0.782071	-0.47652	-2.77775	1.18387	1.26191	-0.803859	-0.276501	-3.00849	-3.08952	0.269043	0.603663	-1.16019	-1.30362	-1.62121	0.100451	-2.16754	-2.72682	0.643691	-0.401456	-1.23283	-2.30429	-0.499531	-0.423398	1.02952	1.21402	-0.0726907	0.9815	-2.98567	-0.00916228	0.175833	0.828392
MATN2	0.431409	-0.642064	-1.85546	-2.80888	-3.29681	-1.07022	-2.44722	-1.24686	-1.6875	-2.67184	-1.00772	-1.03076	-0.750675	-0.539471	-0.482027	-2.06519	-0.272838	-1.29089	-0.845773	-1.08316	-1.15808	-0.711728	-3.22333	-1.92265	-0.705601	-0.77485	-0.529323	-1.78721	-0.98899	-1.06619	-2.58527	-1.1071
AL009178.3	0.433616	-0.174838	0.170168	-0.940199	-2.05402	0.0313935	-2.212	-0.152924	2.69e-05	-0.509953	-0.455662	0.368435	0.0767171	-0.430497	0.112868	-0.847949	-0.359173	0.111863	-0.0998587	-0.598106	-0.0202173	-3.51924	-0.398081	-0.133357	-1.06597	0.742084	0.0926917	-0.337875	-1.18591	-1.05075	-0.292034	0.118532
AC004918.1	0.434721	-0.270135	-0.584164	-4.00184	-0.0623072	-0.183695	-1.20266	-0.868282	0.81536	-1.40707	0.373855	-0.13263	-0.12299	-0.162442	-0.0609885	-0.520999	-0.613759	0.0823828	-0.619238	-2.16874	-0.427898	0.241862	-0.638555	0.659369	0.520094	-0.388973	0.0917716	-1.54127	-0.375708	0.452058	-0.291378	-0.502748
ATF5	0.436931	-0.200777	0.106039	0.946416	0.984821	1.62302	0.0208237	-0.207466	-0.277566	-3.73425	-0.439682	-0.21932	-0.14099	-1.30187	0.162858	1.67133	-0.491063	0.0564032	-0.226609	-0.71759	-1.22604	0.0571181	1.22915	-0.258354	1.06286	-0.589946	-0.751164	1.57362	0.264759	1.37695	0.738922	-0.230446
AC026202.2	0.451493	-1.08784	-0.431207	-0.0334895	-0.150401	-0.469078	-1.16604	-0.419362	0.0420748	0.306829	-0.981311	-0.872342	-0.446085	0.136702	-0.509929	0.0155997	-0.0207179	-0.774889	-0.238551	-0.250605	-1.78213	-3.47419	-0.212419	0.233902	-0.141225	-0.411627	0.298162	0.357055	-0.617016	0.214542	-0.245413	-0.773553
SPAG6	0.451558	2.54439	1.32202	1.8141	1.1094	2.0327	1.81759	1.78733	1.3678	1.67685	1.6643	1.59396	1.36531	0.635376	1.82089	0.767946	0.978311	2.0171	0.644894	2.23941	1.97775	-1.91643	1.74087	3.02085	2.12179	2.34464	2.31689	2.12463	1.87462	2.65114	1.65751	2.49618
CNGB3	0.453186	0.476111	0.286496	0.0569653	-0.187884	-0.153732	-1.22685	-0.151585	-0.453724	0.0863152	-0.285496	0.00641853	-0.144789	-1.52519	-0.101343	-0.0334486	0.127515	0.257366	-0.419232	-0.271249	-0.0389042	-0.361176	-0.120169	-0.792341	-4.60457	0.358299	-0.977125	0.46757	-0.327864	0.0588352	-0.301894	-0.448557
ADAMTS20	0.465834	-0.238565	0.159898	0.764077	-0.090703	0.00222358	1.06764	0.312052	-0.0109915	-0.416218	-0.0442034	0.426089	0.275279	-1.15512	-0.0151654	0.0523502	0.246533	0.37124	-0.22805	0.113845	-0.787	0.723455	0.141688	-0.839867	-4.69883	0.349136	0.225926	0.558408	-0.0654592	-0.0815203	-0.435247	-0.485954
SCML1	0.467065	-0.626617	0.677794	-0.193172	-0.231587	0.102256	0.648448	-0.323255	-0.966169	-0.0550694	-0.0873074	0.235603	-0.485409	-0.924828	0.369184	-0.225521	-0.5976	0.0729789	0.268976	-0.565945	-0.339304	-0.724587	-0.435154	-0.385689	-0.0325388	0.128224	-3.28694	0.187	-0.983379	-0.622525	-0.396066	-0.647866
CDR1	0.488183	-0.912823	-0.684912	-2.91225	-3.86498	-0.637084	-0.502528	0.14436	-0.331341	-3.22354	-1.16629	-0.769149	-0.0689747	-1.43937	-1.20171	-0.390229	-0.495098	-0.636973	-1.37185	-1.51607	-1.27404	-0.850027	-0.631844	0.497177	-0.426424	-1.07929	0.359693	0.15479	-1.39348	-2.98899	0.166681	-0.748571
LIG1	0.496058	-1.00118	-0.812056	0.381465	-0.424984	-0.655183	0.0345766	-0.114794	-0.190275	-0.594514	-1.09896	-1.82339	-0.730491	-0.2268	-0.0984623	-1.00915	-0.514057	-0.255338	0.016097	-0.759349	-0.511807	-0.913484	-0.126021	-0.326744	-4.6686	-0.878791	0.306256	0.200623	-0.85318	-0.35759	-0.824331	0.0106535
APCDD1	0.504828	1.19295	1.27811	0.105993	1.54556	1.33712	0.48797	-1.39004	-3.16597	0.562853	1.58756	1.87261	0.564652	-1.08213	1.00663	1.23082	-1.87525	1.08407	0.417155	-0.10463	1.42225	0.58127	1.11777	0.319507	1.0052	0.356907	-1.2492	0.520896	0.27877	0.0207507	1.38926	1.4657
AL133163.3	0.511952	1.6032	-0.571982	0.51782	0.57915	-0.855833	-0.109567	-1.32155	-3.15882	0.549813	-1.701	-0.649179	0.470881	0.00554909	0.0789509	-0.762273	0.130278	0.414109	0.202814	0.478413	0.639634	-0.999656	0.801152	0.385661	1.01235	-0.0588866	0.210829	0.551561	-0.756637	0.0240889	-0.242029	0.343256
USP35	0.514817	-1.36125	0.0770315	-0.329852	-1.39919	-0.741305	-2.53472	-0.628371	-1.12952	-0.678695	-0.503866	-1.10201	-0.837485	-0.3146	-0.678283	-0.168091	-1.68776	-1.00965	-0.706862	-0.915112	-3.73187	0.398407	-1.47831	-0.956477	-1.39978	-1.05264	-1.20261	-1.86886	-0.32533	0.0289475	-1.66257	-0.840895
AL355312.2	0.516487	0.308261	0.0764613	-0.478791	-0.153143	0.10456	-0.915428	0.3136	-1.13129	-3.78023	-0.139354	0.308324	0.130161	-0.202403	0.0775312	-0.435721	0.301758	0.0404495	-1.02806	-0.281924	-0.877931	0.325498	-0.462987	0.902881	0.60184	-0.316076	0.518887	0.642828	-0.0607244	0.0722795	-0.120968	0.0893303
TYW3	0.519252	-0.188562	0.0768416	-0.698688	-0.603901	0.505578	-0.373349	-0.0418254	0.511169	-0.0152354	0.148955	0.431023	-0.0168268	-0.415812	0.362514	0.0228109	-0.277478	0.211442	-0.121373	0.371586	-0.309574	-4.65601	0.216952	0.171135	-0.20275	0.46501	0.288896	-0.252734	-0.524749	0.347526	0.154417	-0.813256
TTC39A	0.525029	0.0512153	0.0555846	0.361177	-0.67876	0.598443	1.10475	-0.544777	-0.474845	-2.50865	-1.36418	0.291341	0.599723	0.740056	-0.979652	-0.905009	-0.269716	-0.398445	-1.61902	-0.821414	0.983099	-0.142061	-0.435004	-1.32262	-3.15421	0.224292	-0.531486	-0.199334	-0.0808885	-0.695372	0.0628697	0.593688
EFEMP1	0.527359	-1.19489	1.00037	0.562178	0.413853	0.182858	1.1956	0.00294674	0.287532	0.202176	0.079487	-0.0409494	0.430094	-0.750855	0.617113	0.530754	0.536092	0.524442	0.341382	-0.497011	-0.281248	-0.0790338	0.383579	1.10101	-3.82997	0.961713	0.798745	-0.892344	0.565212	0.830302	0.638536	-0.511256
IQGAP2	0.529091	-0.719282	-0.705361	-2.05115	-1.55382	0.177125	-2.67542	-1.18589	-0.219639	-1.88365	-0.413477	-0.283677	-0.211719	-1.55568	0.105562	-1.01229	0.0203908	0.188725	-0.974099	-0.66422	-3.8875	-0.574603	-2.40547	-3.61682	-1.55541	-0.412326	-1.37933	-1.00556	-0.256258	-0.844232	-0.464305	-0.581004
AC116535.1	0.530649	-1.84837	-1.73862	0.624737	-3.6299	0.264321	-0.259101	0.306823	-0.337784	1.03041	0.684759	-0.788086	0.173466	0.0957389	-0.462618	0.0384376	0.097772	0.649805	0.233964	0.691673	-0.108009	-2.20266	0.319376	1.03638	-3.63402	0.614092	1.27934	-0.0573453	-0.0312618	0.547112	0.652463	1.35331
URB2	0.530796	-0.647089	-0.805838	-0.44685	-0.578268	-0.179497	-1.70487	-0.335584	-1.31599	-1.90259	0.491585	-1.54661	-0.414391	-0.225481	-0.617239	-0.342981	-0.261511	-1.04351	-0.299473	0.149516	-3.88584	0.598636	-0.164887	-0.574044	-0.553753	-0.39758	-1.37337	-2.04101	-1.67225	-0.57236	-0.162483	-0.0976992
AL606760.2	0.533131	-0.470228	0.237786	-1.3033	-0.809861	-1.19992	0.41445	-0.467655	-3.1231	-0.815685	-0.770539	-0.262583	-0.611529	-1.40841	0.0430631	-0.84293	-1.67652	0.0991109	-0.874048	0.50076	-3.71358	0.773018	-0.132059	-0.446862	0.203468	-1.03038	-1.20084	-0.244231	-2.0616	-1.36432	0.244464	-0.347707
AC055811.1	0.5334	-0.469026	0.532928	-0.517702	-1.94815	0.0666432	-0.473632	0.341111	0.492935	-0.229677	-0.710561	-1.07597	0.120058	-0.672503	-0.440272	-1.17211	-0.85426	-0.123196	-0.275129	-0.0750613	-0.295272	-0.982229	-1.1548	-0.592248	0.0338237	-0.0291371	-0.766913	0.576466	-4.06798	1.03185	-2.19905	-0.124297
ABCB8	0.546372	-0.37366	0.370941	0.487092	0.29465	-0.0102997	0.331062	0.110063	0.0251302	-0.344137	-0.00292178	-0.290071	0.239101	0.434491	0.345414	0.0814022	0.203123	0.0270961	-0.100214	-0.3686	-0.159249	0.0361743	-0.0716301	-3.58666	0.216684	-0.145458	-0.164559	-0.252407	-0.0386854	0.0620359	0.905022	0.179166
FAM162B	0.565461	0.147811	1.53729	0.420962	-0.156298	0.199809	1.21803	1.22241	0.265445	-1.06549	0.725814	0.235637	0.571568	3.6714	0.251739	-0.118761	0.0265489	-0.00351534	-0.276535	0.180326	0.440471	1.63776	0.573143	1.69004	-0.671105	-0.323922	1.15785	-0.110338	0.0557661	-0.0131644	-0.312499	-3.42236
COL1A2	0.566414	-0.565201	-0.60119	-3.1514	-1.72349	-0.930615	-0.752516	-2.44565	0.186616	-1.03383	-0.863498	-0.0861323	-0.809671	-1.03605	-1.8743	-3.43982	-2.56101	-0.599307	-1.52586	-4.2216	-1.50213	-4.12332	-2.52007	-3.73147	-1.67006	-3.32539	-1.46884	-2.1196	-2.4515	-2.14395	-1.90744	-1.48583
GRPEL2	0.572234	0.0917402	0.332702	-0.0740735	0.390167	0.14294	0.316832	-0.0527655	0.0354886	-0.107547	-0.284933	-0.0919712	-0.487961	-0.259716	-1.90036	-0.126514	0.0797741	-0.52759	-0.33098	0.164156	-0.623245	-0.734009	0.000607655	-1.67772	-1.04285	-0.375753	-3.29725	0.194607	-0.082407	-0.62511	-0.384961	-0.136696
MRC2	0.586368	-0.336517	-2.27069	-3.26065	-0.436666	-0.21633	-1.27801	-2.70066	0.138164	-0.339398	-0.734506	1.16969	-0.161755	-1.15512	0.291295	0.0398253	-0.864889	-0.0465439	-0.0781161	-1.29711	-1.59699	-4.24086	-1.50861	-1.28701	0.212395	-2.42845	-1.61603	-1.19229	-0.461913	-2.23321	0.184628	0.349692
SPRED2	0.59251	0.148371	0.128058	-0.133616	0.499789	0.330576	0.359821	0.163974	0.515723	-3.0189	-0.543034	0.460724	0.522614	-0.0245464	0.362136	-0.0339326	0.473891	0.349399	-0.0160839	0.953274	0.666126	0.348636	-0.248152	0.53878	-0.322144	0.703119	0.330638	0.0654816	-1.54467	0.105854	-0.31569	0.347545
C10orf95	0.59459	-1.97703	-0.0646001	-0.230594	-0.341125	0.563967	0.686861	0.193178	0.385957	-1.6737	0.873433	-0.365153	-0.402197	-1.35188	-0.352601	-0.284949	0.376245	0.217493	0.145093	-3.87158	0.586523	-0.744443	-0.0764622	-0.420613	0.679952	-0.976456	-0.115794	0.268322	-0.018118	-0.306998	-0.544445	-0.203048
ZNF684	0.609199	-2.4221	0.419076	-1.26126	-1.76632	-0.347612	0.0404475	-1.35931	-3.48991	0.251318	-0.901234	-1.05648	-0.361701	-0.294014	-0.823723	-0.221178	-0.478271	-0.581077	-0.227322	-0.0461106	-0.681188	-0.190499	0.21669	-1.4367	-1.76486	-2.41784	-1.58321	-1.26726	-0.496847	-0.00635313	-3.04081	-0.146357
MYB	0.609276	-0.849387	-0.461185	-3.82728	-1.87624	0.242132	-1.02419	0.0221881	0.23296	-2.68742	0.324437	0.807563	-0.104207	-0.90471	0.412923	-0.086563	-0.443423	0.0422268	0.0459481	-2.0049	-0.739469	0.678241	-0.154947	1.12005	-0.890302	-0.537944	-0.693975	1.02578	0.236708	0.478341	-1.15859	-0.214528
ITPRIP	0.616447	-0.853031	0.416871	0.184813	-1.89558	-0.448768	-0.995028	0.401626	-1.61503	0.389536	-4.01629	-2.44996	-0.0904071	-1.95648	-2.73248	-0.667533	-0.445994	-0.362577	-2.76223	0.637474	-1.75622	-0.893702	-0.840225	0.851055	-0.883096	-0.529586	0.344026	-1.3369	-0.324153	-2.40732	-0.111811	-1.40697
AXL	0.623142	-1.51925	-2.43414	-0.731003	-3.31495	0.851985	0.0401777	-0.963247	0.695649	-0.354423	-0.56548	0.476081	-0.0960811	-1.94591	-1.07909	-0.314787	-0.758441	0.0559668	0.0597553	-3.42793	-0.207393	-1.88482	-1.2172	-1.52523	-0.876392	-3.97192	-2.13079	-0.318132	-2.5756	-0.739983	0.210031	1.07434
AC108673.3	0.624701	1.14256	1.45953	1.29993	0.311683	0.963065	0.000692798	0.853461	0.675	0.302416	-0.188955	0.848092	0.983177	1.42829	1.23632	0.634573	0.924264	0.957132	1.29345	1.69592	0.833508	0.024051	0.576641	1.22423	-3.73263	0.225993	1.90788	-0.80029	1.42307	1.19611	0.748158	0.801274
CFAP299	0.634013	-0.911071	0.511953	-0.61508	-2.44072	-1.03453	-0.17557	0.079801	-0.019007	0.0816868	0.704099	-0.2707	0.198983	-1.47669	-0.54422	0.228386	1.42169	-0.485215	-2.31562	0.0150296	-2.33408	-0.877716	-0.533434	-3.51195	0.134416	0.0651026	0.331098	2.36559	0.00633136	-0.069549	0.372346	-0.266728
CBWD6	0.637371	0.1352	0.328115	0.027925	-0.276271	-0.230225	0.221173	0.480104	-0.1885	-1.62864	-0.356756	-0.456617	0.0658128	-0.641203	-0.280646	-0.0655584	-0.832179	-0.123914	0.541512	0.217856	-0.170279	-3.73052	-0.353623	-1.91546	0.307699	-0.345179	0.503417	-1.76867	0.531854	-0.0530081	0.0644403	0.856485
PTPN6	0.639242	-0.184801	-1.07526	-0.355086	-0.837063	-0.463041	-1.38308	-0.19361	-1.23377	-3.65746	-0.969767	-0.85577	-0.719373	0.34186	-0.711285	-0.648064	-1.16062	-0.300865	-1.44047	-0.384662	-0.753688	-0.281711	-0.938239	-1.49288	-0.860345	-1.51688	-0.675138	-0.272429	-0.736642	-1.37993	-1.53298	-0.0681914
PRKCD	0.644925	-0.539062	-0.270636	-1.59766	-0.505818	-0.137586	-0.147753	-0.014108	-1.24199	-1.4259	-0.184784	0.0740436	-0.0918724	0.663731	-0.564183	-1.85179	0.74255	-0.468104	0.0155079	-3.62859	0.0304748	0.720851	-0.490133	1.27319	-1.07705	-0.148531	-2.33145	-1.56432	-1.19555	-0.3487	0.545225	-2.39118
RNF166	0.651578	0.573602	-0.285621	0.574405	0.535838	0.841835	1.31963	0.218396	0.601404	-0.497807	-0.829445	0.560094	0.0584456	-0.271373	0.130119	-0.039881	-0.952576	0.0995872	0.695676	0.979181	-3.40251	-0.0786531	-0.486455	0.859792	-1.07042	0.601135	0.709219	0.867235	0.625899	0.587274	0.331873	0.548793
KCNK10	0.653558	0.70446	0.459433	0.635281	0.588625	0.0287583	0.676614	0.841955	0.423925	-0.0692444	0.721257	-0.221724	0.682873	0.507336	0.258481	0.680289	0.416015	0.345333	0.143854	0.304501	0.106481	1.03704	0.567709	0.515751	-5.34762	0.83621	0.760411	0.256249	0.747403	0.183647	0.595667	0.279172
TPX2	0.654769	-0.532891	-1.587	-2.56973	-3.50577	0.370552	0.465743	-0.11001	-0.519315	0.179575	-0.421184	1.13809	-0.0185198	-0.431505	0.11056	0.168572	0.0475333	-0.394064	0.549375	-2.17217	0.0405988	-0.491243	-0.547079	-0.750156	0.517748	0.283186	-2.32161	0.0721882	0.453649	0.363644	0.32084	0.390866
AC060834.2	0.655907	0.563454	0.698222	0.255682	1.05965	-0.154644	0.476096	0.483359	0.342531	0.1196	0.215029	1.36761	0.181487	2.57703	0.535353	-0.50855	0.639503	0.298329	0.889666	0.128071	-0.998736	0.92564	-0.61961	-3.1275	-1.06609	0.44627	-0.886559	0.857476	-1.81585	-1.66353	1.06385	0.0762309
WFDC2	0.656245	0.370871	1.09934	0.603101	1.15963	0.416128	-0.139034	-0.29456	0.715603	-0.510622	0.035518	3.54064	0.240772	0.377794	1.2365	-0.508034	0.864411	0.691982	1.23765	0.386994	0.409277	0.249994	0.626009	-0.185166	-0.0657597	0.0758357	0.09252	1.35888	-0.379316	0.244194	-0.728766	1.33224
ELK4	0.663056	1.2649	0.423081	0.0970847	0.0904699	0.644839	0.808928	1.00047	0.783355	-3.50814	0.165436	0.352874	0.823612	1.01637	0.54731	-0.317287	0.865056	0.71275	0.501763	0.346589	-0.0352229	0.0819199	0.519474	0.414311	1.09633	-0.361779	0.486791	0.667726	0.226331	0.314043	0.33332	-0.0318986
DNASE2	0.675542	0.694214	-0.584703	-4.34593	-0.404086	0.377469	-1.51199	-1.04105	0.549792	-1.73232	-2.02132	-0.739595	-0.477672	-1.4038	-1.6845	-0.581567	-0.966111	0.202247	-1.26433	-3.96049	-2.31761	-2.41737	-1.14703	-0.48283	-1.40895	-0.471473	-1.2069	0.219926	-0.404183	-0.700686	-0.0680781	-0.0568248
AC113414.1	0.680794	-0.141459	-0.235933	0.126184	0.187266	-0.426677	-0.295538	0.822109	-0.221624	-3.6159	0.934644	0.127599	-0.646869	2.22378	0.149873	0.414505	-0.112917	-0.613809	0.0200565	-1.35218	-0.122333	0.763531	-0.693106	-0.494845	-1.81878	0.906483	0.633057	0.360603	-0.638242	-2.36814	-1.47456	-1.0795
AC025283.3	0.684164	-0.144577	-0.544312	0.116823	0.0150576	-0.263463	0.0107756	0.177556	0.288704	-3.34951	0.384229	0.336246	0.395705	0.444346	0.450361	-0.746992	-0.437268	-0.399404	-0.616021	0.354999	-0.0887414	-0.565475	-0.209245	0.0937147	-3.99507	0.124267	-0.387113	0.590655	0.423737	-0.302784	-0.577661	0.918592
ARHGAP42	0.745353	0.848083	0.650826	1.25974	0.996157	1.50819	1.53283	0.573088	1.0311	-0.036635	1.82501	3.09609	1.02942	0.813038	1.81064	1.37286	-0.0544072	1.31259	1.59084	0.887645	0.198405	1.14759	0.708698	1.15056	1.63805	1.09015	0.633185	-1.65792	1.04745	0.106978	2.15456	1.15528
AP000317.1	0.763372	-0.908831	0.189362	0.367716	-0.265709	-0.206893	0.173309	0.260484	-0.00997117	0.0499871	-0.365612	0.118034	0.192054	0.562196	-1.71123	-0.626263	-0.146876	-0.864826	-1.14953	-0.150192	-0.432509	-0.541312	-0.542458	-3.91311	-1.8517	0.297371	0.36117	-0.720986	-0.578628	-0.85718	-1.07535	-0.7788
GOLGA6L7	0.784726	-1.0838	0.275708	-0.0027104	0.208186	0.401743	-0.646886	-0.171296	0.278828	0.951589	0.282079	0.416824	-0.321905	-0.494383	0.471613	0.54859	-0.430888	-0.035073	0.442005	0.790894	-3.462	0.670549	-0.470414	0.465014	-1.1299	1.0175	2.04294	0.264317	-0.0504464	0.119635	0.253384	0.825281
HTRA1	0.796511	1.65719	-0.245369	-0.398976	-1.1355	0.56696	-1.21397	-0.790922	0.536521	-0.598246	-0.215133	0.289872	0.349497	-0.619117	0.603051	-0.139639	0.310741	1.2357	-0.107565	-0.240067	-0.667906	-0.709865	-0.72271	-3.76447	-1.70306	-0.0372299	-0.550452	-2.1706	-0.683168	-1.3388	0.389463	-0.744064
ZNF157	0.799368	-0.0619709	0.941322	1.34961	1.68557	-0.0204008	-0.272949	0.90982	0.48742	0.454473	0.22074	1.0937	0.870289	-1.20772	1.60538	1.90765	0.584349	1.03079	0.359976	0.354012	0.616215	-1.12668	1.44299	0.252455	1.46967	0.555474	1.06998	1.4722	1.95776	0.896834	3.27444	0.0661913
AC007563.2	0.810325	-1.40253	-1.97101	0.039494	0.635419	-0.571966	0.0616001	-0.544511	-1.54075	-3.2233	-0.385716	-0.759062	0.129118	1.51075	-2.1626	-0.412379	-4.75093	0.718371	-0.240741	-0.555077	-2.29548	0.551223	-0.529752	-0.581137	-0.426185	0.37527	-1.25147	-0.267255	-1.08113	-1.02467	2.26006	-0.594572
MYO16-AS1	0.813324	-0.143907	-0.0366278	-2.32141	-1.83237	-0.754287	1.00946	-0.396739	-0.552425	-2.18381	0.00339956	-0.124721	-0.349486	0.176839	-0.894496	-1.58271	-0.50678	-0.455293	-0.732872	-1.92569	-4.13382	-0.227366	-0.176619	0.821807	0.198261	-0.652094	0.347218	0.650246	-0.205207	-1.38279	-0.684726	-0.489837
LINC01588	0.821611	0.2929	-1.1167	0.116776	-1.52687	-0.0374928	-0.620935	-0.372182	-0.486104	-0.314461	-0.661742	0.0345448	0.021901	-0.916273	0.358534	-3.32514	0.885836	-0.42056	-0.640366	-4.10398	-0.0886277	-2.56222	-0.122918	-0.216018	-1.55244	-1.20171	-2.80684	-0.23724	-0.59359	-4.53846	0.0819526	-2.87365
AP001462.1	0.858953	-0.337486	-3.36391	0.733967	0.933252	0.34887	-0.509873	-1.82312	0.659035	-2.17471	-0.0704101	-1.02819	0.491699	-0.157651	-0.203212	1.16496	-0.259686	-0.99931	0.0286141	0.124164	-1.25615	0.194752	0.357782	0.947717	-0.37759	0.54579	-1.63199	-0.84935	-0.0415471	-0.927321	1.34609	0.182441
EHMT2-AS1	0.879706	-1.48498	-2.37116	0.0281086	-0.840169	0.330346	0.393501	-0.164351	0.70408	-0.320634	-3.97543	0.510475	0.410051	-0.208396	-0.0257702	0.36282	-0.128793	0.314752	0.13288	-0.400371	-1.75089	-1.85065	-0.471333	-0.558022	0.742725	0.0899491	-2.09663	0.786781	-0.412136	-0.833283	-0.484643	0.101675
AP003110.1	0.922138	-0.643632	0.0330035	0.0835535	-0.031323	0.32391	-0.130067	0.38317	0.276934	-1.7896	0.358301	0.48204	-0.0925846	1.72404	-0.210336	0.23299	0.130386	0.605599	0.97515	0.4912	0.681381	-0.00310369	-3.78379	-2.05389	1.00752	-0.0632164	0.203199	-0.468711	-0.11331	0.766354	-0.265067	0.962316
ID3	0.939297	0.251567	0.250944	-0.488113	2.15696	0.946063	-0.498672	-0.204579	1.90886	0.919489	1.08969	3.09903	1.44987	1.88684	2.21927	0.413983	1.72619	0.786129	1.12471	-1.07349	1.09766	2.53615	0.0655959	0.769946	1.6096	0.95902	-0.783576	0.612946	1.61481	0.863452	3.18769	0.207742
AP003025.1	0.982985	0.397497	-1.03993	-0.0310332	-0.546426	0.796535	0.760675	-0.348279	0.0607491	0.724688	0.0944426	-0.052271	0.0264916	0.119391	-0.039573	0.293833	-1.3988	-0.101299	-3.81593	1.17708	0.160171	-0.524081	0.351942	1.65402	0.483393	-0.169521	0.668764	-0.0114821	0.113853	-1.10643	-0.809321	0.429904
DKK2	0.988399	0.653437	-0.334053	-3.67054	-0.20492	0.0816459	1.15989	0.092383	-0.158139	-1.0704	-2.40946	0.981807	0.560065	0.691672	-0.610503	-0.516853	0.189695	-0.529655	-0.682191	1.3124	1.20002	-1.74261	-0.0744727	0.894718	0.851394	1.19278	-0.536092	-1.20117	0.71323	-1.22347	-0.388757	-0.411194
BMPR1B	1.00217	-1.30882	0.521858	-1.00685	2.42219	1.10744	0.419046	-0.1984	1.02814	2.15535	0.280611	2.22474	1.59916	-0.557321	3.63338	1.74313	1.60667	1.69958	1.84491	0.96586	-0.408822	-1.9507	1.05544	-1.55885	2.08752	1.18801	0.675738	1.08144	1.04947	0.900492	-0.692232	-0.740069
FBF1	1.03613	1.75672	1.32184	2.71736	2.14384	1.52508	1.0142	0.730223	0.803542	-1.26062	1.39903	1.35488	1.97503	3.11484	1.4478	0.349911	2.24171	1.93231	-0.364215	1.41615	1.59421	1.11218	2.17051	1.47207	1.53649	1.21068	1.72174	1.6718	1.16686	1.575	1.6567	2.03175
SLC5A7	1.05705	0.911265	0.654031	1.41373	-0.0979945	1.09514	1.6518	0.74864	0.907939	3.14599	0.942518	2.13122	1.21807	2.24446	0.55396	1.93946	-0.212204	0.633072	-0.569725	1.56865	-0.608396	0.324473	1.50519	-1.30994	0.335053	0.00675372	1.0919	-0.12689	2.52364	-0.653036	0.0518067	0.020283
SEMA4F	1.0657	-3.36076	-0.281591	-1.48195	0.266585	0.0652501	-0.61427	0.120273	0.722784	0.0436412	0.467846	-1.14053	0.301939	-1.58755	0.0754917	0.37517	0.269885	-0.0542709	0.930066	0.501956	0.142333	0.026626	0.0811108	0.597303	-0.549381	-0.0334075	0.214077	-0.296853	0.055242	0.71453	0.311063	0.0163607
ZNF304	1.06978	0.180048	0.408992	0.0754577	-3.45333	0.828849	-0.0864439	0.145207	-1.14537	1.0235	0.238168	0.468286	0.0338632	0.0836525	0.703427	-0.782399	-0.0843254	0.383092	-0.348564	-0.111283	0.629952	-0.438791	0.744481	-1.62572	0.570185	0.925112	0.767913	1.1773	1.23075	0.695375	1.56043	0.087375
B2M	1.08416	0.835278	-0.662106	-0.990929	-1.14774	1.25665	-0.819607	-0.987996	0.817831	-0.591289	-0.507388	0.731405	0.703258	-3.84409	0.574711	-0.377579	0.00419878	0.721986	-0.0140306	-1.01386	-1.3521	-1.0267	-0.55371	-0.683819	-1.83045	-0.77955	-1.64283	-1.29939	-0.403252	-1.21356	0.322591	0.944034
PAPPA2	1.08771	1.19988	-0.411876	-0.348064	0.780017	1.10272	-1.20957	1.44313	-1.16059	1.37425	-0.26412	1.51309	1.02707	-3.81478	-1.25968	0.67915	0.248729	-0.35187	0.783948	-0.387059	1.37091	1.06101	1.54013	1.36236	-0.411876	-0.922504	-3.9882	-0.137352	0.481672	-1.72768	0.616246	1.11801
DOCK1	1.10496	1.05103	1.04591	-0.338339	1.17099	2.54504	1.15721	1.14066	1.88069	0.73559	1.31873	3.58657	1.93056	-0.419821	2.08086	1.17049	2.11313	1.37854	2.11228	-0.504576	-1.29633	-1.40617	0.589972	1.92416	-0.394656	0.541034	-0.201214	0.74373	1.64581	-0.4151	1.42531	1.28522
SYNJ2	1.1269	0.134811	-1.92782	-0.238069	0.595661	1.25128	1.56285	0.398781	0.485043	-2.16978	0.325959	1.95254	-0.0522596	-1.45244	0.963057	-0.147145	0.558893	-0.416629	1.53365	0.833067	0.299498	0.208151	-4.16397	-2.43408	0.62733	-0.443767	-0.175022	0.775463	0.976848	-0.4117	1.21316	-1.75117
ZNF724	1.13671	0.868587	1.24391	1.32997	0	1.53181	3.40225	1.80543	1.05036	0.895769	1.8307	1.79667	1.2569	1.85608	1.4	1.77417	-0.662482	0.571441	0.979729	1.70895	1.32994	0.209796	0.372018	1.68647	1.22204	0.577999	0	3.2595	0.553119	1.29313	1.99301	0.693544
CCDC9	1.14408	1.72594	-0.30243	2.04472	1.23069	1.40423	2.14947	2.38457	1.50076	3.16584	0.533218	2.27296	1.2643	1.22564	1.85642	1.45497	1.3413	1.74991	-0.609934	1.11993	1.28295	1.2188	0.671631	2.90749	0	2.38175	1.40608	1.77356	1.10541	-0.296588	0	-0.15189
PRB2	1.14511	0.583949	1.28826	2.04579	2.23434	2.59835	0	2.08794	-0.482643	0	2.08483	2.26473	1.41797	2.64464	2.15703	1.46551	2.36045	2.09332	1.37344	2.08627	2.7177	0.22159	1.38072	1.5253	0	1.89683	3.36182	1.77328	1.41613	2.03224	2.3255	1.95294
LINC02035	1.14689	1.5852	-0.32359	0.736204	0.220924	1.40754	0	0.400648	0.49964	0.842342	1.43664	1.61662	1.50546	1.22624	-0.615525	1.45778	2.35816	-0.150936	0.307469	1.14552	1.33932	2.22165	1.38252	3.2495	2.23223	2.16439	1.40928	1.77277	0.66124	0.683664	2.00424	1.56508
LGALS1	1.15235	1.14923	0.0883723	-0.427453	0.35134	1.34984	0.331945	-0.400126	1.54258	1.24638	-0.712162	1.5043	0.850743	-0.950126	0.835782	0.121671	0.768055	1.41627	0.686428	0.543901	-0.258041	-0.359687	0.458322	-0.561528	-3.37487	-1.00287	-0.753109	-1.40995	0.322957	-3.91822	0.446043	0.525329
AL096799.1	1.15284	1.74742	2.83896	2.76295	1.19452	2.94949	1.11011	2.30187	1.11457	3.17438	1.80362	3.84728	2.24761	3.53835	1.41319	-0.539509	3.25442	2.05246	2.20819	2.70117	2.75415	3.23534	-1.17474	0	1.23812	2.91391	2.45822	3.83206	1.64672	1.25082	2.339	0.734019
AC010969.2	1.15315	0.589544	2.49263	1.31335	0.253823	1.82724	3.35373	0.848633	2.69591	2.50014	-0.437793	2.50659	1.30345	2.9393	1.71418	2.05617	1.67585	1.30944	1.96812	1.74142	2.2743	2.22787	1.97387	0	2.23845	1.915	1.41634	2.38582	1.74238	2.31834	2.37154	-0.139457
AP001605.1	1.16248	2.13416	2.01432	1.77538	0.239209	2.92167	2.5127	2.84765	1.08097	2.76488	3.62407	2.9409	1.8885	1.22925	1.72404	2.27778	2.81236	2.04642	3.14359	1.73113	0.344542	2.56361	2.87026	0.63966	0	-0.403285	1.42697	3.44165	2.74406	1.26255	0.971981	1.31547
LINC02389	1.18599	1.44448	0.878935	1.35228	1.46639	1.19802	1.01963	1.64741	0.994012	0.461254	-0.142408	1.6955	1.61055	2.01401	0.975249	1.575	1.08873	1.06536	1.65931	1.61239	1.14324	0.579677	1.56456	1.46758	2.27133	0.424488	3.1369	-0.235061	1.92298	1.73006	0.396915	1.39417
SIM1	1.26028	0.224089	1.7971	-0.369386	0.474441	2.47623	3.22115	0.0663043	2.08912	0.804093	1.95559	2.65941	0.965396	2.74569	0.682714	1.06044	1.06657	1.22889	0.123179	1.80743	0.445699	0.0633411	0.609927	-3.80321	1.84315	-0.0688152	1.08413	0.795556	0.236393	1.09241	1.58741	1.11971
LINC01091	1.28591	-1.76189	0.46212	0.599854	-2.38907	0.0693544	0.0158102	-1.22768	1.55534	-1.74762	-1.67902	3.88211	-0.332648	0.680732	0.731293	0.275307	0.158505	-0.745738	0.124616	-2.50205	0.161611	1.34786	-0.352904	-2.01192	-2.39318	0.387649	0.267199	-0.320659	0.057858	0.928112	-1.07975	-0.0211716
LINC00534	1.30302	-3.00795	0.878111	0.108053	0.581041	0.112106	0.379259	0.300221	0.377499	1.68415	0.0845172	-0.361323	1.09212	0.764286	0.457644	0.486337	0.387817	0.160971	-0.0795523	0.69475	1.67623	0.596503	1.16674	0.132984	-3.63925	0.154006	1.01264	1.00088	0.0166378	-0.704917	2.52436	1.36467
IGFBP7	1.31791	-1.22738	-2.15986	-2.06623	-1.61681	0.64842	-0.0822005	-1.0464	-0.850537	0.840766	1.23437	4.60139	1.35301	1.3721	2.11616	1.24799	-0.495585	1.96092	1.73743	-0.667301	-1.51219	0.986399	0.0814947	-0.214181	-0.596624	-0.249385	-1.85103	-0.989641	-0.466881	-3.58265	1.0668	1.55396
AC114485.1	1.32562	0.744453	0.388363	0.414674	1.62124	0.396747	-2.83532	1.16379	0.419389	-3.47358	0.981432	-0.0764014	0.275191	-0.209135	-0.918975	-0.136864	1.29765	0.956275	1.21187	-0.449318	0.249767	-0.104231	-0.246505	1.2919	-0.0915118	2.65874	0.103393	-0.541789	-0.590391	0.763078	-0.0406325	0.559861
SOX6	1.33013	1.14951	-0.275976	0.448007	-0.0431113	1.13994	1.17771	0.278485	1.27051	-0.364909	0.588005	2.16898	0.936996	0.0623091	0.888001	0.349427	1.96978	1.16112	1.42642	-1.1666	0.0628552	-2.05531	-0.067764	0.917677	-3.48661	-0.380064	0.120996	0.274599	0.448899	0.411601	0.589442	0.4737
UST	1.33778	-1.92091	-0.947156	-0.154255	-0.190193	0.675396	-1.48764	-0.472046	0.0454767	-3.76626	-0.898442	1.11966	-0.0965914	-0.517559	0.331808	-0.944431	-0.68879	0.468179	-0.300397	-0.0779224	-0.324225	-0.976788	-0.0495189	-0.550099	-1.96914	0.37384	-1.77526	-2.45398	0.274542	-0.172756	0.311726	-0.273102
CNKSR3	1.41987	1.81989	1.70734	1.23681	0.529266	1.75313	0.392353	1.7027	0.516923	2.52866	1.95207	2.79579	1.7202	1.40622	2.25474	1.13894	2.68879	2.47825	1.91175	0.810344	1.3236	2.36718	1.96351	2.74813	-0.0797457	2.17512	1.10494	3.68231	1.77241	1.50165	-0.39316	0.100734
C1orf53	1.43439	0.554968	-0.064355	1.33538	0.520757	0.2851	1.44123	0.393784	0.748428	0.130309	-2.61342	0.634039	1.14829	1.15439	1.48796	0.314545	0.643479	0.575844	0.218411	0.41023	0.678175	-1.93349	1.38289	-0.125342	2.10473	1.19148	-0.734628	3.10333	1.51093	0.975635	1.29194	0.703254
PTPRR	1.44122	1.21777	0.834933	0.622177	1.40227	0.664051	0.908689	1.04829	0.983123	-0.202676	1.09162	0.880418	1.34133	1.19699	0.262803	-0.0595364	1.84252	0.737855	0.580167	0.835843	1.5728	-0.292473	1.55929	1.5469	1.13425	1.43606	-3.12015	1.56217	1.04984	0.661299	2.25359	1.12571
ERVMER61-1	1.44323	2.81886	2.39507	0.630053	1.86727	2.43424	2.60128	1.39478	2.29338	1.15678	1.6953	1.85514	1.81748	2.77242	1.77208	1.34542	0.970567	1.47858	0.230361	0.980898	1.91624	1.51149	0.972678	0.840426	-1.91411	1.19545	1.68667	3.95453	1.82913	1.0213	0.865804	1.48163
SH3BGR	1.44633	0.579933	0.964381	1.05666	1.16249	1.58157	1.46013	1.4451	0.863686	0.184309	1.42452	0.92807	1.46523	1.16738	1.70949	1.75728	-0.355763	1.31148	1.19814	0.406333	0.636881	1.84165	1.26686	1.51316	0.531681	0.878781	3.03157	1.67114	0.806836	2.14731	1.30609	1.30736
GPR139	1.45055	0.837965	1.23752	0.0535841	0.816625	1.46168	3.64988	0.758778	0.8367	-0.228989	-0.0418486	0.301622	0.545706	1.7712	1.23642	0.93154	0.820378	1.06302	0.852884	0.883166	1.2321	0.694389	1.42443	0.706212	1.5359	0.574049	1.29379	1.40103	1.34839	0.92573	1.13522	0.623197
FAM66A	1.45912	0.647452	1.79187	2.0828	-2.70143	0.837995	0.424322	0.508104	0.986386	1.42259	0.781022	1.12011	0.737344	0.373045	0.463665	1.54776	1.02643	0.0176333	1.20381	0.218855	-1.1642	-0.2735	1.04135	1.41654	-0.262866	0.400551	0.922574	2.80088	1.23109	1.47257	-1.53044	-3.01412
VGF	1.49535	0.873811	-3.21291	0.643174	-2.66515	1.19758	0.690415	0.289192	0.0457408	-0.620031	-0.367132	1.03042	1.89175	-0.22281	-1.05452	0.33487	1.79171	-0.268411	1.68572	0.625848	-1.13494	-2.67985	0.182186	0.699842	0.773405	1.10766	-1.48099	0.929775	1.12797	-0.279911	1.11638	3.10785
CHRAC1	1.49784	0.0554317	2.03969	1.49112	0.571862	1.96682	2.41002	0.913124	0.598234	1.5877	1.12297	0.455935	1.22831	2.0088	1.70129	1.54933	1.28486	1.36899	0.699108	-1.11414	0.0777347	0.985428	0.58071	0.935183	0.99822	1.15134	3.16176	1.7553	2.23864	1.39013	2.37014	2.12264
AL110292.1	1.4988	0.55176	2.4283	1.51681	1.33223	2.22685	1.47271	2.56066	2.59604	3.12075	1.58764	2.38859	2.32438	2.39214	3.08897	2.61847	1.28576	2.27811	1.67465	1.87449	2.20284	2.45036	1.86357	2.98873	-2.44351	0.663409	3.96698	3.04038	1.01524	1.27189	1.84155	3.01463
CMYA5	1.50281	1.65829	0.750957	1.70005	1.33961	0.798623	0.932375	1.5005	0.301767	1.98804	-0.169832	-1.55297	1.10628	-0.021886	1.25454	0.807997	0.702518	1.17205	-1.86923	0.906094	-0.879933	-0.0039777	0.153147	0.9832	0.00321526	1.15604	0.183546	0.512769	0.63379	-0.548448	3.04553	1.18716
AC034195.1	1.50363	1.66155	2.0207	1.11167	2.18832	3.59746	0.932504	1.79064	3.35012	1.69502	2.29376	2.93901	2.26617	2.88846	2.89172	2.60971	1.82122	1.85153	1.44815	1.71756	1.17051	0.999304	1.75729	3.12789	2.00399	1.35439	2.77677	-0.481037	0.926369	1.84529	2.41427	2.51306
ARSG	1.5234	1.36223	-0.540891	1.23602	0.862828	1.12142	-0.0451105	0.949978	1.58437	0.562986	1.217	1.63702	0.79669	0.776215	0.459662	0.244792	0.94279	1.03685	0.577815	1.61245	1.15305	-3.42945	0.582362	0.434483	1.34573	-0.0408519	0.785148	0.611221	0.516825	0.0891894	1.66096	0.926716
MT1G	1.58855	-1.94452	-1.70596	2.93462	-2.57169	1.66032	2.31126	-3.96431	2.06039	1.82076	-3.26633	4.21505	3.68095	-1.10936	3.88667	0.435557	-0.0257313	4.03089	2.0883	-1.20905	-0.946271	2.95803	-0.646832	-2.19455	-0.133138	-1.77474	0.0279635	-0.391819	-1.64404	-3.11916	-0.195988	5.11462
GAD1	1.61996	-1.40104	0.288141	-1.21318	0.286744	3.12268	0.166887	-1.05201	0.0346395	-0.21781	0.595525	2.47806	1.01142	-1.83125	1.42209	1.93722	-1.05454	-0.0847707	1.63616	-1.8696	-3.08615	-0.759383	-0.403933	0.924126	0.245937	3.45667	-2.00846	1.99176	-1.52427	-0.249403	1.88812	0.207512
GLI3	1.66566	0	-0.348859	-0.347181	1.0859	1.2149	1.6832	-1.17952	0.908581	1.98578	1.11231	4.68936	2.15977	0	1.51086	2.58028	2.44257	2.86761	2.43168	0	0	1.74416	0.085888	0	0	0.513312	0	0	1.40747	0	1.00205	2.26162
GLIS3	1.66615	-0.276256	0.835229	0.296773	1.40607	0.952477	0.613376	-1.38152	0.791759	0.794433	0.863972	2.82559	1.77051	-2.11157	2.60611	1.64561	1.3688	2.36894	3.11113	0.148079	-1.02213	1.11393	0.240438	1.22146	0.529165	1.83356	0.185875	-1.4738	1.39552	-0.355608	2.46626	1.75757
TNC	1.67731	0.54596	-0.385045	0	0.158094	1.07153	0	-1.17303	2.11812	0.773615	0.600047	2.73296	2.61695	1.21182	1.43917	3.47665	3.08768	3.24256	1.96396	2.4021	0	1.76243	0.861465	0.607424	0	2.99788	0	0	1.17603	3.72282	4.02577	0
AC124947.1	1.68055	0.548403	0.574257	-0.330673	0.161859	1.48435	1.6929	0	-0.513055	0.884175	1.20951	-0.39918	0.664307	0	1.28605	0	1.88404	0.0721816	-0.706428	0.086531	0.323566	0	2.01295	0.524108	1.18104	0.540698	0	1.7835	1.53369	0	4.17007	1.36725
MEF2C-AS2	1.68581	0.552243	-0.37553	1.25487	2.19294	0.258211	2.63972	0.272626	0.37016	0	2.80897	2.07443	1.26802	1.21443	3.70094	-0.593681	0.316146	2.03849	2.3378	1.04212	0	1.77051	0.818234	0.530391	0	0.533409	1.35771	0	0.371994	0.741395	2.49346	1.72669
AC119150.1	1.73823	1.27688	1.97927	2.32972	0.228408	2.30869	1.72724	1.82371	1.50892	3.17486	2.22977	0.584135	1.84363	0	1.02507	2.47033	1.94153	1.87981	2.24208	1.12899	1.34517	2.22803	2.10255	1.54089	1.23861	-0.416196	3.02532	1.77089	1.11635	2.35516	2.89163	2.62426
SNHG25	1.74192	1.28294	1.26723	1.74732	1.81074	1.31062	2.99734	1.22997	0.508723	0	2.13761	-0.318727	2.01234	0	2.21033	0.478203	1.94522	1.43282	1.76522	2.14855	2.65855	2.23172	2.05012	2.67316	3.24231	2.4108	2.3972	0	0.48337	2.0398	1.58397	1.91859
AC011466.1	1.75376	2.01517	2.47425	2.74489	1.85461	2.18889	1.1055	2.5228	2.32024	2.44074	2.21222	2.01717	2.33361	2.35324	2.18972	2.79722	2.18112	2.41586	2.98579	1.72254	1.35929	2.56411	2.52139	2.62914	0	1.60558	1.43424	1.76576	1.13519	1.70658	3.14422	-0.117593
NPFFR2	1.7901	1.51564	1.84964	-2.64645	2.8445	1.09726	0.785471	0.730774	1.96561	0.818588	1.1438	2.1196	1.84286	1.36329	1.51582	3.13158	-0.583052	1.0271	-0.640069	2.52537	0.398252	0.862413	1.26725	-0.356883	-2.15215	1.42895	1.43702	0.841186	3.33299	2.36964	-0.935117	2.59871
IFI27	1.80635	1.51394	-2.12455	-2.0742	0.436737	3.07928	0.934621	-0.407335	0.778766	-0.959741	0.285667	-0.56461	1.38037	0.462162	0.150905	0.243001	-0.443389	0.295306	0.0140676	-3.11919	0.585946	1.01019	-0.00148025	-0.192786	-0.56765	0.779584	-1.82205	-1.02069	1.21148	-0.162793	0.203565	0.503828
HLA-B	1.83244	1.28891	-0.877708	-0.224538	-0.65718	1.44788	0.188537	-0.112455	1.60243	-0.00404335	-0.530938	1.1169	0.824929	-1.30487	0.454464	0.000518972	-0.657173	0.814043	-0.823721	-4.49167	-1.87579	-0.627253	0.269972	-1.00843	-0.940135	-0.795198	0.27081	-2.4166	0.328926	-1.83439	-0.563571	0.544594
SOX2	1.90718	-1.34662	1.0137	0.38462	2.87307	2.16376	0.20452	0.952542	0.24403	2.2762	0.95711	2.89964	2.09353	-1.76919	2.66039	2.17746	1.49146	2.30048	2.85205	-0.847788	-0.669143	0.87814	0.984462	-0.434722	-3.15052	-0.771354	1.55071	0.455561	2.62483	0.292299	2.50273	0.00360438
IFFO1	1.97227	1.61492	0.401227	1.41393	1.20574	1.98913	1.77465	0.208779	1.94299	2.02727	1.37927	1.18501	1.31201	1.35143	1.61936	2.15389	1.71619	1.3726	1.04308	1.31864	1.86952	1.9026	1.3239	2.05446	1.5982	1.53035	2.34006	0.100387	0.516639	-0.317652	3.373	1.30798
PARD3B	2.02084	0.388716	0.732633	-1.56009	1.91547	1.53075	-1.19568	-1.18593	0.29217	0.443636	-0.538764	3.02913	1.67949	0.367191	2.79758	1.55897	1.4364	1.86366	2.18409	-0.172796	-0.957359	-0.0706698	0.460987	-1.66851	-0.0636934	0.0928675	0.154604	0.850928	1.31453	-1.61339	0.30655	1.59092
FO393418.1	2.02802	1.94935	1.56963	2.05098	0.528299	1.04127	1.45494	1.46468	2.41992	1.23259	1.80929	0.843335	1.35656	1.62213	1.00473	1.93167	1.45188	1.59115	-0.383529	1.43321	-0.374683	1.09738	1.5627	1.40833	1.52843	0.875542	-0.725973	3.80444	0.861619	1.90157	2.33057	1.38539
SOX9	2.07473	0	0.545938	0.666521	2.62817	1.53216	1.12199	-1.26059	2.13884	2.19027	1.62828	3.36328	1.82681	0	3.97928	2.00199	2.84501	3.10334	3.50566	0.0689868	0.242675	1.73829	1.03129	0	0	0.521412	0	0	1.2799	-0.417651	2.63725	2.26348
AC007344.1	2.08152	0	0.555138	0	1.79155	0.134894	1.68378	0.326129	0.909866	0.760387	-0.55956	1.34181	2.2515	0	3.13468	1.73234	0.271517	2.10265	2.00727	0.0747135	0	0.160321	-1.07263	0	0	1.51425	0	0	1.0343	1.25606	2.22265	-0.23483
NID1	2.13842	0.579314	1.28325	1.75992	0.211102	1.24609	1.11355	0.786527	1.83945	2.7895	1.78217	1.9923	1.04923	2.71908	1.52133	2.04251	0.333102	1.23107	3.43628	2.13376	0.351151	1.20734	1.15093	1.51301	0	1.89577	0	1.77506	1.19338	0	2.31414	-0.159522
PEX12	2.13978	2.44793	1.21078	-0.257048	1.74545	1.53565	2.1439	1.74362	0.431928	0.833278	1.53509	1.2283	1.12176	2.25092	-0.62421	1.0529	1.92311	0.682671	0.981546	1.7117	0.317787	0.216524	-0.151319	1.51554	0	1.57869	3.44342	0	1.85659	1.98266	1.57816	2.52427
COBL	2.14245	1.25947	0.6824	0.73198	2.23197	2.59378	3.51984	-0.227587	3.06739	2.95162	-0.486737	3.32705	1.83907	1.2253	2.66968	1.02154	0.934203	1.98619	1.42168	1.09434	0	0	1.26863	2.22652	1.22783	1.5688	1.4043	0	2.81391	0.747817	2.98471	1.25804
SYTL2	2.14266	0	2.02083	0	2.15514	1.35564	0	-1.18085	1.41011	2.4093	2.08202	2.66371	1.51045	1.22534	2.41115	1.45362	0.354083	2.28105	2.23721	0.126621	1.85163	1.21744	1.47253	3.6522	0	2.16516	0	2.38048	1.48972	0.679987	3.42664	1.91938
AC010616.1	2.14664	1.26619	-0.300465	1.30597	0.24937	1.54175	0	1.7038	1.06208	1.86529	-0.441339	1.99927	1.75639	2.21687	2.37682	1.02648	0.34988	0.627016	-0.645684	2.69443	1.33913	0.223151	2.65782	0.586493	1.23202	1.90908	1.40904	3.2076	1.57153	1.94644	2.73954	2.6303
LINC00910	2.15666	1.7573	1.2669	-0.262175	2.5232	1.26555	0	2.12962	1.8178	1.78912	1.54911	1.63148	1.95707	1.87709	1.96424	0.467362	1.94494	2.0704	2.17828	1.72626	1.3483	1.23141	2.24238	2.5676	1.24203	2.16111	0	3.1546	0.567186	1.35263	0.974804	1.80232
ZNF408	2.16842	0	0.680369	2.93704	2.28283	1.43409	2.18225	2.45326	2.70733	0.906381	2.77497	2.31846	1.90565	3.22566	0.371234	1.79801	2.36853	1.69034	2.72124	2.1444	1.35898	2.24614	2.06052	0	0	1.18822	2.41457	3.18116	1.98766	-0.282159	2.02819	0.888073
VIM	2.20326	0.938566	0.477585	0.329164	1.59652	2.25477	0.330115	0.352978	2.08124	1.5262	0.846456	3.31612	2.23656	0.794859	2.27888	1.51603	1.64998	2.4976	2.51189	0.484061	-0.469139	1.32288	0.955798	0.902432	-0.848812	1.05002	-2.03306	1.46375	1.9598	-0.873032	2.0895	1.82018
ACTA2	2.22295	-0.136191	0.474049	-0.974744	3.22266	1.78055	0.421105	-0.803621	3.21182	1.00411	1.69154	2.62796	2.18063	-0.557046	2.32956	1.32099	1.93707	1.55736	2.39294	1.01687	-0.410864	2.08729	0.0122181	-0.152327	0.501018	0.855875	-0.753384	0.0783644	1.49454	0.506942	2.35797	1.99019
CD99	2.23678	1.67938	1.37714	0.883069	1.68705	2.65096	1.60065	0.808867	2.06206	1.19992	2.94598	3.56732	2.49871	1.65643	2.81096	2.14815	2.54028	3.19164	2.67913	1.65621	0.749623	2.32304	1.09802	0.660953	-0.262798	1.90075	-1.5172	0.313602	1.34205	1.02841	2.26822	3.84008
LINC01933	2.25093	-0.123362	1.74632	1.60074	2.51259	2.16666	0.386632	0.4774	1.13665	1.71445	3.24989	2.32153	1.41947	1.97298	1.29022	1.05933	2.11058	1.89336	1.88363	2.00499	-1.80314	-0.482707	1.8673	-0.112152	-1.91373	0.453147	0.723817	2.9542	2.91249	0.501733	1.63876	1.19672
LINC01707	2.33135	1.37325	0.12747	1.26741	1.55959	1.69689	0.644954	1.33233	0.0158783	-2.08082	1.37513	1.43717	1.16886	0.352023	1.24441	1.74208	1.63935	1.41364	0.413127	-0.378257	1.84868	-0.290787	1.53879	0.650026	2.52364	0.387327	0.90188	4.9261	-0.402607	-0.267401	-0.569411	1.12716
TNR	2.36651	-1.52936	-2.70429	-0.255044	-2.15654	0.307861	0.173788	3.15582	1.31347	-1.5151	0.208108	2.95028	1.49782	-0.789686	0.520826	0.517899	2.39758	-0.30298	1.0557	1.21125	-0.6259	-0.726537	-1.09226	1.66441	2.28201	2.0938	0.457752	1.85795	-0.386929	0.992024	1.62796	1.91664
AC109779.1	2.37672	1.12877	1.27191	0.71928	2.08913	-0.789715	4.79172	1.58988	1.04375	0	1.45863	2.0976	0.778328	2.15774	0.854837	0	0.825846	0.136809	0.160423	0	0	2.45447	-0.514276	0	2.14036	-0.517038	0	0	0.289623	0	1.00762	-0.0121556
TLX3	2.37971	1.80967	0.750846	0.488249	1.61888	0.946216	1.54774	1.44905	-1.71445	0.633401	2.32198	1.91295	1.22592	2.50014	1.25094	2.14735	2.83315	0.9209	1.53119	1.18736	2.5118	3.07475	2.67124	3.87487	-2.43703	1.35622	2.17085	1.58964	1.37852	1.84421	0.341869	0.0781151
ALDH1A2	2.42598	1.33457	1.63368	1.01748	1.55799	3.21079	0.407662	0.992232	3.07026	3.00592	1.94498	0.643191	2.18939	-0.558253	0.627004	2.4113	1.94766	0.700951	2.22126	1.4418	1.28443	1.08838	2.51127	0.88727	0.511372	2.02255	3.58638	1.66831	1.21862	0.859136	1.59793	2.09762
AC099792.1	2.44597	0.56912	0.614129	-0.269035	2.30359	1.22369	1.71055	-1.15459	2.02945	0	0	2.48443	0.915152	1.22091	2.27056	1.02662	2.12744	1.60958	2.54675	1.12971	1.31831	1.19889	-0.155955	0.558646	0	-0.439787	0	3.63837	0.975238	-0.308026	0	-0.178864
PHF10	2.45246	2.18147	2.8572	2.34229	2.68721	2.31055	2.34075	2.98899	2.33039	2.47343	2.41391	2.53374	2.38227	1.64616	2.38746	2.22468	1.45592	2.87675	2.98087	3.1265	-0.347792	2.33946	2.23576	1.47396	1.53781	1.69373	1.74218	3.44598	1.80496	1.81104	2.919	2.91543
PANCR	2.4543	0.59683	1.99508	1.37257	1.13467	1.91972	2.11088	1.91491	1.62561	1.11629	1.80138	2.64466	1.55834	1.65094	1.50701	0.764975	0.240733	2.01948	1.94757	1.42058	2.46435	2.69489	1.06952	3.10051	0.53966	2.34514	-0.714742	2.12893	1.34708	0.963415	1.94687	2.30863
AL023755.1	2.46442	2.44343	-0.328518	0.693399	2.30917	1.62177	2.47287	1.59818	-0.48423	0.836781	0.531926	1.34914	1.83159	1.86224	0.398734	2.05416	0.353956	1.54103	0.366598	0	0	0	1.37825	0.581375	1.22791	2.57926	1.40439	0	0	1.63395	1.57914	3.04375
AL121929.2	2.46985	2.07729	2.67107	1.27628	1.75891	1.30446	1.72432	1.84836	-0.480798	2.87712	2.0041	1.34804	1.74487	2.65187	0.960636	1.7767	2.16506	1.66005	1.96372	0.131146	2.89851	2.53579	0.757755	2.22876	0	1.88931	1.4105	3.20084	1.86454	1.64132	3.00157	1.41681
MBNL3	2.48663	1.29583	1.99527	1.75464	1.82004	2.35158	1.10674	1.68328	-0.493166	0	1.59694	2.5708	1.99625	1.22965	0.98107	2.06058	2.18078	1.83839	1.73087	1.15713	0.368724	0.240651	2.05211	0.640805	2.83504	1.1847	3.45925	2.39148	1.52302	1.30757	2.02405	0.765444
ACTN2	2.61004	2.30547	0.550615	1.65659	1.77824	1.61814	0.636496	2.12538	2.53067	2.95734	2.05355	1.66004	1.28545	1.16063	2.4227	2.34066	2.22008	1.36006	1.80042	2.60184	1.19893	2.51493	1.89328	1.45667	-1.91719	2.58249	1.71157	3.13259	2.02262	1.36084	2.77203	1.68969
ISL1	2.62143	2.8447	1.31737	3.24653	2.13129	3.60622	0.93287	2.54575	2.11286	2.72511	0.35468	3.84402	2.54999	2.49487	-0.263044	4.05219	2.92604	2.27961	2.01474	2.91765	2.77758	2.70058	4.41125	-0.602104	-2.43633	0.363078	1.79046	3.21431	2.85982	1.01472	4.08309	1.55856
EYA4	2.69137	0.556342	0	2.3127	3.91237	1.68694	1.11909	1.63742	2.64186	0.791147	0.398125	3.52596	2.86438	0	4.00572	2.02148	2.61176	2.61489	3.42293	0.0956825	0.278984	1.18913	0.538582	0.537156	1.19185	1.1381	0	2.36028	-0.514287	0	3.29665	0.87708
AC010478.1	2.70999	1.23216	1.63163	1.96573	0	3.0133	1.11621	1.53804	0.47982	1.84954	-0.452956	2.96664	1.55717	1.22116	0.856133	3.62488	2.63907	1.49461	2.10571	2.45113	1.87831	0	3.25715	0.621799	0	0	0	1.77824	1.7616	0.664379	2.75323	1.21231
USP2	2.73819	3.2589	1.29434	1.31356	0	0.653041	2.16174	-0.155156	0.505418	0.850625	2.30339	0.818993	0.9917	2.32347	2.1679	1.78221	0.356479	2.31796	0.938258	1.70524	0.361016	1.22321	1.38884	1.61094	3.23863	-0.416175	0	0	1.11637	-0.324444	2.37053	1.91907
C1QL1	2.75606	1.72043	1.51361	1.05262	2.87005	2.70915	0.39761	0.353098	1.37766	-1.27757	0.776483	2.83026	2.45137	1.93805	3.12245	2.30646	1.44273	2.26879	2.38173	-0.582615	1.23555	-1.93372	0.569674	-1.54187	0.519543	1.18602	0.696729	0.0567513	1.01619	0.585675	1.61675	3.46904
CPA6	2.7565	2.16582	3.00802	3.11081	0.250021	2.52403	2.41718	2.00563	2.11174	2.38895	2.11793	2.46365	2.38339	2.99981	1.91791	1.48229	2.69407	2.09389	2.40021	2.95048	2.39184	3.05923	2.18247	1.62552	2.84186	2.61022	3.01751	0	-0.430715	1.95522	2.37317	1.82494
FKBP10	2.92351	1.9938	1.2657	1.23005	2.50991	1.4581	0	-1.21227	0.471677	0.803366	1.05816	3.32905	2.5235	0	3.35855	2.02142	2.11418	2.80251	3.11819	1.124	0.336651	0.193714	1.5907	1.47306	0	1.14701	0	2.36595	2.31208	-0.312455	2.52443	2.31824
MIR99AHG	3.04321	1.27443	1.44413	0.25698	2.94417	1.54695	0.297747	0.0774252	1.77248	1.67668	1.78673	4.22022	3.196	0.441285	3.81054	3.66269	3.04347	3.32168	3.30998	1.90583	-0.0862968	0.383311	0.88492	0.735679	-2.63598	0.972061	-0.0161307	0.345972	2.04075	0.60757	2.96516	2.68552
ZFP36L1	3.1096	1.51472	0.561716	-0.0570198	1.05476	2.60296	-0.580492	-0.344113	2.44373	1.94089	0.809425	3.96538	2.39604	-0.555545	2.8558	1.05896	0.604586	2.82878	3.26525	-2.05685	-1.8374	1.07901	0.0458152	-1.56672	-1.94799	2.94884	-0.759717	0.0879563	0.633361	-1.01184	1.80057	1.56155
CRYAB	3.13065	0.832243	2.20256	-0.187442	3.36883	3.80951	1.45671	1.81661	0.205291	-2.1045	0.816888	5.01489	3.58842	-0.250102	2.98618	1.94113	3.04233	4.82119	4.88886	1.43569	1.39438	2.27464	1.43799	0.229164	0.692611	2.29641	-1.56179	2.11549	1.65174	-0.212612	5.65415	5.81818
NR2F2-AS1	3.24923	0.536378	0	0	3.04245	1.71455	0	0	-0.593361	1.64005	1.32241	3.88694	2.21992	0	4.31337	2.99863	2.26757	3.37571	3.28574	0.0729211	0	0.158262	1.40533	0	2.16486	1.84527	0	0	2.39382	0.510431	1.00236	1.16632
C1orf61	3.36187	-1.26541	1.832	0.515697	3.75998	2.8439	2.26601	-0.101935	1.4001	2.63334	1.66453	4.13824	3.05261	0.383994	4.23577	3.10705	2.81876	3.35022	4.02105	-0.706043	1.06141	3.22334	1.19114	1.18809	0.94491	0.870027	0.480086	0.906684	2.74083	0.11472	2.98049	3.54771
ALS2CR12	3.58604	1.2347	0.617885	-0.267044	0.235736	0.942354	2.12685	1.07741	0.481319	1.85076	0.432186	1.7054	1.24693	2.27538	0.859082	-0.556953	0.919052	1.6394	0.273075	0	1.32074	0.203869	1.90369	0.622553	0	-0.443503	0	0	1.46728	0.66584	1.57318	2.31774
FN1	3.6026	3.05695	1.53904	0.868958	0.735639	3.70434	-0.302218	0.839097	2.43038	-0.637233	-0.152451	3.94472	1.15631	-0.126487	-0.220509	-0.127014	0.62423	2.15788	0.159638	0.0604026	-0.154252	-1.23875	0.272102	0.149312	1.35018	0.334878	-0.0321161	-0.670588	0.0149257	-0.53534	-0.458008	0.804229
NR2F1-AS1	3.7052	0.566417	0	0.710689	3.71498	1.11219	1.11703	-0.184746	1.73264	3.44271	1.81368	3.33441	1.65603	0	2.88939	2.01645	-0.679257	2.63697	2.64355	0	0.295058	1.7772	1.99395	0	1.20573	2.54838	1.37943	1.77925	1.91913	-0.310144	2.7415	-0.183895
MT1E	4.39102	0.499677	0.814177	2.85566	3.4491	2.77258	2.19647	-0.151988	1.75288	4.76858	-1.09021	4.48723	3.92512	-0.331587	5.00546	1.85226	1.18201	3.42715	3.91974	-0.563741	-1.23657	4.45811	-0.223496	-0.0167093	-0.405765	0.267628	-1.66017	1.9047	1.45054	-0.305641	0.62513	4.6999
MT2A	4.8771	-2.1153	1.28923	3.76738	4.04961	3.58316	3.13103	0.631446	3.30572	4.56424	-0.563809	5.14637	4.58287	0.326557	5.27837	2.70043	2.07303	4.28717	4.41507	0.945282	1.44382	5.05916	0.634496	1.27363	-0.303915	0.621393	-1.55832	-0.645897	4.07823	-3.28995	1.44852	5.17471
NTS	5.20764	0.994219	1.00231	2.05994	-0.46683	1.87626	4.5252	2.7394	1.00028	0.187489	2.27039	2.28584	2.41921	4.99131	1.48021	1.91695	3.13948	0.291545	3.84335	3.67623	-0.359283	0.507387	1.20931	-0.136803	-1.93087	1.67824	0.687164	1.66837	0.683972	1.51416	1.28249	2.70044

## Sheet: iAssembloids GSK3B DEGs
Gene	baseMean	log2baseMean	log2FoldChange	pvalue	label
MEIS1	8.39473	3.06948	-4.17851	0.000732814	NRF2
HS3ST5	11.728	3.55188	-2.35842	0.00228755	NRF2
BLVRB	5.3822	2.4282	2.54253	0.00898717	NRF2
KIAA2026	36.7536	5.19982	-0.59869	0.0118785	NRF2
MT2A	12.2989	3.62046	4.58287	0.0195015	NRF2
SESN1	24.8742	4.63658	0.826307	0.0298112	NRF2
RORB	1.88893	0.917571	-4.04297	0.0319685	NRF2
SPRED1	5.57021	2.47773	1.83167	0.0334018	NRF2
NR2F2	2.65409	1.40822	2.46375	0.0362705	NRF2
IRS1	3.49778	1.80644	2.31241	0.0389689	NRF2
RAB3C	85.3197	6.41481	-0.482659	0.0421846	NRF2
COL4A1	2.09564	1.06739	2.83547	0.0427307	NRF2
POU2F1	55.2554	5.78804	-0.531652	0.0501554	NRF2
LMF1	16.2864	4.0256	-0.761202	0.0592666	NRF2
RAI14	106.109	6.7294	-0.51034	0.0633622	NRF2
UBE2Z	21.8401	4.44891	0.660726	0.0644988	NRF2
MT1E	8.97129	3.16532	3.92512	0.0660849	NRF2
TMTC2	123.037	6.94294	-0.443027	0.0664184	NRF2
ERC2	161.567	7.33599	0.292247	0.0674581	NRF2
ZNF519	7.99913	2.99984	1.09864	0.0750146	NRF2
KCNH5	2.8339	1.50279	-1.46514	0.0763561	NRF2
CDK5RAP2	19.9861	4.32093	0.615132	0.0767891	NRF2
MFSD9	4.44005	2.15058	-1.04757	0.08047	NRF2
ETAA1	5.59263	2.48353	-0.97233	0.0815992	NRF2
HIST1H1C	3.38683	1.75993	1.56147	0.0829918	NRF2
EYA4	1.61507	0.691596	2.86438	0.084308	NRF2
RXRA	1.8478	0.885808	-1.49731	0.0848104	NRF2
SPATS2	50.6832	5.66344	0.460141	0.0857528	NRF2
NTS	3.3096	1.72666	2.41921	0.089179	NRF2
FBF1	1.84082	0.88035	1.97503	0.0910947	NRF2
ACAP2	43.4898	5.4426	-0.457135	0.0951331	NRF2
CDH2	148.374	7.21309	0.32475	0.0967083	NRF2
GSK3B	130.197	7.02455	-1.0007	7.49e-08	Target_Gene
COL19A1	7.95407	2.99169	-5.59294	2.85e-08
ADAMTS17	3.7713	1.91506	-5.41667	6.69e-05
RERG	18.3554	4.19813	-3.0832	0.000349077
AC109466.1	20.919	4.38674	-4.34457	0.000463694
ESRRG	21.5702	4.43097	-2.58778	0.000506756
ADARB2	127.043	6.98917	-1.44771	0.0012584
LINC00922	1.53373	0.617041	-6.05506	0.00218121
AL035078.4	1.83011	0.871931	-6.05917	0.00219365
FOXP2	25.4393	4.66899	-1.97059	0.00325374
MEIS2	23.6311	4.56262	-3.80368	0.00386474
NDST3	29.7817	4.89636	-1.92267	0.00388319
HIF1A-AS2	23.0914	4.52928	-1.08526	0.00457916
TENM2	88.0722	6.46061	-2.01454	0.00491766
CDH18	58.5761	5.87224	-1.89826	0.00525083
EIF3A	52.3006	5.70876	-0.631097	0.00549176
SLC12A2	39.435	5.30141	-0.882129	0.00555828
WWTR1	3.86328	1.94983	3.44929	0.00559544
SPP1	4.94606	2.30628	4.38348	0.00716731
IGFBP5	2.73558	1.45185	4.16291	0.00734357
AC020928.1	10.7958	3.43239	1.35836	0.00870335
MIR99AHG	4.79229	2.26072	3.196	0.00990537
SLC8A1	142.009	7.14984	-0.732575	0.0112826
VASH2	37.8771	5.24326	-0.621025	0.0113691
LHX1	153.232	7.25957	-0.530311	0.0115595
INSIG1	11.4212	3.51364	-1.40473	0.0134175
PTPRG	251.461	7.97419	-0.65903	0.0136832
GAS2L3	3.54939	1.82757	-2.1492	0.0150035
LHX1-DT	116.318	6.86194	-0.509446	0.0161048
MGST1	3.40422	1.76732	2.83388	0.0170858
DBF4B	8.66219	3.11473	1.50941	0.0179951
NSL1	26.7431	4.7411	0.843295	0.0179962
LINC02362	1.34498	0.427588	-2.68511	0.0191181
LINC02147	4.08181	2.02921	3.26092	0.0196066
RABL3	5.32639	2.41316	1.80429	0.0201376
LMO3	7.86696	2.97581	2.68162	0.0223821
RAB11FIP5	1.70956	0.773625	-2.13152	0.0234765
C1orf216	8.06612	3.01187	1.47215	0.0237048
CSNK1E	35.1078	5.13372	-0.611234	0.0245428
TRMT12	4.15509	2.05488	-1.65611	0.0257697
RNF44	14.2432	3.8322	1.07776	0.0261952
LINC00491	6.05829	2.59891	1.55569	0.0276538
AL110292.1	4.4655	2.15882	2.32438	0.0282713
MMP16	69.3527	6.11588	0.512925	0.0283446
STPG2	60.7706	5.9253	1.47145	0.0284671
HEBP2	9.28236	3.21449	1.36829	0.0284739
ISL1	5.87685	2.55504	2.54999	0.0291468
NAPG	19.6441	4.29602	-0.641722	0.030227
AL136295.1	10.0174	3.32444	-1.04191	0.0303656
HIKESHI	15.8041	3.98223	-0.848255	0.0305094
ANO4	86.3802	6.43263	-0.510155	0.0306793
AC008415.1	8.81277	3.13959	-3.10628	0.0308631
FUNDC2	26.2385	4.71361	0.752219	0.0312376
SERBP1	60.3528	5.91535	0.502804	0.0317994
FSTL4	17.7682	4.15122	-1.45706	0.0332984
VAMP3	4.23639	2.08284	2.20429	0.0333259
EMSY	34.6035	5.11285	-0.743374	0.033542
PGBD4	2.28219	1.19042	-1.88718	0.0338387
SUGCT	5.15318	2.36546	-1.3899	0.0338471
ORMDL1	30.2432	4.91854	-0.522088	0.0352358
CEMIP2	21.5038	4.42652	-0.683615	0.0354617
PKIB	75.4365	6.23719	-0.622002	0.0358004
AC114316.2	13.7706	3.78352	2.56643	0.0358296
PTPRR	7.30975	2.86982	1.34133	0.0358855
EPHA3	91.253	6.5118	-0.603449	0.0360051
ZNF236	10.5537	3.39967	-0.959622	0.036496
ZNF154	7.14926	2.83779	1.45769	0.0369427
AC005920.2	4.93104	2.30189	-1.2399	0.0369917
INVS	51.8785	5.69707	0.545215	0.0371993
FAM171B	62.9687	5.97656	-0.434735	0.0374116
ARAF	3.82851	1.93678	-1.16128	0.0374265
CEP112	39.4803	5.30306	0.619659	0.0376218
LRIG1	8.7832	3.13475	1.27777	0.0378295
BCDIN3D	5.4612	2.44922	1.76282	0.0383498
TMEM134	8.48975	3.08572	1.19697	0.0384531
PHF10	3.44454	1.78431	2.38227	0.0386191
FBXO27	6.51437	2.70363	1.40829	0.0389557
Z82190.2	1.5848	0.664298	-2.26929	0.0397786
HIST1H1D	4.2858	2.09956	-1.34423	0.0402315
COL28A1	1.63671	0.7108	-1.87783	0.0410024
DACH2	88.461	6.46697	-0.800698	0.0410986
ZNF200	2.61092	1.38456	2.2925	0.041124
NMB	1.97698	0.9833	-1.96044	0.0411678
TANGO2	3.8528	1.94591	1.82068	0.0418253
LRRC45	1.36369	0.447515	-2.10723	0.043177
AC104461.1	4.02056	2.0074	-1.36904	0.0437979
INA	195.564	7.6115	-0.336046	0.0444913
AP001831.1	8.87142	3.14916	-1.06407	0.0445071
ARHGEF3	7.86427	2.97531	1.22477	0.0446513
DCAF13	9.80505	3.29353	-0.864525	0.0446665
STPG1	3.94627	1.98049	1.7869	0.0449052
ASCC1	24.635	4.62264	-0.641077	0.0449508
LUC7L2	8.16617	3.02966	1.22215	0.0454918
AC034195.1	4.15605	2.05521	2.26617	0.0455284
HDAC2-AS2	20.7263	4.37339	-1.26909	0.0457322
MTCL1	21.5541	4.42989	0.760476	0.0474506
PAX6	1.37368	0.458047	-3.51896	0.0483758
PDHB	16.0152	4.00137	1.00121	0.0490532
EYA2	84.7929	6.40587	-0.642305	0.0493814
APOC1	3.00917	1.58936	-1.79788	0.051147
PGAP2	3.75014	1.90694	2.07103	0.0513811
AC079298.3	2.42854	1.28009	2.40034	0.0518338
CCDC136	24.3456	4.60559	0.594658	0.0529209
FAM185A	17.8549	4.15825	0.716639	0.0532001
ZNF385D	34.7937	5.12076	-0.844555	0.0534813
SLC41A3	7.08236	2.82423	-1.06953	0.0539063
MDGA2	34.3382	5.10174	-1.04006	0.0541479
SLC27A5	8.17231	3.03074	-1.01052	0.0550037
CRYL1	3.78994	1.92218	1.89639	0.0552451
SHC4	4.3336	2.11557	1.72154	0.0556886
ADAM12	11.975	3.58196	1.26533	0.055992
SELENOP	0.957651	-0.062428	-2.73644	0.0564765
VSNL1	7.85178	2.97302	-1.45436	0.0566208
MTFR1	21.8622	4.45037	0.648993	0.0573301
FRMD6-AS1	2.79809	1.48444	-1.6345	0.0576463
CRYAB	10.4831	3.39	3.58842	0.0583012
CNST	38.4667	5.26554	-0.427792	0.0583268
AC019068.1	2.09939	1.06997	2.82688	0.058577
CMTM7	8.29875	3.05289	-0.857202	0.0587753
HADHA	30.7111	4.94069	0.644069	0.0589323
AC106881.1	6.1677	2.62473	-1.25995	0.0591197
PAQR4	4.19844	2.06985	-1.15539	0.0593014
NT5M	5.13896	2.36148	1.46807	0.0593793
AC015802.6	3.08051	1.62317	1.90591	0.0594291
RBM39	67.4027	6.07473	-0.3503	0.0597908
TMEM131L	15.8954	3.99054	0.847671	0.060154
HSD17B4	16.678	4.05987	0.818291	0.0601898
KRCC1	16.4615	4.04103	-0.683113	0.0603536
MFSD1	5.31515	2.41011	-1.10728	0.0604903
AP000787.1	13.4462	3.74913	-0.762742	0.0607208
LINC01776	1.13698	0.185212	-2.22227	0.0607566
AC012050.1	5.20069	2.3787	-1.0627	0.0607917
TLE1	28.0113	4.80794	-0.666315	0.0617347
SNRPD1	27.8582	4.80003	0.555587	0.0622591
EEF2KMT	3.01237	1.5909	-1.47381	0.0622596
KCTD2	11.3774	3.5081	-0.749364	0.0625647
CCDC38	2.79483	1.48276	-1.5031	0.0627875
MAN2B2	3.26583	1.70745	1.92507	0.0628789
GTF2E1	4.93613	2.30338	1.54426	0.0632246
ZNF107	4.08672	2.03094	-1.28831	0.0633288
SVOPL	1.75963	0.815275	-1.6707	0.0633523
PLCH1	4.00483	2.00174	1.71222	0.0635939
SETD9	3.54388	1.82533	2.0766	0.0638718
PRMT5	6.56269	2.71429	1.238	0.0639186
FRAS1	9.99889	3.32177	-2.04442	0.0643522
ANXA6	9.20403	3.20227	1.08864	0.0653008
PDE4D	118.586	6.88979	0.529503	0.0653087
CCDC191	10.4777	3.38925	1.13567	0.065315
CPA6	2.65255	1.40738	2.38339	0.065539
AC044781.1	5.47194	2.45205	-1.28874	0.0656464
ZNF616	5.60308	2.48622	1.31088	0.0661034
C1QL1	2.12688	1.08874	2.45137	0.0664181
NHS	39.1088	5.28942	-0.59237	0.0666048
TTF2	3.53647	1.82231	1.978	0.0667964
ENTPD7	3.85941	1.94838	-1.14152	0.0670599
DOCK1	3.11454	1.63902	1.93056	0.0672616
SUV39H2	6.3873	2.67521	1.25633	0.0675434
YPEL1	35.9548	5.16811	-0.520065	0.0678168
GTF3A	21.8297	4.44822	-0.575271	0.0681984
B3GALT4	2.88489	1.52852	-1.42829	0.0681995
RIIAD1	1.87174	0.904379	-1.78631	0.0685323
NRSN2-AS1	11.2892	3.49688	0.95745	0.0689283
DENND1B	23.8464	4.5757	0.667336	0.0689457
WDR53	3.73659	1.90172	1.90146	0.068952
PRUNE2	7.36785	2.88124	1.43028	0.0692216
CACNA1A	137.543	7.10374	-0.370142	0.0692825
AC004052.1	1.54286	0.625603	-3.11142	0.0697359
PCDH11X	168.757	7.3988	-0.490028	0.0701239
FUZ	2.50227	1.32324	2.01732	0.0701277
PIP5K1A	28.8477	4.85038	-0.4765	0.070337
NFKBIE	1.37069	0.454901	-1.95167	0.0709726
PTMS	251.968	7.9771	-0.232862	0.0712466
SH3PXD2A	27.1002	4.76023	0.79142	0.0713305
BRINP2	3.23428	1.69345	1.75005	0.0714612
HMCN2	7.90229	2.98227	-0.893216	0.0716238
PHF13	5.18326	2.37386	-1.02811	0.0718378
ARHGAP25	1.5864	0.665756	-2.23278	0.0718824
RIT2	1.80089	0.848713	-2.52103	0.0719817
VIM	24.4904	4.61414	2.23656	0.0721237
RIN2	20.8333	4.38082	0.700113	0.0722528
NEK6	2.94602	1.55877	1.78852	0.0724603
SGCG	4.42554	2.14585	-1.42218	0.0729817
ABHD18	31.6534	4.98429	0.530757	0.0732836
SEMA5A	17.9619	4.16687	0.977575	0.0736607
LINGO2	113.125	6.82178	0.450473	0.0740882
PTCHD4	13.0153	3.70214	1.11283	0.0741168
AL137145.2	7.97158	2.99487	-1.09	0.0742412
AL033504.1	51.0829	5.67477	-0.633615	0.0742984
RRM1	9.45389	3.24091	1.00023	0.0745019
EBP	17.5684	4.13491	-0.646625	0.0747171
AC011466.1	1.69332	0.759852	2.33361	0.0747679
AC011287.1	76.6524	6.26026	1.12239	0.075039
PID1	38.2593	5.25774	-0.960937	0.0752882
FLYWCH1	9.27879	3.21394	0.932407	0.0753166
CCHCR1	3.1041	1.63418	-1.418	0.075511
FAM228B	26.7946	4.74387	-0.617476	0.0755202
AC010976.1	5.89702	2.55999	-0.950903	0.0756306
AC104109.3	3.10633	1.63521	1.98618	0.0756309
PRPH	22.964	4.52131	1.45948	0.0758719
ANKRD18A	1.48569	0.571135	2.42519	0.0763166
ATP6V1D	28.7784	4.84691	-0.558941	0.0768551
NOVA1	128.739	7.0083	-0.39143	0.076886
DCP1B	9.11175	3.18773	0.954865	0.0770565
IDI1	40.772	5.34951	-0.49339	0.0771428
ACIN1	27.3987	4.77603	0.525264	0.0780762
OTUB2	1.83424	0.87518	-1.55686	0.0783938
LINC02389	3.98452	1.99441	1.61055	0.0784384
PAK1IP1	10.4636	3.38731	-0.833487	0.0784756
ETV4	1.23793	0.307924	-1.57264	0.0785344
UVRAG	47.1293	5.55855	0.453868	0.0787483
CHKB	4.84038	2.27512	1.43157	0.0791056
PITHD1	24.0233	4.58637	0.593301	0.079153
FGFBP3	2.92473	1.5483	-1.25397	0.0796542
PLAGL2	4.19837	2.06983	1.67272	0.0802789
AC007364.1	1.62733	0.702509	-2.36634	0.0802934
SYT16	14.4746	3.85545	0.739246	0.0805047
PHLDB1	9.36986	3.22803	-0.901046	0.0806728
AL049840.1	4.38616	2.13296	-1.13663	0.0808073
ATP6V0B	96.237	6.58852	-0.361297	0.0808259
ACAT2	32.4314	5.01932	-0.676813	0.0811981
OPA3	6.16778	2.62475	-0.874875	0.0812776
SLC32A1	1.02869	0.0408066	-2.39837	0.081451
PHF5A	6.96772	2.80069	1.11425	0.0814588
SYT14	95.842	6.58259	0.299115	0.0818438
DRAIC	2.36895	1.24425	-1.8349	0.0818847
ASIC4	23.1629	4.53374	-0.517105	0.0820367
SLC1A6	23.704	4.56706	-0.705713	0.0827428
CD99	4.7378	2.24422	2.49871	0.0828102
NHLH2	73.9681	6.20883	-0.38145	0.0828282
SLC35A5	10.0506	3.32921	0.870514	0.0828782
PLCL2	69.962	6.1285	-0.383234	0.083159
PTGES3	94.7604	6.56621	-0.30356	0.083329
AC022826.2	1.07233	0.100742	-1.96478	0.0833837
CNKSR3	3.44292	1.78363	1.7202	0.0835343
RNF180	12.7305	3.67022	0.830656	0.0838447
ADGRG2	1.24046	0.310876	2.68821	0.0838985
ENKD1	2.95128	1.56134	1.70696	0.0843592
FAM85B	17.5576	4.13403	0.759685	0.0844071
AC112206.2	25.7296	4.68535	0.672323	0.0845207
LRRC37A2	6.22752	2.63866	-0.923012	0.0845331
RIDA	3.56883	1.83545	-1.22168	0.0849301
AP003025.2	2.03608	1.0258	-1.82339	0.0852086
SYBU	6.74467	2.75375	1.26645	0.0854133
AC068987.3	2.74459	1.45659	-1.33686	0.0855469
GSG1	14.6435	3.87219	-0.853056	0.0863862
TCF7	4.17566	2.06201	1.3736	0.0864541
AC093305.1	2.32638	1.21809	-2.33312	0.0876633
ARHGAP24	2.54223	1.3461	-2.05089	0.0879006
C1orf61	8.33228	3.05871	3.05261	0.0879094
RPH3A	3.87265	1.95332	1.68174	0.0879164
CACNB1	5.6549	2.4995	1.28064	0.0879454
ZSCAN25	2.95068	1.56105	1.95144	0.0880203
WDR19	11.245	3.49121	-0.739868	0.0880342
CPD	13.1092	3.7125	-0.699905	0.0883743
EPG5	15.6452	3.96765	0.751388	0.0887103
LINC01060	5.28767	2.40263	2.27034	0.0890027
CLCN7	2.51925	1.333	-1.40138	0.0890369
SCIMP	2.46447	1.30128	2.03739	0.0892456
HGS	8.90488	3.1546	0.934158	0.0897678
PRKN	52.3835	5.71104	0.471888	0.089822
CCDC142	2.88949	1.53082	-1.66353	0.0900769
ACER2	8.58858	3.10242	1.13748	0.0904742
LINC02027	0.972873	-0.0396771	-2.22239	0.0909805
UBALD1	5.30518	2.4074	-0.972652	0.0911397
TMEM191C	1.46142	0.547366	-1.74386	0.0916614
RBM20	31.4433	4.97468	-0.544901	0.0916761
TM9SF3	33.3852	5.06114	0.497798	0.0917171
AP000487.1	6.65669	2.7348	1.05849	0.0917812
AL591845.1	1.22114	0.288224	-1.88353	0.0918475
C6orf120	4.47899	2.16317	-1.01699	0.0920226
RABGAP1L	195.078	7.60791	0.291827	0.0920852
WASHC4	12.7411	3.67142	0.899868	0.0921689
IER5L	27.0034	4.75507	0.685846	0.092303
PARP11	14.3608	3.84406	0.782382	0.0923155
AC068722.1	8.88272	3.151	1.1135	0.0923334
IRX3	14.3035	3.8383	-0.893707	0.0930528
LRRN1	75.1006	6.23075	-0.400373	0.0933137
MID2	2.70234	1.43421	1.94352	0.0937523
PTPN9	25.5814	4.67702	0.631438	0.0938954
TTYH1	5.19247	2.37642	1.69599	0.0940271
LIMS1	24.0875	4.59021	0.625568	0.0941519
DNAJC27	19.7725	4.30543	0.672694	0.0943436
AC090825.1	7.85569	2.97374	-1.13611	0.0944524
ZNF416	2.36884	1.24418	-1.65809	0.0945011
GATM	1.52161	0.605602	-1.60874	0.0945809
OGT	23.1165	4.53085	0.61039	0.0946009
AC002310.2	5.8744	2.55444	-1.06639	0.0952976
VPS11	4.3755	2.12945	-1.11819	0.0953594
SLC25A13	13.2965	3.73298	0.669051	0.095448
SNTG2	15.2535	3.93107	-0.956102	0.0958085
FBXO34	23.7587	4.57038	-0.532219	0.0959073
ZNF518A	40.8532	5.35238	0.528878	0.0960676
KBTBD2	10.696	3.419	0.831523	0.0964214
NBAT1	6.2274	2.63863	1.23789	0.097105
TRMT13	12.8192	3.68024	-0.629312	0.0971464
SLC25A18	2.36227	1.24018	-1.45944	0.0978664
BRWD1	54.8361	5.77706	0.487592	0.0978914
SYDE2	2.55859	1.35535	-1.34098	0.0979997
PRTG	21.033	4.39458	-0.635605	0.0980829
BANP	8.18131	3.03233	0.954669	0.0981462
UPK2	3.88927	1.9595	-1.18254	0.0981496
GALC	7.44757	2.89677	-0.841942	0.098191
VKORC1L1	28.2743	4.82142	-0.478356	0.0982303
ZNF391	3.31578	1.72935	-1.21764	0.0988245
ANKRD27	11.2788	3.49554	0.83048	0.0991765
DHCR7	4.21702	2.07622	-1.10202	0.0992828
KLHL5	13.5513	3.76036	-0.85317	0.0996942
TTC13	9.66108	3.27218	-0.968861	0.0999607
FAM213B	3.68711	1.88249	-0.97616	0.100391
RYR3	6.31763	2.65938	1.35269	0.100683
PPARG	1.12925	0.175367	-2.06832	0.100749
CTTNBP2	46.8739	5.55071	-0.397717	0.10085
SREK1	21.7883	4.44548	0.535682	0.100988
AC021097.1	0.809643	-0.304643	-2.14961	0.101078
PLB1	0.582862	-0.778773	-2.63996	0.101147
SATL1	2.09276	1.0654	-1.68167	0.101254
CHRM2	40.8195	5.35119	0.638528	0.101361
CCDC18	12.6029	3.65568	-0.738536	0.101472
SGMS1-AS1	2.20634	1.14166	-1.26337	0.101547
FRMPD1	1.46182	0.547764	2.3447	0.10204
SLC5A6	1.81855	0.862792	1.86095	0.103504
TNRC6A	139.026	7.11921	-0.307401	0.103565
GINS2	5.27793	2.39997	1.26709	0.103568
SLC24A3	21.5118	4.42705	-0.689865	0.103691
PRPF4	7.74944	2.95409	-0.756277	0.103722
WASHC2A	6.07174	2.60211	-0.85351	0.103868
WDR73	15.9299	3.99367	0.643984	0.104094
PSMD10	9.0177	3.17276	0.928054	0.104384
TELO2	1.93606	0.953123	-1.38259	0.10465
PLAA	17.697	4.14543	-0.621146	0.104729
KDM4B	31.7765	4.98989	0.450583	0.104807
DENND6B	13.2493	3.72784	0.723949	0.104988
AC010261.2	2.17818	1.12312	-1.31181	0.105352
LINC00886	3.85746	1.94765	1.37218	0.105501
RAB18	35.2457	5.13937	-0.424872	0.105531
TP53INP2	4.6755	2.22512	1.38408	0.105582
ATP6V0E2	29.3932	4.87741	-0.460869	0.1056
NIPSNAP1	24.8169	4.63325	-0.495999	0.105716
MYOCOS	1.47497	0.560684	2.15733	0.105833
NCBP3	28.9565	4.85581	-0.467336	0.10603
AC106798.1	26.3622	4.7204	0.764971	0.1061
CAB39L	10.7296	3.42352	0.778235	0.106208
HDDC3	5.36464	2.42348	1.26085	0.106258
AL356489.2	0.758794	-0.398221	-2.64373	0.106769
AC006059.1	21.6352	4.43531	-0.561602	0.107012
COQ5	12.1705	3.60532	0.750441	0.107036
AC020915.3	4.0025	2.0009	1.32299	0.107318
GADD45G	9.52609	3.25188	-0.696813	0.107432
LINC02241	11.8608	3.56813	-0.666518	0.107433
PCDH1	5.26091	2.39531	-0.911738	0.107509
AL096799.1	2.07517	1.05323	2.24761	0.107672
TMEM168	14.1951	3.82732	0.683586	0.10769
TOP1	52.1724	5.70522	-0.329966	0.107776
AP001267.3	10.6862	3.41767	-0.708744	0.107871
HINT3	20.4133	4.35144	-0.617642	0.107964
AC025809.1	5.0392	2.3332	-0.898469	0.107994
RARS2	18.7192	4.22645	0.543529	0.108043
VTA1	27.0877	4.75957	-0.50434	0.108118
SCN1A	10.1861	3.34854	1.10305	0.108173
GPR135	7.77741	2.95929	0.947643	0.108256
SYT5	13.5282	3.7579	0.746933	0.108303
TAF1A-AS1	1.887	0.916097	2.1561	0.108588
NAALADL2	71.5605	6.16109	-0.467077	0.108884
RPP25L	1.90424	0.929218	-1.4927	0.108966
ODF2	9.79729	3.29238	0.793574	0.109204
ZNF550	4.70243	2.23341	1.36401	0.109468
GLDC	3.42255	1.77507	1.72505	0.109847
SNED1	12.0301	3.58858	-0.776348	0.10996
GALK1	2.53635	1.34276	1.66403	0.110101
NUP153	21.4637	4.42383	0.513783	0.11019
DAB1	144.861	7.17852	0.347707	0.110333
SMCR5	3.9015	1.96403	1.36378	0.11043
ZNF385B	1.61124	0.688169	-1.88736	0.110833
CDK5R1	22.5351	4.4941	-0.513524	0.110875
TENT5A	1.78443	0.835463	2.13534	0.111133
LSMEM1	1.03997	0.0565472	-1.99466	0.111175
PHB	28.3699	4.82629	-0.429341	0.111267
DGKG	1.19166	0.252972	-2.22018	0.111414
MYLK	6.36986	2.67126	1.18742	0.111476
DEPTOR	5.35133	2.4199	-0.90567	0.111541
ID3	4.48962	2.16659	1.44987	0.111825
SNX8	5.1108	2.35355	1.18569	0.111991
RGS7BP	7.08656	2.82509	-0.984842	0.112314
BRAP	10.6074	3.407	-0.688465	0.1127
CDIP1	11.1426	3.47802	-0.642431	0.112769
AC002467.1	0.675546	-0.565874	-2.1967	0.113057
OGDH	18.6552	4.22151	0.66329	0.113136
TXNRD3	1.77856	0.830713	2.11405	0.113325
RPLP2	105.174	6.71663	0.283403	0.113414
RPL36A-HNRNPH2	1.14529	0.195718	-1.74092	0.113752
CEP128	12.9204	3.69157	-0.695241	0.113998
LGALSL	14.3105	3.839	-0.606625	0.114161
AAAS	4.59396	2.19974	1.1849	0.114197
ZCCHC3	9.33072	3.22199	0.910173	0.114206
AL450998.2	11.0963	3.47201	0.76804	0.114536
AL391152.1	1.18835	0.248954	-2.05461	0.114935
ACOT13	14.5569	3.86364	-0.647242	0.114983
PTPRZ1	8.55595	3.09693	1.92518	0.115113
FKBP10	1.28265	0.359126	2.5235	0.115335
AC027312.1	1.64457	0.717708	2.17358	0.115447
AC100793.2	0.874938	-0.192748	-2.36226	0.115663
TBL1X	11.1987	3.48525	0.873024	0.11615
PPIA	167.966	7.39203	-0.258326	0.116306
CSNK2A2	17.7838	4.15249	0.570572	0.116526
IDS	34.0469	5.08945	-0.399367	0.11673
CYB561	4.47985	2.16345	1.30802	0.116789
AC021752.1	8.2729	3.04839	-0.878799	0.116889
AL118516.1	5.72043	2.51612	1.0655	0.116985
HSD17B12	46.3921	5.53581	-0.345223	0.117326
STXBP6	1.79471	0.843753	-1.7567	0.117721
ZNF195	19.0083	4.24856	0.574106	0.117993
BAIAP2-DT	5.47066	2.45172	1.06523	0.118439
AL033530.1	8.28223	3.05002	1.08606	0.118491
MICAL1	8.28723	3.05089	0.916576	0.118752
RNASEH2C	9.54727	3.25509	-0.790478	0.118899
PARD3B	3.93737	1.97723	1.67949	0.118948
RELL1	1.92336	0.943629	1.96077	0.119288
PHEX	1.26007	0.333501	2.10219	0.119301
DOHH	2.55079	1.35095	-1.12559	0.119646
SFRP1	8.88598	3.15153	-0.740643	0.119927
WDR61	14.3668	3.84466	-0.541231	0.120186
TBC1D15	16.0167	4.0015	0.61234	0.120504
LINC00894	20.5234	4.3592	-0.547557	0.120662
PLPP5	10.1819	3.34794	0.818289	0.1207
RRNAD1	5.31216	2.4093	1.16141	0.121464
NAP1L2	6.97589	2.80238	0.990745	0.121478
BCAN	3.40824	1.76903	1.56285	0.121503
DPP6	2.73304	1.4505	1.67893	0.12152
PPP2R5B	22.7283	4.50642	-0.445963	0.121645
CEP170B	4.06701	2.02397	-0.973525	0.121671
KNSTRN	6.24871	2.64356	1.03029	0.12176
ADRA1A	4.78115	2.25736	-1.26761	0.122323
NDOR1	3.37432	1.7546	1.70626	0.12239
PYROXD1	5.66835	2.50293	-0.810613	0.122444
SLC4A2	1.89198	0.9199	-1.52118	0.122537
TRIP11	32.0131	5.00059	-0.476573	0.12264
MMP15	5.07963	2.34472	-0.822726	0.122723
MCM3AP	16.3309	4.02953	0.581451	0.12282
CNGB1	40.0339	5.32315	-0.348477	0.12299
AC009686.1	1.14077	0.190002	-1.76985	0.123407
MAP3K11	7.31789	2.87143	-0.782566	0.123579
MIER2	5.82573	2.54244	1.14053	0.123753
C16orf86	1.31107	0.39074	-1.76057	0.123866
PPARGC1A	7.70066	2.94498	-0.843231	0.12405
CLU	11.2883	3.49676	1.07502	0.124062
PACSIN1	1.44091	0.526979	1.80639	0.124184
LINC01993	5.71309	2.51427	1.08211	0.124246
RAB35	6.26218	2.64667	0.976901	0.124286
DENND1A	35.1505	5.13547	0.409553	0.12434
AC090518.1	2.56053	1.35644	-1.35802	0.124531
ID1	5.24429	2.39075	1.50424	0.124606
LINC01876	164.952	7.3659	0.326762	0.124646
PDK1	27.7553	4.79469	-0.557389	0.124788
GSEC	2.44296	1.28863	-1.20248	0.124964
AC090568.2	34.4288	5.10554	-0.469121	0.125187
TFRC	9.35793	3.22619	0.875626	0.12532
AC006504.5	7.4087	2.88922	0.931165	0.125722
ALDH1A2	2.3096	1.20764	2.18939	0.125834
AC013652.1	8.75535	3.13016	1.04705	0.126025
PPP1R9A	57.6569	5.84942	0.339029	0.126117
HS6ST3	31.105	4.95908	-1.28005	0.126151
OTULIN	6.55074	2.71166	1.07243	0.126158
ZNF365	1.96028	0.971061	-1.7242	0.126389
ADCY8	10.0121	3.32367	1.03604	0.126467
AL354707.1	0.910885	-0.134659	-1.79825	0.126646
CEP44	12.3811	3.63006	-0.620715	0.127568
AC127526.1	2.39505	1.26005	1.6311	0.12777
CCDC144NL-AS1	218.852	7.77381	-0.300273	0.127818
CAMK2A	6.03705	2.59384	1.01768	0.127943
ERAP2	1.15324	0.205697	2.07272	0.128726
DPYSL4	19.4626	4.28263	0.542624	0.12877
MTUS2	207.446	7.69659	-0.319298	0.1288
TARDBP	1.50592	0.590644	-1.68407	0.128894
SPSB3	15.8084	3.98262	-0.524652	0.129157
TMEM159	8.96774	3.16474	0.944758	0.129205
ADD1	38.0881	5.25127	0.433713	0.129464
EDARADD	3.45165	1.78729	-1.03812	0.129615
AC005884.1	1.6961	0.762224	-1.46806	0.129621
KCNIP2	6.30166	2.65573	1.15134	0.12976
CRNKL1	8.24246	3.04308	-0.676418	0.12979
C14orf93	5.23801	2.38902	-0.820494	0.1298
DLEU7-AS1	4.20646	2.07261	1.32038	0.129918
RNF217	13.341	3.7378	0.730176	0.129983
KCNAB1	6.63451	2.72999	1.09202	0.12999
AC119396.1	2.28869	1.19452	1.63809	0.130217
AL596218.1	0.922904	-0.115747	-2.71144	0.130768
GRID2	28.509	4.83334	0.987144	0.130817
SIRT1	11.0843	3.47045	0.797021	0.130907
STK3	3.98298	1.99385	1.27316	0.131033
CARD8	8.66484	3.11517	0.848943	0.131254
MAN2A2	4.33912	2.1174	-0.962175	0.131437
LPIN1	18.5794	4.21564	-0.593239	0.131881
KLHL24	61.4535	5.94142	-0.338087	0.131904
AL157834.1	4.67178	2.22397	-0.928306	0.132065
SOX2	4.44242	2.15134	2.09353	0.132176
MYO9A	86.9129	6.4415	0.31553	0.132397
CFAP36	23.2628	4.53995	-0.448867	0.132693
TOX	19.51	4.28614	-0.666823	0.132787
ZSCAN23	10.4455	3.38481	-0.618768	0.132906
HPS5	8.40512	3.07127	-0.652127	0.132998
NTM	192.184	7.58635	-0.398946	0.133005
DPP3	2.01645	1.01182	-1.48832	0.133057
RND2	25.7825	4.68832	0.524798	0.133261
AC011287.2	5.52534	2.46606	1.28453	0.13332
NMT2	19.264	4.26784	0.583719	0.133501
GRIK1	302.634	8.24143	-0.389276	0.133948
ANKRD42	2.55438	1.35297	1.78617	0.134052
MEGF11	5.26919	2.39758	1.49418	0.134227
AL139353.1	4.1743	2.06153	1.27236	0.134328
GSTK1	7.43175	2.8937	-0.756979	0.134387
SLC25A40	6.00809	2.58691	1.03047	0.134409
AL445472.1	16.3402	4.03035	0.691363	0.134728
AC132192.2	1.63636	0.710486	-1.48595	0.134742
PUF60	19.0891	4.25468	-0.515675	0.134794
AL596220.1	13.9016	3.79718	0.624076	0.135001
TNC	1.45531	0.541327	2.61695	0.135218
GLIDR	6.4058	2.67938	1.00463	0.135244
MBNL3	1.35822	0.441722	1.99625	0.135343
LRRC27	6.41429	2.68129	1.07373	0.135505
TMEM160	20.2574	4.34038	-0.489619	0.135678
AC093152.1	8.26889	3.04769	0.89744	0.135751
S100A6	3.81553	1.93188	1.59509	0.135905
NSMCE2	62.738	5.97127	-0.324515	0.136036
CREB3L4	3.14511	1.65311	-1.05696	0.136099
CPEB4	82.8497	6.37243	-0.338478	0.136147
AK1	6.37411	2.67222	-0.877969	0.136442
MANBAL	9.37322	3.22855	0.880426	0.136924
MEF2C	16.4386	4.03901	-0.706058	0.137025
LINC02356	1.87716	0.908549	-1.38311	0.137398
CISD1	38.2542	5.25755	-0.388506	0.137907
SERPINE3	2.12803	1.08952	1.8202	0.137954
AC007376.2	2.34814	1.23152	-1.32045	0.138107
KCNU1	0.718913	-0.476111	-5.47466	0.138107
DCAF6	24.5046	4.61498	0.511681	0.138239
EMC3	30.4378	4.92779	0.465046	0.138457
PDZD11	15.9996	3.99996	0.630483	0.138677
FAM118A	3.88042	1.95621	-1.01895	0.138807
PIGG	5.54301	2.47067	-0.816897	0.138823
ZNF214	2.55406	1.35279	1.6803	0.139011
ADAMTS6	6.46993	2.69375	1.46347	0.139034
PDE3A	3.31178	1.72761	1.62198	0.139172
AC026894.1	2.47688	1.30853	-1.24477	0.139306
TIMM29	7.81552	2.96634	-0.822736	0.139319
CCND3	3.14349	1.65237	-1.08618	0.139374
WDR36	9.81528	3.29503	0.774373	0.139384
AC025183.1	2.04683	1.03339	2.00431	0.139812
MTO1	6.2087	2.63429	-0.780269	0.140606
AC004076.1	21.1747	4.40427	0.648801	0.140787
AL592295.3	2.09981	1.07026	1.61556	0.140843
CSNK1G1	8.95807	3.16319	0.857579	0.140885
LINC00290	4.69307	2.23053	1.48216	0.140917
SDC3	22.5504	4.49508	-0.432795	0.140953
VAV2	13.9894	3.80627	0.64188	0.140985
UBAP2L	22.3897	4.48476	-0.468275	0.141159
RNF169	21.2606	4.41011	-0.531171	0.141179
HSPBAP1	5.84481	2.54716	-0.993821	0.141276
ONECUT1	55.295	5.78908	-0.32045	0.141477
VPS13D	28.0754	4.81124	-0.401087	0.141703
ASPSCR1	6.70024	2.74421	0.871372	0.141721
IFT172	12.7135	3.66829	0.707069	0.141901
GLRB	4.64258	2.21493	-1.08491	0.142337
PREP	14.7085	3.87858	0.7076	0.142518
AMBRA1	257.302	8.00732	0.21443	0.142519
AC091212.1	6.34862	2.66644	1.07942	0.142725
CRABP2	77.7547	6.28086	-0.35568	0.142827
SPATC1L	8.74636	3.12868	-0.732248	0.142956
MORN4	24.753	4.62953	0.508374	0.143117
PLA2G16	8.73175	3.12627	0.866837	0.143179
ZNF560	4.42407	2.14537	1.16946	0.143256
AGBL1	1.89874	0.925042	-1.19818	0.143662
SSSCA1	4.69988	2.23262	-0.950384	0.143699
NMNAT3	8.88294	3.15104	-0.7415	0.144019
GFOD1	11.3768	3.50802	0.805822	0.144108
CCDC151	1.15728	0.210738	-1.69385	0.144118
SNHG25	1.28828	0.36545	2.01234	0.144233
DUS1L	5.4932	2.45765	-0.777368	0.144737
ITGA7	5.41752	2.43763	1.19202	0.144936
CLEC11A	8.87325	3.14946	-0.650315	0.145127
SLC30A9	32.678	5.03025	-0.3547	0.145129
CISD2	28.7222	4.8441	-0.390622	0.145274
ZNF442	1.21372	0.279431	-1.9347	0.145281
FAM160A1	0.586151	-0.770656	-3.10457	0.145283
ERVMER61-1	2.30788	1.20657	1.81748	0.145315
AACS	7.81003	2.96533	-0.707465	0.14546
CELSR3	7.88261	2.97867	0.833516	0.145526
VTI1A	61.6729	5.94656	0.351054	0.145585
UBE2L3	33.5516	5.06831	0.409265	0.1456
CDKL4	0.876666	-0.189901	-2.31607	0.145606
MEIOC	2.32235	1.21558	-1.19758	0.1457
ZFP36L1	1.95417	0.966556	2.39604	0.14579
ZNF775	7.15067	2.83808	1.09306	0.145879
PAX2	13.9176	3.79884	-0.859471	0.145903
ERCC4	13.0994	3.71143	-0.576301	0.145946
RIMKLA	12.2076	3.6097	0.711712	0.146128
HAUS5	4.70212	2.23331	1.50233	0.146215
CCDC93	12.5495	3.64956	-0.658028	0.146266
CDKN1A	1.78858	0.838813	1.94065	0.146395
KIRREL3	60.4622	5.91796	0.511351	0.146748
ABHD12	19.1387	4.25842	-0.484671	0.146917
SERPING1	3.88194	1.95678	1.20685	0.146941
TMEM116	9.72972	3.2824	-0.647305	0.147311
PIM1	5.47326	2.4524	-0.79558	0.147478
FGF14-AS2	1.34765	0.430441	-1.87227	0.147732
IGF2BP1	23.2639	4.54002	-0.435605	0.147923
RNH1	19.6311	4.29507	0.501003	0.148132
ELOB	63.4436	5.9874	-0.313447	0.148228
AL049749.1	2.054	1.03844	-1.32769	0.148262
AC004080.1	0.727989	-0.458012	-4.78941	0.148448
NT5C3A	25.4598	4.67015	-0.538664	0.148456
ZNF408	1.51536	0.599663	1.90565	0.148459
PITPNM1	4.08218	2.02934	1.19122	0.148737
TINCR	10.3787	3.37555	-0.644308	0.149028
GRPEL2-AS1	6.09819	2.60838	-0.790634	0.14946
TRPS1	25.3265	4.66257	0.652713	0.149553
LINC01902	1.08306	0.115115	-1.58354	0.149631
C9orf129	2.33807	1.22532	1.51904	0.150118
FAM184A	20.1833	4.33509	0.529551	0.150251
STXBP4	16.4931	4.04379	-0.560051	0.150436
AC064871.1	1.6314	0.706107	-1.69723	0.150496
CBLB	70.5045	6.13964	-0.363854	0.150579
BDP1	53.5059	5.74163	-0.308141	0.150719
UBN2	37.1899	5.21684	-0.334287	0.150752
QKI	25.4369	4.66885	0.752683	0.150918
FAM177A1	30.7576	4.94287	0.450117	0.150961
PAXIP1-AS1	9.05705	3.17904	-0.65176	0.150986
RAPGEF5	59.7705	5.90136	-0.379723	0.151069
CHMP6	7.10376	2.82858	0.99151	0.151812
RNPC3	16.0906	4.00814	-0.483683	0.152015
FUBP1	32.5976	5.02669	0.412681	0.152139
TMEM184B	13.1012	3.71163	0.649258	0.152416
PIWIL2	2.93481	1.55327	-1.22657	0.152783
GRB10	18.7809	4.2312	0.522436	0.152793
MT1G	4.36811	2.12701	3.68095	0.153003
NUFIP2	33.2659	5.05597	0.432668	0.153086
STPG2-AS1	5.17172	2.37064	1.21779	0.153148
PCSK6	8.46716	3.08188	-0.697414	0.153239
ENO3	2.59865	1.37776	1.52224	0.153347
RASSF7	5.67698	2.50512	-0.822848	0.153828
CCDC127	12.9669	3.69676	0.698671	0.153937
ORMDL2	6.6769	2.73918	1.07683	0.15435
C15orf61	10.5256	3.39583	0.701677	0.154486
HNF4G	2.35716	1.23705	-1.38043	0.154772
MMGT1	9.24377	3.20848	0.803896	0.155301
REV3L	64.6177	6.01386	0.316225	0.155343
LITAF	5.70989	2.51346	-0.84984	0.155761
NTN4	1.56223	0.643609	2.06869	0.155792
AC026167.1	1.31028	0.389878	-2.18795	0.155806
RBMS1	97.0416	6.60053	0.280917	0.155875
CSMD2	22.5767	4.49676	0.609953	0.156097
RPS6KA3	57.5622	5.84705	0.338284	0.1561
AC005154.5	1.57492	0.655282	1.69316	0.156178
LINC00910	1.29554	0.373549	1.95707	0.15632
VGF	1.76189	0.817126	1.89175	0.156412
PODXL2	37.2911	5.22076	-0.35328	0.156438
KCNC3	7.37439	2.88252	0.906088	0.156441
SLC9A6	12.7218	3.66923	0.602499	0.156531
MLLT3	90.8976	6.50617	-0.290461	0.156643
MSRB3	3.1325	1.64731	-1.22309	0.156943
POLR2E	16.2966	4.0265	-0.499493	0.156985
PLPPR4	2.64232	1.4018	-1.1705	0.15701
AKR1E2	6.72812	2.7502	1.10883	0.157071
DPH5	9.9377	3.31291	-0.573866	0.157086
WAC	69.0128	6.10879	-0.295729	0.157287
ADAP2	3.09255	1.6288	1.44447	0.157389
C1orf109	4.35901	2.124	-0.909836	0.157533
TXNL1	41.062	5.35973	0.438172	0.157624
GLCE	47.3862	5.5664	-0.508767	0.157855
LMCD1-AS1	9.28486	3.21488	1.03074	0.158001
RABL2A	8.47875	3.08385	-0.726747	0.158223
PTPN23	7.21929	2.85186	0.782207	0.158293
GDI1	56.187	5.81217	0.401423	0.158436
ASPHD1	28.4413	4.82992	-0.393576	0.158786
SHISA4	1.77594	0.828585	-1.36915	0.158989
ZNF682	7.80935	2.9652	0.843742	0.159014
GSK3A	13.5703	3.76238	-0.563512	0.159169
ILDR2	0.2986	-1.74372	-5.54664	0.159217
HOMER2	14.5472	3.86267	0.581661	0.159232
PKP2	1.6294	0.704345	1.89995	0.159379
SHANK1	12.3679	3.62853	-0.568343	0.159389
TAOK2	3.80663	1.92851	-0.959618	0.159546
NUDT13	4.00789	2.00284	1.24196	0.159654
KANK1	12.0806	3.59463	0.673173	0.159656
PIGX	15.69	3.97177	0.537035	0.159798
CREBRF	22.6849	4.50366	-0.459865	0.159876
EBF4	8.92584	3.15799	0.758966	0.16034
LOXL3	7.353	2.87833	-0.718127	0.16049
TRIM8	33.091	5.04837	-0.365785	0.16062
TRPT1	2.73827	1.45327	1.45555	0.160852
POLL	4.17561	2.06199	1.1446	0.160961
RALGPS2	48.4843	5.59945	-0.372963	0.16107
GABPA	9.0383	3.17605	0.824867	0.16126
MIR181A2HG	30.6386	4.93728	-0.455926	0.161298
TRDMT1	4.97548	2.31483	1.07399	0.161662
SLC25A29	20.7206	4.373	-0.390669	0.161729
AC074117.1	2.3417	1.22755	-1.03005	0.162113
AP001605.1	1.57505	0.655401	1.8885	0.162162
ACTA2	1.87755	0.908851	2.18063	0.162249
AC007541.1	3.52764	1.8187	1.26333	0.162299
PTPN3	3.19664	1.67656	1.36026	0.162349
UFL1	13.0692	3.7081	0.594438	0.162357
AC117503.1	1.8813	0.91173	1.8984	0.162375
NFYC	12.5451	3.64905	-0.63171	0.163184
USP6NL	10.5247	3.39571	0.689853	0.16321
HMG20A	28.4653	4.83113	-0.418513	0.16336
BAHCC1	9.43966	3.23873	-0.617273	0.163622
PGS1	6.98518	2.8043	-0.71785	0.163698
INPP5A	7.39028	2.88563	0.829921	0.163812
RHBDL1	1.46015	0.546113	1.82179	0.163849
SAMD4A	8.51138	3.08939	0.842986	0.164099
SLC16A10	5.85089	2.54866	1.05852	0.164119
EPHA5	113.676	6.82878	0.412252	0.164148
PCDH19	3.784	1.91991	1.27032	0.164163
PSMB3	18.6243	4.21912	-0.457406	0.164333
AC093157.1	6.75596	2.75616	0.972847	0.164397
USF2	15.7164	3.9742	-0.540647	0.164403
CDC5L	17.68	4.14405	0.563897	0.164405
MED4	31.9091	4.99589	-0.369883	0.164983
FOXC1	2.15726	1.1092	1.63735	0.165057
PFKFB2	2.51857	1.3326	-1.1052	0.16515
PRR14	4.965	2.31179	-0.841036	0.165545
ZNF502	1.6263	0.701595	1.89284	0.165547
ADGRG1	15.3091	3.93631	0.580615	0.165621
NECAP2	8.30803	3.05451	0.774303	0.165689
AL136454.1	25.1179	4.65064	0.480634	0.165732
AC092111.1	0.7168	-0.480357	-2.40367	0.165897
AC004556.1	1.4781	0.563741	-1.68504	0.166111
GNAI1	36.1584	5.17626	0.451242	0.166316
AC011451.1	2.15918	1.11049	-1.33587	0.166424
UBR7	3.98796	1.99565	1.13986	0.166627
PHKG1	6.58313	2.71877	0.994852	0.166659
LRRC55	2.78555	1.47796	1.47645	0.166799
SLC9A5	2.86691	1.5195	1.43384	0.166851
WIPI1	2.73096	1.44941	1.3932	0.167123
IGSF6	1.1866	0.246829	1.96581	0.16715
SERTAD2	15.7082	3.97344	0.617612	0.167544
RTTN	9.56697	3.25806	-0.606244	0.167811
GAPDHS	1.06511	0.0909989	-1.48107	0.167819
DNASE1L1	3.27556	1.71174	1.15968	0.167884
CPNE8	3.49279	1.80438	-1.33442	0.167923
CEP41	11.3803	3.50847	0.694069	0.168098
GEMIN5	9.20912	3.20306	0.758981	0.16825
SAP30L-AS1	2.39955	1.26276	1.50584	0.168281
NR6A1	84.4007	6.39918	-0.284814	0.168424
HACD2	10.5663	3.4014	-0.608601	0.168438
SACM1L	11.501	3.52369	-0.577667	0.168456
PDE10A	30.8602	4.94768	0.396703	0.168744
PDLIM7	10.2951	3.36389	-0.616788	0.168781
TMEM9	19.958	4.31889	0.498227	0.168792
SPOCK1	35.9351	5.16732	-0.401552	0.169033
ID4	55.2274	5.78731	-0.513133	0.169046
F8	3.73704	1.9019	-0.843367	0.169195
ADAM9	11.723	3.55127	0.691855	0.16936
FAM241B	30.9301	4.95094	-0.402069	0.169381
PRR36	10.9079	3.4473	-0.579578	0.169411
PDGFA	1.56513	0.646286	-1.39901	0.169448
MAN1A1	2.64788	1.40484	1.56885	0.169557
LINC01971	1.55491	0.636826	-1.59132	0.169636
PURA	24.0145	4.58583	-0.399413	0.169652
ECHDC1	33.2946	5.05722	-0.452783	0.16974
DNAJC3-DT	2.08401	1.05936	1.61874	0.169827
WDR33	43.0617	5.42833	0.339871	0.169994
RAB3B	23.8686	4.57704	0.469755	0.170011
ZNF569	17.9487	4.16581	-0.507966	0.170129
AL022323.4	1.07025	0.0979472	1.87414	0.170221
UBASH3B	12.2262	3.61191	0.667684	0.170251
RPL39	8.2131	3.03793	0.730685	0.170341
PLXNA4	19.5663	4.2903	0.67904	0.170492
AC105052.3	5.1735	2.37114	1.0616	0.17068
SLC37A3	16.5143	4.04564	-0.536088	0.170682
ZXDB	1.20757	0.272104	1.91983	0.170748
EVL	118.641	6.89046	-0.225065	0.170828
KCNA2	5.01361	2.32585	0.960301	0.170843
SOCS3	1.3842	0.469052	1.70505	0.170929
TUFT1	3.38045	1.75721	1.2248	0.171038
PEX5	5.56366	2.47603	0.939899	0.171245
DYNC2H1	19.6007	4.29283	0.553073	0.171307
NR2C2AP	2.48027	1.31049	1.41021	0.171415
STK4	16.8806	4.07729	0.55475	0.171567
SLC25A30	1.5166	0.600843	1.85667	0.171877
DIDO1	24.8989	4.63801	0.420252	0.171987
KIAA1324L	60.2224	5.91223	0.284759	0.172043
AF131216.1	1.29673	0.374876	-1.38808	0.172291
AC010632.1	2.27478	1.18573	1.57425	0.17233
APBB1IP	0.53443	-0.903928	-2.8194	0.172437
NPIPB2	5.90682	2.56238	-0.789396	0.17251
BOP1	4.12302	2.0437	-0.849351	0.172616
EPHB2	29.1955	4.86767	-0.410959	0.172917
FAM160B2	3.83377	1.93876	-0.891694	0.173357
CBX7	3.74272	1.90409	-1.05507	0.173371
SLC37A1	26.9691	4.75324	0.447686	0.173555
LINC01289	1.38154	0.466277	-1.26071	0.173576
FASTKD1	20.9786	4.39085	-0.421374	0.173646
HDX	30.1377	4.9135	-0.423389	0.17368
PANCR	2.28958	1.19508	1.55834	0.173758
PRR12	11.457	3.51815	0.630716	0.173926
TRIM73	7.23061	2.85412	-0.641502	0.17395
AC107884.1	2.04505	1.03213	1.65788	0.173954
AC018462.1	5.08826	2.34717	0.922452	0.173955
FBXO28	22.682	4.50348	0.488313	0.173965
MSANTD3	5.29565	2.40481	-0.839912	0.174072
LINC00926	0.911773	-0.133253	-1.91385	0.174223
PLXNA2	13.2867	3.73191	0.850715	0.174254
SYNC	19.4744	4.28351	0.56284	0.174302
HNRNPA3	75.1708	6.2321	-0.240579	0.174515
MED11	4.46894	2.15993	1.14467	0.174598
FBXW11	54.7063	5.77363	0.296072	0.174672
MIEF1	10.3383	3.36993	0.673585	0.174748
TSTA3	4.41705	2.14308	-0.866827	0.174946
SETD3	15.1661	3.92277	-0.55434	0.175101
AL391244.3	0.670817	-0.57601	-2.11627	0.175274
GPR137C	144.76	7.17752	0.276748	0.175335
NANS	6.44222	2.68756	0.883287	0.175499
FKBP15	9.32994	3.22187	-0.626081	0.175636
PLK4	0.934821	-0.0972378	-1.54143	0.175643
SNX4	31.8144	4.99161	-0.35078	0.175874
RPL34-AS1	5.5043	2.46056	-0.94552	0.175885
VWA8	37.9677	5.2467	-0.391389	0.175914
TMEM39A	5.26263	2.39579	0.961192	0.176134
PPP1CA	18.5939	4.21676	-0.443047	0.176185
SHISAL2A	5.54873	2.47216	0.97887	0.176227
BBS9	29.4331	4.87937	0.436199	0.176281
PSG8	2.25175	1.17105	-1.14421	0.176442
NAIF1	1.34442	0.426982	-1.46703	0.176451
FUCA1	4.78399	2.25822	-0.77606	0.1765
CYTOR	1.94693	0.961204	1.66481	0.176635
CACNA2D3	24.9897	4.64326	0.981689	0.176694
DCUN1D2-AS	1.24687	0.318311	-2.06065	0.176763
SLF2	17.9518	4.16606	-0.528969	0.176939
RPL19	159.749	7.31966	0.213153	0.177171
MSMO1	43.7484	5.45116	-0.336823	0.177317
IPO11	8.57396	3.09996	0.81557	0.177577
CRYBG3	28.0337	4.80909	-0.595713	0.177661
TPGS1	10.6039	3.40653	0.723618	0.177785
LRGUK	4.87936	2.28669	1.14778	0.177857
CTNND1	21.1323	4.40138	0.4409	0.177943
NRCAM	196.887	7.62122	-0.18652	0.178304
ZMPSTE24	5.27433	2.39899	0.908987	0.178382
LMNB1	15.416	3.94636	0.556558	0.178674
URB1	6.37402	2.6722	-0.684465	0.178805
CCDC178	2.40341	1.26508	-1.21099	0.178892
RABL6	27.3876	4.77545	-0.345744	0.179419
IQCK	14.5893	3.86684	-0.591287	0.179576
CBFB	37.7753	5.23937	-0.318613	0.179612
NPFFR2	2.1469	1.10225	1.84286	0.179643
CLK1	14.1639	3.82415	-0.624075	0.179679
AC068205.1	5.30054	2.40614	-0.717174	0.179744
FBXO42	36.3652	5.18449	0.396231	0.179934
AC004943.2	17.807	4.15437	0.530534	0.17999
GSPT1	36.9089	5.2059	-0.333622	0.180392
RAB11B	28.8203	4.84901	0.448917	0.180712
ARF5	12.7129	3.66822	-0.58299	0.180771
MLLT1	6.335	2.66335	1.06223	0.180813
PPP1R15B	6.13258	2.61649	-0.729967	0.180958
AC007405.3	1.67937	0.747917	-1.309	0.181124
MCRS1	13.1851	3.72084	-0.560395	0.181223
ZDHHC11B	6.71136	2.7466	0.91769	0.181258
DNHD1	7.9962	2.99931	0.72473	0.181326
UGT8	8.05315	3.00955	-0.79832	0.181359
PLAGL1	1.53235	0.615747	-1.51504	0.181387
TRIQK	18.1657	4.18314	-0.514974	0.181629
ABR	27.0777	4.75903	-0.383688	0.182065
THUMPD2	14.9094	3.89815	-0.501475	0.182109
GK	3.87425	1.95392	-0.901405	0.182337
JPT1	286.001	8.15988	0.191371	0.182506
AL365356.1	4.04566	2.01637	-0.873223	0.182569
SPDYE2	9.61465	3.26523	0.661689	0.182623
CAPRIN2	8.1405	3.02512	-0.683639	0.182844
CSK	6.33536	2.66343	-0.745055	0.183328
COG5	38.8142	5.27851	0.404409	0.183457
CGGBP1	45.0957	5.49492	-0.311272	0.183576
RPL37A	129.151	7.01292	0.222473	0.183678
PPP2R3A	66.4726	6.05469	-0.345085	0.183694
SPRY2	2.58661	1.37106	1.36187	0.183937
CXXC1	4.08438	2.03012	-0.914592	0.184038
C19orf73	1.94276	0.958106	-1.27568	0.184045
ZFR	65.417	6.03159	0.308666	0.184148
ADAR	40.3796	5.33555	-0.306722	0.184383
SLITRK5	27.7491	4.79437	-0.437638	0.184653
PDE7B	1.16505	0.220391	-1.54202	0.184807
NUP160	32.8371	5.03725	-0.362595	0.184837
AC104389.4	1.25066	0.322684	2.18868	0.185056
WDR47	23.0971	4.52964	0.452703	0.18515
SLC7A1	13.0564	3.70668	-0.522734	0.185201
WDR31	4.04559	2.01635	-0.801076	0.185427
SPAG17	1.4172	0.503047	1.76753	0.185655
OSTM1	12.9411	3.69389	-0.49845	0.185658
AP3M1	16.9788	4.08566	-0.512205	0.185671
AC243773.1	2.23317	1.15909	-1.39932	0.185994
C17orf75	15.5724	3.96092	-0.461592	0.186059
SEMA4G	7.79746	2.963	0.789737	0.186199
PKP4	55.6247	5.79765	-0.311166	0.186301
ZUP1	10.972	3.45576	-0.613169	0.186363
DYNC1LI1	58.5284	5.87107	-0.248865	0.186376
AC020892.2	1.12036	0.163968	-1.48021	0.186392
USP14	35.7098	5.15825	0.403924	0.186732
COLQ	12.3531	3.6268	-0.527788	0.186869
PRKAB1	3.44975	1.78649	-0.837755	0.187013
LINC00461	3.85363	1.94622	1.21313	0.187079
LINC00471	1.44006	0.526128	-1.25182	0.18728
UBE3D	32.1022	5.0046	-0.423321	0.187476
RARRES1	6.28342	2.65155	-0.675969	0.18757
DPYD-AS1	6.63459	2.73001	0.883799	0.187607
CHMP2B	6.20906	2.63437	0.958158	0.187646
LRRIQ3	1.78398	0.835096	-1.52097	0.187885
LINC02542	1.1007	0.138417	-2.02705	0.188074
AC119150.1	1.68984	0.756888	1.84363	0.188261
LRPAP1	13.2185	3.72449	-0.454512	0.188267
AC015923.1	29.8624	4.90026	0.505329	0.188269
GRIK1-AS1	1.17883	0.237352	-1.68106	0.188287
ZNF675	29.6456	4.88974	0.419256	0.188338
SSX2IP	4.78037	2.25712	1.19406	0.188518
ITGA8	1.96312	0.973148	-1.43701	0.188706
CIP2A	1.88641	0.915646	-1.3319	0.188802
LSM8	16.6632	4.05859	0.50033	0.188854
MT1X	11.1006	3.47257	1.79001	0.188995
PCDHB9	1.18874	0.249439	1.86953	0.189107
KDM3B	32.7367	5.03284	-0.341464	0.189202
AL356481.1	3.24962	1.70027	-1.01955	0.18929
NT5C3B	29.4605	4.88071	-0.368054	0.189337
SCAPER	127.822	6.99799	0.191617	0.189348
SLC25A43	2.84885	1.51038	1.4423	0.189357
PPP3CA	133.25	7.058	-0.254321	0.189463
AC105389.3	1.89692	0.923656	2.45293	0.189486
CPNE3	16.6943	4.06128	-0.476592	0.189614
LRRIQ1	18.7372	4.22783	-0.562208	0.189646
RFLNB	3.06044	1.61374	-1.1569	0.189718
PHYHIPL	41.1038	5.3612	0.365868	0.189765
CCDC150	3.11163	1.63767	1.25115	0.189787
MAK	26.5123	4.72859	-0.404755	0.189859
KCNMB2-AS1	5.66269	2.50149	1.02362	0.190124
ASB13	3.45227	1.78755	-1.07052	0.190352
MEX3C	16.4798	4.04263	0.584371	0.190369
DNPEP	3.95518	1.98374	1.10629	0.190382
ROBO1	549.461	9.10187	0.540684	0.19041
CDHR1	0.480633	-1.05699	-2.64009	0.190435
RPS27A	190.644	7.57474	0.163581	0.190772
INSC	1.22946	0.298023	-1.67326	0.190777
TTC23	3.47741	1.79801	-0.974491	0.190784
AC092683.2	2.99213	1.58117	1.19769	0.19079
SLC50A1	4.38431	2.13235	-0.894371	0.190794
FLRT2	22.5716	4.49644	0.628725	0.190832
CHRNB1	5.03166	2.33103	0.9885	0.190884
MTPAP	9.47395	3.24397	-0.621005	0.191125
G3BP2	73.2273	6.19431	-0.231514	0.191261
KIAA1147	6.09785	2.6083	-0.679319	0.191326
RPL32	243.714	7.92905	0.247517	0.19147
SCGB2B2	36.2644	5.18048	0.44929	0.191725
NUP50	13.6818	3.77418	0.643073	0.191726
CPNE1	17.6994	4.14563	-0.425755	0.191758
STK36	2.25644	1.17405	1.37578	0.191936
ILK	17.1345	4.09883	-0.459536	0.192021
MLH3	12.1587	3.60392	0.576722	0.19205
AL359643.2	1.02014	0.0287641	-2.07653	0.192204
HIRIP3	10.5245	3.39568	-0.661405	0.192237
NPHP3-ACAD11	1.91991	0.941041	-1.35614	0.192458
CCDC97	6.19831	2.63187	-0.687283	0.192465
MCMBP	15.649	3.968	0.566129	0.192712
EXT2	21.8383	4.44879	-0.431479	0.192833
GOLGB1	56.5666	5.82188	-0.312021	0.192934
BAZ2B	144.785	7.17777	0.241841	0.193162
ZNF219	5.80696	2.53778	-0.717833	0.193193
TCF4-AS1	3.4837	1.80062	1.28896	0.193297
MCM6	2.81271	1.49196	1.35649	0.193384
FP236383.1	8.76104	3.1311	-0.673494	0.193407
CCDC24	8.62971	3.10931	-0.698797	0.1935
C12orf40	10.5305	3.3965	-0.621116	0.193507
SMIM19	20.9058	4.38583	-0.516635	0.193531
ABLIM1	32.399	5.01788	-0.386778	0.193603
MYPOP	2.6105	1.38433	-1.00215	0.193611
CHCHD4	3.37105	1.7532	-0.931352	0.194
FCHO1	6.12271	2.61417	0.835074	0.19405
HHIP-AS1	1.40729	0.492921	1.7494	0.194091
ZNF584	5.73973	2.52098	0.97135	0.194122
AES	46.5384	5.54035	-0.313898	0.194142
NDUFAF1	6.73847	2.75242	-0.774105	0.194205
XKR7	13.3493	3.7387	0.603894	0.194603
SNX29	24.8564	4.63554	0.456946	0.195043
HSPB8	3.27181	1.71009	-0.849951	0.195375
WHRN	1.27628	0.35195	1.72535	0.195385
CD9	1.12692	0.172384	2.5955	0.195711
SS18	19.6518	4.29659	0.488781	0.195786
GLG1	79.6302	6.31524	0.26129	0.195822
DIAPH1	11.8849	3.57106	-0.575628	0.195843
KLHDC3	16.8629	4.07578	-0.455496	0.196217
AL365204.1	3.82773	1.93649	1.0521	0.196507
PCCA-AS1	1.86987	0.902935	1.5091	0.196515
C6orf226	8.85718	3.14685	-0.56742	0.196584
TADA3	15.8376	3.98529	0.506147	0.196726
CCDC196	1.90203	0.92754	-1.13121	0.196772
UTP3	6.66368	2.73632	0.853224	0.196776
DBR1	4.19129	2.0674	-0.951607	0.196915
FAM155A	553.476	9.11238	0.178215	0.1971
SIKE1	13.3148	3.73496	-0.520293	0.197217
Z82217.1	1.045	0.0635015	-1.6137	0.197475
TMEM254-AS1	1.9448	0.959624	-1.10339	0.197487
GNGT1	20.061	4.32632	0.683008	0.197552
ZCCHC9	7.54681	2.91587	0.761917	0.197629
WASL	22.8391	4.51343	0.454973	0.197726
NOXRED1	1.48173	0.56728	1.56664	0.198135
GSTO1	8.81569	3.14007	0.642521	0.198159
SLC8A1-AS1	30.5614	4.93364	-0.363853	0.198399
IFFO1	3.7417	1.90369	1.31201	0.198569
CACNA1G	0.873991	-0.19431	-1.88438	0.198779
AC136604.2	2.11905	1.08341	-1.45113	0.198803
EIF4B	38.4082	5.26334	-0.312049	0.199018
RRAGA	19.4181	4.27933	0.49574	0.199026
IL12A-AS1	1.04709	0.0663857	-1.82402	0.199049
AC007347.1	1.63689	0.710961	-1.31048	0.199397
ZNF316	3.79572	1.92437	-0.922956	0.19948
RNF40	9.48705	3.24596	0.683085	0.199546
AC011447.3	13.5947	3.76498	-0.504441	0.199695
DPY19L2	6.1644	2.62396	0.891328	0.199877
FAM78B	33.3892	5.06131	0.393607	0.199995
LSM1	19.75	4.30378	-0.550158	0.200103
COX8A	0.455819	-1.13347	-3.6765	0.200156
GPAM	4.70184	2.23322	-0.821063	0.200178
PDLIM5	7.7305	2.95056	0.9528	0.200244
AP003096.1	2.10313	1.07254	-1.32783	0.200266
FSD2	3.12259	1.64274	-0.973635	0.200399
NCKAP5	7.83351	2.96966	1.08142	0.200399
AL357093.2	1.49143	0.576695	1.66071	0.20041
FANCI	2.62506	1.39235	1.32038	0.200455
TXNL4B	3.82523	1.93555	-0.818505	0.200772
TOGARAM1	35.4295	5.14688	0.349835	0.201105
ZNF844	6.67119	2.73794	-0.743732	0.201117
NDRG3	20.1098	4.32982	-0.434592	0.201295
STAM-AS1	1.9476	0.961696	1.60827	0.201325
ELMOD1	4.67244	2.22418	0.945803	0.201458
GSTZ1	5.45379	2.44726	-0.719011	0.201549
AC007529.2	1.97063	0.978655	1.89247	0.201589
SLFN5	3.40001	1.76554	-0.974622	0.201934
PI4K2B	0.525206	-0.929046	-2.74733	0.202126
ASNS	18.3841	4.20039	0.544166	0.202145
RAB40B	7.60969	2.92784	-0.589643	0.202174
CUBN	2.4388	1.28617	1.48332	0.202253
TMEM183A	6.8115	2.76797	-0.635625	0.202276
MCPH1	29.8424	4.89929	0.441788	0.20249
FYTTD1	23.4709	4.5528	0.427359	0.202545
FOXRED1	15.9104	3.9919	-0.46124	0.202611
SULT4A1	16.9598	4.08404	-0.424169	0.202675
STK38L	9.04582	3.17725	0.72489	0.202808
C19orf18	0.949151	-0.0752911	1.75659	0.203477
RAD9A	11.9151	3.57472	0.646626	0.203491
LRFN2	8.1973	3.03515	-0.700798	0.203497
GNPDA2	10.6871	3.4178	-0.577118	0.203515
AC022916.1	1.2794	0.355472	-1.71581	0.203569
CDC42BPA	95.2183	6.57317	0.222431	0.203659
TDP1	7.08793	2.82536	0.751216	0.20383
LINC01719	1.21707	0.283412	-1.69662	0.204032
AL450384.2	15.8859	3.98967	0.591063	0.204203
ARL1	9.47667	3.24438	-0.666474	0.204323
ZDHHC9	13.908	3.79785	0.586146	0.204371
CIC	13.3367	3.73732	0.576163	0.204444
STOX1	3.16096	1.66036	1.21136	0.204525
POLE	3.26593	1.70749	-0.866185	0.204668
RBP1	29.1891	4.86736	0.522911	0.204787
NACA	160.811	7.32923	0.191042	0.204894
C11orf24	4.72409	2.24004	0.969613	0.204981
CBX5	106.862	6.73961	0.218	0.205051
SELENOT	27.0108	4.75547	0.387972	0.205138
AP005059.2	1.72237	0.784393	1.58595	0.205206
MAP2	347.331	8.44017	-0.150898	0.205254
TEX9	16.0428	4.00386	-0.520864	0.205505
TDG	25.6398	4.68032	0.402717	0.205598
DNMBP	5.58102	2.48053	0.910095	0.2056
ARHGEF12	54.412	5.76585	-0.371613	0.20563
TSPYL1	22.0413	4.46213	-0.404195	0.205672
METTL3	8.41267	3.07256	0.71009	0.205739
CACNA1H	4.30183	2.10495	-0.841351	0.205793
N4BP3	1.69829	0.764085	-1.25693	0.206118
CDC16	16.9267	4.08123	-0.438267	0.206231
THAP7	6.08721	2.60578	0.94641	0.206257
EPN2-AS1	2.60353	1.38047	1.19696	0.206273
DNM1L	58.2136	5.86328	0.263827	0.206549
NUDT4	16.7992	4.07032	0.579768	0.206572
APOA1-AS	1.59136	0.670259	1.51645	0.206686
VOPP1	37.9411	5.24569	-0.36667	0.206794
TMEM101	5.44394	2.44465	0.844297	0.207042
SALL4	3.11793	1.64059	-0.99832	0.207376
LINC01828	1.65462	0.726501	-1.67178	0.207394
LINC02572	0.794915	-0.331128	1.86104	0.207415
GREM2	33.0865	5.04817	-0.497468	0.207439
FUT8	44.9725	5.49097	0.355378	0.207618
HIPK1	12.4225	3.63489	0.529365	0.207681
CCR10	1.88058	0.911178	1.5213	0.207763
BCL2	6.37534	2.6725	-0.752422	0.207801
AC016723.1	2.92459	1.54823	-1.23212	0.207841
MCCC1	12.0218	3.58758	0.628249	0.207952
COBL	1.47386	0.559604	1.83907	0.207956
CHAMP1	13.6159	3.76722	-0.500054	0.208006
AL160313.1	1.53963	0.622587	1.64826	0.208087
SCYL1	8.09678	3.01735	-0.59781	0.208361
LLPH	9.10731	3.18702	-0.55064	0.208416
CAND1	37.2374	5.21868	-0.305292	0.208672
C9orf24	20.0625	4.32643	-0.5492	0.208723
AC096642.1	1.07469	0.103916	-1.99016	0.208768
BOLA3-AS1	9.2479	3.20913	0.676731	0.208776
KIF27	10.5443	3.39839	-0.597774	0.208932
DVL2	4.69762	2.23193	-0.759444	0.209276
SPON2	3.21865	1.68646	1.2038	0.209345
ZNF613	2.61792	1.38842	-1.08327	0.209411
STAT5B	33.422	5.06273	0.35912	0.209437
LUC7L3	92.3122	6.52845	0.239808	0.209453
HAUS2	10.643	3.41184	0.681117	0.209537
AL023755.1	1.14213	0.19173	1.83159	0.209719
KIFAP3	55.1112	5.78427	-0.254739	0.209725
AP1M1	14.6753	3.87532	0.506023	0.209729
ZFYVE1	8.71052	3.12276	-0.601788	0.209751
BNIPL	1.08937	0.12349	1.82276	0.21014
ZNF217	5.33992	2.41682	0.889884	0.210265
CUL1	34.872	5.124	0.316007	0.210316
SWSAP1	2.89923	1.53567	1.18958	0.210394
ZNF710	16.7677	4.06761	0.53427	0.210489
MAP3K13	106.091	6.72916	-0.232044	0.210524
SNTB1	1.85175	0.888892	1.60387	0.210601
KDELC1	3.30302	1.72379	-1.00972	0.210627
CDKN3	1.40929	0.494967	-1.29762	0.210661
STUB1	30.1265	4.91296	0.373215	0.210736
TTLL9	7.11691	2.83125	0.840438	0.21089
LRP11	11.815	3.56254	0.550741	0.211048
KRAS	43.7993	5.45283	0.285603	0.211088
SMPDL3A	2.43992	1.28684	1.43641	0.211288
PFAS	3.92165	1.97146	1.10793	0.211394
PIK3CA	30.492	4.93036	0.38692	0.211435
RDH14	7.65818	2.937	-0.69354	0.211493
HACE1	16.0861	4.00774	-0.437504	0.211543
PER3	3.96675	1.98796	1.1839	0.211666
PREPL	45.3937	5.50442	-0.299917	0.211758
LRRC23	10.7891	3.4315	0.632301	0.211762
LAMB1	12.1504	3.60293	-0.643254	0.211822
ZNF780A	4.69999	2.23266	0.916187	0.211868
ZNF737	13.9332	3.80046	0.492721	0.211974
LINC01560	2.7424	1.45544	1.3927	0.211974
AC009133.1	11.5838	3.53404	0.563801	0.212163
SIAH3	3.5453	1.82591	-1.0184	0.212353
SIPA1L3	43.6865	5.44911	0.345966	0.212366
PABPC5	5.4769	2.45336	0.94973	0.212495
AC107375.1	1.78783	0.83821	-1.18198	0.212661
PSMD2	28.7629	4.84614	0.38803	0.21271
FAHD2B	5.46308	2.44972	-0.90644	0.212738
LRRC4	7.11773	2.83142	-0.705709	0.213115
KANSL1	74.2813	6.21493	0.266209	0.213126
AL049597.2	0.825874	-0.276007	-2.08234	0.213172
MMP24	21.8147	4.44723	-0.394872	0.213199
POLR3G	1.27747	0.35329	1.57508	0.2132
DHCR24	11.4691	3.51968	-0.529266	0.213267
LRP1B	82.9384	6.37397	0.654473	0.213433
AC231981.1	1.20981	0.274781	1.67675	0.213627
AL035413.1	14.262	3.8341	0.517166	0.213645
ADAM17	20.9429	4.38839	0.420806	0.213794
USP8	33.4974	5.06598	0.399295	0.214001
ANKRD9	1.01194	0.0171219	1.7156	0.214049
PDLIM4	11.377	3.50804	0.699368	0.214364
MAN1C1	3.24041	1.69617	1.22081	0.214385
UFM1	34.8021	5.1211	-0.359714	0.214439
TCFL5	4.91591	2.29746	0.904528	0.214493
AC138627.1	4.12003	2.04265	-1.06298	0.214554
MANSC1	2.68252	1.42359	-1.13362	0.214649
COL6A2	9.20312	3.20212	-0.62524	0.214713
SLC41A1	4.55302	2.18682	-0.811344	0.214842
FRY-AS1	5.45548	2.4477	0.814624	0.214878
HSPH1	17.7303	4.14815	-0.439573	0.214879
MRPL9	10.637	3.41101	0.63399	0.215061
TCEAL3	22.0522	4.46285	0.512138	0.215106
ATG9B	3.3162	1.72953	-0.939672	0.215179
HCN4	4.95929	2.31013	0.841142	0.215337
TBKBP1	2.6279	1.39391	1.14715	0.2155
KCNT2	86.8309	6.44014	0.312948	0.2155
LRP1	28.6891	4.84243	0.359216	0.215548
TPBG	0.461987	-1.11408	-3.59281	0.216041
AC093627.5	2.98777	1.57907	-1.00357	0.216095
SOD2.1	17.6376	4.14058	0.443583	0.216163
AC068135.2	0.819156	-0.28779	-1.66052	0.216209
GLIS3	4.86604	2.28275	1.77051	0.216237
PSMA1	22.5859	4.49735	0.47102	0.216251
GNPDA1	8.04481	3.00806	0.80018	0.216436
AC005258.1	1.24167	0.312276	-1.39831	0.216498
SNAI3	6.17212	2.62577	0.762335	0.216533
LRRC34	3.27088	1.70968	-0.904203	0.216662
GDF11	31.8827	4.9947	0.357736	0.216672
HPCAL4	2.46968	1.30433	-1.04616	0.216728
LHFPL6	17.9494	4.16587	-0.849754	0.216886
E2F5	10.0523	3.32945	0.636569	0.216944
STARD3	5.15786	2.36677	-0.751715	0.216947
ARMCX6	9.03172	3.175	0.739727	0.217064
BNIP2	13.805	3.78712	-0.543031	0.217169
CLSTN3	20.2981	4.34327	-0.455484	0.217218
SCGB1B2P	1.35425	0.437497	-1.3682	0.217225
ZBED4	19.8301	4.30962	0.449621	0.217393
CALD1	38.341	5.26082	0.347658	0.217456
CLPTM1L	8.2192	3.039	0.696386	0.217609
SERF1A	0.596728	-0.744855	-1.8464	0.217613
HP1BP3	53.5734	5.74345	-0.24457	0.217879
AC007344.1	0.98118	-0.0274105	2.2515	0.21796
PHLDA2	0.887617	-0.171991	-2.00564	0.217977
TPPP	4.20558	2.07231	-0.761851	0.21804
AL355001.2	2.83755	1.50465	-0.961497	0.218051
AC004233.3	0.661936	-0.595237	-2.03716	0.218129
AC231533.1	3.43728	1.78127	-0.8791	0.218184
SMAD5	22.8151	4.51192	0.472777	0.218381
ME2	26.5085	4.72838	-0.365261	0.21847
SRP72	24.6025	4.62073	-0.40942	0.218484
PTN	46.3643	5.53494	0.485892	0.218591
INCENP	1.68901	0.756174	-1.17846	0.218682
CASZ1	13.3369	3.73735	0.626884	0.218738
KCNB1	29.1394	4.8649	-0.334698	0.219048
ZNF746	4.83162	2.27251	-0.667917	0.2193
PPP1CC	40.003	5.32204	-0.294731	0.219737
STIL	1.07139	0.0994813	-1.38699	0.219744
USF1	3.92805	1.97381	1.07913	0.219785
C11orf87	2.50515	1.3249	-1.15191	0.219862
NAA30	9.3461	3.22436	0.64659	0.219862
ZNF180	5.26856	2.39741	-0.722027	0.219864
MPI	4.43544	2.14908	0.831331	0.219963
SHISA6	54.6131	5.77118	0.435713	0.220086
TMEM167B	13.6983	3.77593	-0.493212	0.22015
CPLX1	11.5209	3.52618	0.593245	0.220346
DIMT1	6.01462	2.58847	-0.706355	0.220777
STK35	6.12218	2.61405	0.860538	0.220859
MOK	8.04395	3.0079	-0.642155	0.220927
DOCK4-AS1	1.29792	0.376199	-1.51974	0.220935
AC005899.7	1.60091	0.678891	-1.33122	0.221071
CLEC2D	5.42916	2.44073	-0.708258	0.221293
GMEB1	9.83295	3.29762	0.660776	0.221295
ZKSCAN4	2.94641	1.55896	-0.982101	0.221358
TNIP1	3.44711	1.78539	-0.896429	0.221396
AMER2	19.5739	4.29086	0.50577	0.221492
NFIL3	15.4304	3.9477	0.501372	0.221583
AL021368.2	2.73242	1.45018	1.16396	0.221616
TMEM117	18.1866	4.1848	-0.574374	0.221668
POLB	16.0957	4.0086	0.507562	0.222014
STAT3	26.9339	4.75135	-0.364582	0.222042
ALG1	2.52494	1.33625	1.28891	0.22212
SMC1B	1.0775	0.107692	1.71142	0.222207
AC010616.1	1.45552	0.541536	1.75639	0.222225
AGPAT5	26.5915	4.7329	0.375556	0.222377
ANP32E	14.5897	3.86688	0.516563	0.222392
CYB561D1	4.50715	2.17221	0.913398	0.222447
AL121929.2	1.54132	0.624163	1.74487	0.223066
NAALADL2-AS2	62.593	5.96793	-0.366147	0.223248
FBXL14	11.5164	3.52562	-0.475372	0.22351
FITM2	2.66648	1.41494	1.12249	0.223514
TPR	43.5583	5.44487	-0.286582	0.22352
UNC50	9.4363	3.23822	0.638262	0.224008
TSC2	11.3468	3.50421	0.564092	0.224032
SRP19	20.8101	4.37921	0.47806	0.224119
ZNF394	4.50132	2.17035	0.843358	0.224166
ERI3	25.1235	4.65097	0.351048	0.224192
ZNF563	1.49581	0.580924	-1.52522	0.224591
TCEA2	14.5343	3.86139	-0.500076	0.224632
ARRDC3	21.7599	4.4436	-0.432643	0.224735
ZBTB48	4.9155	2.29734	0.960477	0.224807
DOLK	2.53615	1.34264	-1.11887	0.224811
CHRNB4	2.69539	1.4305	-1.14689	0.224861
ERG28	15.3691	3.94196	-0.505838	0.224903
POM121	24.5421	4.61718	-0.399856	0.225018
PITPNA	21.2908	4.41216	-0.434876	0.225035
LINC01358	0.717741	-0.478466	-1.86229	0.225171
ANP32A	38.0125	5.2484	0.344623	0.225294
ZFYVE16	40.3681	5.33514	-0.361489	0.225415
GFOD2	31.4947	4.97704	-0.355307	0.225421
FBXO22	35.7176	5.15856	-0.300327	0.225864
TAZ	8.0111	3.002	0.736389	0.226038
KIAA1257	3.77411	1.91614	1.06346	0.226041
GHITM	35.202	5.13758	-0.327977	0.226096
WNK3	32.6766	5.03019	0.361041	0.226194
SUGT1	26.138	4.70808	-0.370885	0.226359
BRCC3	16.9672	4.08468	-0.500686	0.226521
BCL9L	6.33897	2.66425	0.820399	0.226598
CDC73	18.3908	4.20091	-0.43015	0.226796
CCDC61	2.36511	1.24191	1.3747	0.226846
EGFLAM	2.04457	1.0318	2.18403	0.226864
AC008067.1	4.65002	2.21724	-0.762459	0.226979
NAAA	2.69549	1.43055	-1.029	0.227049
CCDC88A	163.793	7.35573	-0.182802	0.227144
MPV17L2	2.21068	1.14449	-1.07781	0.227272
AC108673.3	4.66625	2.22226	0.983177	0.227348
FBXL7	56.1117	5.81023	-0.44079	0.227806
AC009403.1	20.0379	4.32466	-0.464421	0.227876
INTS7	11.9113	3.57425	-0.459354	0.227894
TRIB3	2.85272	1.51234	1.17302	0.228183
DHODH	2.80755	1.48931	1.20172	0.228312
NR2F2-AS1	1.45877	0.544753	2.21992	0.228314
OVOL2	2.34497	1.22957	-1.08186	0.228335
LARP4	12.5264	3.6469	-0.442029	0.228359
CCSER2	72.466	6.17923	0.25747	0.228499
MACF1	191.948	7.58458	-0.167457	0.228527
THY1	23.3224	4.54364	-0.379748	0.228648
MAT2B	4.27657	2.09645	1.09697	0.228982
LINGO3	1.2092	0.274056	-1.53461	0.229084
LINC01896	9.58926	3.26142	0.676129	0.229192
SOCS6	11.1694	3.48148	-0.514692	0.229197
SLC6A15	39.7316	5.31221	-0.370933	0.229237
HMGCLL1	36.6752	5.19673	-0.365905	0.229293
CCDC157	4.39634	2.1363	-0.797159	0.229326
SKIDA1	15.6101	3.9644	-0.449494	0.229583
SPART-AS1	2.08507	1.0601	-1.16205	0.230162
KLHL29	27.4656	4.77955	0.516942	0.230184
TTC27	10.9614	3.45436	-0.553953	0.230216
MARK1	84.9983	6.40936	0.258197	0.23028
B4GALNT4	6.22395	2.63783	-0.723391	0.230377
MCRIP2	5.84831	2.54802	0.879074	0.230491
AP001505.1	1.07197	0.100265	1.74617	0.2306
SH3BGR	1.43675	0.522808	1.46523	0.230795
DLGAP2	23.5768	4.5593	-0.575928	0.230928
DNAJC7	31.2404	4.96534	0.315733	0.230962
GAS6	6.64286	2.7318	-0.569254	0.230973
SLC13A4	6.69418	2.74291	0.817439	0.230999
PURPL	26.5176	4.72888	0.605118	0.231074
AC008443.5	2.00868	1.00624	-1.09446	0.231128
WARS	7.95413	2.9917	-0.641279	0.231137
DNAAF5	4.0334	2.012	-0.840577	0.231225
AC016708.1	3.06135	1.61417	1.2698	0.231339
ARHGEF1	5.40289	2.43373	-0.731035	0.23156
SLBP	14.7822	3.88578	-0.412913	0.2316
ALKBH6	2.86347	1.51777	-1.00315	0.231734
ZNF438	14.633	3.87116	0.533275	0.231743
MAU2	14.5288	3.86084	0.484569	0.231885
LINC01224	2.28218	1.19041	1.30399	0.232036
RPSA	162.767	7.34667	0.202337	0.232057
ETFBKMT	2.79448	1.48258	1.17838	0.232169
DTNB	64.1323	6.00298	-0.252496	0.232217
ANKRD49	4.88375	2.28799	0.909777	0.232222
ATXN2L	21.9765	4.45789	-0.339368	0.232439
ZNF134	9.43448	3.23794	0.688988	0.232653
AL603839.3	9.3945	3.23182	-0.582552	0.232664
C2orf69	19.8086	4.30805	-0.428001	0.232685
PACS1	48.0684	5.58702	0.330513	0.232701
MORC4	2.78541	1.47789	-0.989402	0.232801
MAP3K19	1.13187	0.178714	1.96387	0.232879
AC079917.1	1.11969	0.163095	-2.95371	0.232921
CCDC90B	29.699	4.89234	0.351692	0.233112
TAPT1	11.614	3.53779	-0.453743	0.233366
ZNF331	17.8202	4.15544	-0.464453	0.233453
DHFR2	2.51648	1.3314	-0.946393	0.233685
PNPLA3	4.2431	2.08512	-0.810557	0.233746
RPL39L	6.2829	2.65143	0.743395	0.233962
C16orf74	2.89914	1.53563	1.03167	0.234039
FSTL3	1.17764	0.235903	-1.61698	0.234144
TDRD3	19.6362	4.29544	0.549832	0.234168
RPS19	296.293	8.21088	0.19253	0.234264
LINC00645	8.54251	3.09466	-0.716187	0.234402
ANAPC1	16.7464	4.06578	0.520203	0.234676
TBL2	4.32179	2.11163	0.995168	0.234706
ARRDC1	2.67753	1.4209	1.12162	0.23488
PMM1	7.43398	2.89414	-0.562189	0.235084
VAX2	3.1313	1.64676	-0.860699	0.235108
DCAF11	1.8767	0.908195	-1.12657	0.23514
DCXR	13.6573	3.7716	0.599722	0.235256
PTDSS1	9.2135	3.20375	0.639367	0.23526
MAGT1	3.46498	1.79285	0.970745	0.235315
MIR217HG	45.9419	5.52174	-0.356089	0.235605
PHLDB3	1.52983	0.61337	1.3766	0.235673
MAZ	24.7532	4.62955	-0.327214	0.235677
TFE3	3.64581	1.86624	0.868459	0.235699
MSC-AS1	7.76324	2.95666	0.879893	0.23572
AC018647.2	6.44069	2.68721	-0.686679	0.235821
PNKD	18.7511	4.2289	-0.389378	0.235854
IL1RAPL2	17.5621	4.1344	0.503876	0.235952
USP7	17.1566	4.10069	-0.461606	0.23598
HINT2	6.40024	2.67813	0.838102	0.235986
AC133550.1	1.76277	0.817845	1.48566	0.235992
GALM	5.16425	2.36856	-0.855846	0.236067
PALLD	52.5337	5.71517	0.371459	0.236089
MT-ND6	13.8721	3.79412	-0.444216	0.236162
CLPB	9.06597	3.18046	-0.584954	0.236168
HRK	29.0971	4.8628	-0.41856	0.236168
OOEP	161.72	7.33736	0.190738	0.236364
MOGS	6.99778	2.8069	0.704952	0.236491
COL4A2	10.6515	3.41298	0.612037	0.236526
AKT3	116.908	6.86923	-0.198373	0.236993
SMARCD1	22.3942	4.48505	-0.339046	0.236993
TIPIN	4.46055	2.15722	0.945537	0.237166
LAMC1	9.72836	3.2822	0.628223	0.237237
CDK11A	6.09365	2.60731	0.760476	0.237517
TMEM38A	15.6778	3.97065	-0.554339	0.237593
SPG7	26.1398	4.70818	-0.327572	0.237825
AC008966.1	0.615097	-0.701115	-1.95262	0.237852
NLN	47.2232	5.56142	-0.278935	0.238211
SMARCAD1	35.1758	5.13651	-0.320813	0.238229
PCDHB15	5.58414	2.48134	0.901532	0.238293
EPB41L1	45.5357	5.50893	0.319165	0.238431
CREBL2	10.6622	3.41444	0.556075	0.238458
JPH4	37.6002	5.23267	0.294208	0.238525
OGFOD2	1.4841	0.569585	-1.20316	0.238568
FANK1	1.12915	0.175232	-1.3722	0.238657
SLC1A1	13.6117	3.76678	0.635615	0.238683
ARID3B	27.9564	4.80511	-0.355228	0.238684
RPL3	110.474	6.78756	0.261257	0.238696
LINC01315	5.20377	2.37956	0.852701	0.238786
AC010226.1	4.0626	2.0224	1.05754	0.238982
NDUFB9	40.9505	5.35581	0.279412	0.239031
GLI3	1.12369	0.168239	2.15977	0.239104
FAM149B1	20.9772	4.39075	0.381498	0.239135
PSAT1	8.39323	3.06923	0.716793	0.239362
RPS6KA6	11.0204	3.4621	0.636865	0.239392
TMEM163	105.371	6.71933	0.30204	0.23952
QRICH2	1.94094	0.956754	-1.0149	0.239599
PLGLB1	6.81719	2.76918	-0.613457	0.23965
IER3	1.4785	0.56413	1.32527	0.239708
RBM4B	33.0642	5.0472	0.323359	0.239826
ANAPC10	28.7679	4.84639	-0.379102	0.239863
BOLA1	3.48747	1.80218	-0.797808	0.239874
THRAP3	60.8514	5.92722	0.254427	0.239875
PITRM1	5.7847	2.53224	0.81771	0.239972
AL157786.1	0.923268	-0.115179	1.77939	0.240004
ZNF518B	9.43402	3.23787	-0.578442	0.240008
ZNF774	2.9496	1.56052	1.02171	0.240045
SARS	36.9736	5.20843	0.305966	0.240127
AC100818.1	0.648989	-0.623735	-3.94679	0.240254
UTP14C	9.02645	3.17416	-0.577597	0.240404
MIR210HG	8.98085	3.16685	0.641372	0.240427
MYH14	1.06154	0.0861637	-1.45971	0.24068
TWSG1	15.5861	3.96219	0.454927	0.240825
RBM14-RBM4	4.48292	2.16444	0.90339	0.240915
RBM4	7.25352	2.85868	0.64253	0.24108
RCBTB2	4.00529	2.00191	1.06537	0.241098
GPN1	7.93151	2.9876	-0.548148	0.24125
DVL3	14.7292	3.88061	-0.425999	0.241286
RPL9	6.13021	2.61594	0.760606	0.241295
DDX52	20.3765	4.34883	-0.370598	0.241625
DDOST	15.3255	3.93786	-0.465239	0.24173
AC008522.1	7.59628	2.92529	-0.696832	0.241977
COX17	10.4097	3.37986	-0.531132	0.24219
KCNK10	10.2329	3.35514	0.682873	0.242365
TMEM97	18.1705	4.18353	-0.402004	0.242544
ZCCHC14	21.9947	4.45909	0.452868	0.242626
AC010884.1	3.68673	1.88234	-0.905382	0.242642
APBB1	23.1228	4.53125	0.392068	0.242762
RNF2	17.8227	4.15564	-0.35883	0.242999
SAMD14	18.3215	4.19547	0.433503	0.243076
KCNJ3	8.90529	3.15466	0.819843	0.243136
CACNG7	23.2541	4.53941	0.437774	0.243193
LENG9	4.30919	2.10742	0.959452	0.243254
LSM14A	47.7836	5.57844	0.283982	0.243268
PHF21A	57.9304	5.85625	-0.259729	0.243315
EBF1	385.834	8.59184	0.243274	0.243588
ZEB1-AS1	8.18252	3.03255	0.846653	0.243602
SNAPC4	3.50613	1.80988	-0.771874	0.243701
DHX29	19.1363	4.25824	-0.465789	0.243957
JDP2	1.7615	0.816801	1.38286	0.243968
FAM184B	16.4697	4.04174	0.501756	0.243999
CEP164	12.2206	3.61124	-0.445493	0.244106
NEUROG3	2.91783	1.54489	1.13456	0.244115
SNX14	21.0369	4.39485	0.464753	0.244188
SPDYA	6.2703	2.64854	-0.669612	0.244203
TTC17	101.056	6.65901	0.263751	0.244287
C11orf96	9.23509	3.20713	0.662395	0.244455
UBE4B	39.2669	5.29524	-0.29673	0.244566
STAT6	6.64257	2.73174	0.744554	0.244581
ZNF101	1.85783	0.89362	-1.0997	0.244616
MT-ATP6	344.599	8.42877	0.323848	0.244781
C3orf58	10.8356	3.43771	0.652228	0.244862
UNG	5.85804	2.55042	-0.668032	0.245176
PPFIA2	173.913	7.44222	-0.1933	0.245216
IGSF9B	10.6497	3.41274	-0.583291	0.245281
MIEF2	3.43524	1.78041	-0.778749	0.245294
SPAG6	2.56898	1.3612	1.36531	0.245436
HPF1	12.0822	3.59481	0.541078	0.245741
SYTL3	1.70549	0.770187	1.35835	0.245795
FBXW9	3.32499	1.73335	1.21278	0.245797
CHRAC1	3.34189	1.74066	1.22831	0.245906
AGAP2	5.66934	2.50318	0.875904	0.245945
LINC01600	1.22633	0.294343	-1.34172	0.245949
SLC36A4	34.4791	5.10765	-0.284648	0.246204
LMO4	97.9873	6.61452	-0.260193	0.246211
AC068756.1	1.2398	0.310108	-1.30613	0.246272
THNSL1	2.56123	1.35684	-1.02943	0.246289
ZNF527	5.06613	2.34089	0.894634	0.246377
UBE2M	24.1514	4.59404	-0.335503	0.246421
AC008764.6	1.00696	0.0100112	-1.522	0.246448
AL592494.3	0.684749	-0.546353	-1.55472	0.246518
TPCN1	3.99038	1.99653	-0.763257	0.246683
PCIF1	4.76062	2.25115	-0.710112	0.246853
ABCD2	2.30793	1.2066	-1.15334	0.247226
PIANP	14.0491	3.81241	-0.44894	0.24728
CCDC73	3.48104	1.79952	0.999046	0.247286
MLF1	9.71452	3.28014	0.606248	0.24733
TIMM21	6.26712	2.6478	0.700415	0.247345
UCHL5	13.7012	3.77623	0.499381	0.247413
TBC1D30	10.5769	3.40284	-0.486919	0.247562
TSNAX-DISC1	2.30709	1.20607	-0.94683	0.247609
AC127024.5	1.37515	0.45959	1.42946	0.247733
DOCK6	2.14075	1.09812	-1.10408	0.247836
AL590434.1	0.465347	-1.10362	-2.44053	0.248008
TET2	52.7583	5.72133	-0.263652	0.248131
GEMIN2	10.4507	3.38553	0.569774	0.248136
ZNF131	54.1921	5.76001	0.258897	0.248141
GREB1L	147.192	7.20155	-0.275532	0.248257
ALG1L2	1.2629	0.336737	-1.26815	0.248388
AC007614.1	19.0898	4.25473	-0.501771	0.248445
GSPT2	13.7986	3.78645	0.54495	0.248458
MAP9	36.1845	5.1773	0.33367	0.248605
AC107952.2	0.681009	-0.554255	-1.57218	0.248615
AC114689.3	2.17286	1.11959	-1.39377	0.248659
BBOX1-AS1	11.0397	3.46463	0.660461	0.248661
GAB2	53.6086	5.74439	0.342156	0.248667
SARAF	139.797	7.12719	-0.171778	0.248746
GNAS	551.775	9.10794	-0.212854	0.248783
AC027682.4	2.27474	1.1857	-1.15706	0.248991
PODXL	2.14632	1.10187	-1.11297	0.249098
ARHGAP44	43.5294	5.44392	-0.310082	0.249252
DONSON	5.65077	2.49845	0.968134	0.249286
EXOC2	26.7307	4.74043	0.349606	0.249434
CHRNA7	5.21739	2.38333	1.53402	0.249537
GDPD5	6.37382	2.67216	0.771935	0.249598
LSM7	57.69	5.85025	-0.258889	0.249632
AC091563.1	1.58849	0.66766	-1.24002	0.249652
AC079385.1	23.3845	4.54748	-0.426163	0.250125
PDPK1	20.5073	4.35807	0.490096	0.25036
TOP3A	10.3152	3.3667	-0.531559	0.250361
EVI5L	9.25739	3.2106	0.631946	0.250546
MTMR10	3.14991	1.65531	-0.806767	0.250561
DDX3X	23.3564	4.54575	0.386277	0.250564
ZNF516	19.6716	4.29804	0.442868	0.25066
UBXN8	2.30257	1.20325	1.1183	0.250719
TMPRSS11D	2.43882	1.28618	1.01937	0.250791
PLEKHM3	18.1186	4.1794	-0.421727	0.250801
AC009148.1	1.70522	0.769961	1.54904	0.250819
CYB5R3	17.0446	4.09124	-0.464636	0.250894
PGM5	2.99289	1.58154	1.18425	0.25106
ST3GAL2	21.8962	4.45261	-0.373377	0.251154
AC073343.2	11.7066	3.54925	0.536072	0.251158
GGCX	8.9604	3.16356	0.605228	0.251283
ZC3HAV1	1.39369	0.47891	1.45069	0.251401
FDX1	12.5774	3.65276	-0.503681	0.251487
ANKK1	1.23409	0.303443	1.67993	0.251536
ADGRL2	44.4341	5.47359	0.333475	0.251554
BMPER	3.70598	1.88985	-1.00258	0.251673
HEATR3	9.68056	3.27509	-0.535256	0.25173
MDH2	31.4673	4.97578	-0.303585	0.251808
YARS	16.546	4.04841	-0.444556	0.251812
ETV6	7.47425	2.90193	0.706797	0.251847
REEP5	34.5519	5.11069	-0.288348	0.251879
PQLC1	12.6514	3.66123	-0.492422	0.251951
LINC02076	0.518046	-0.948847	-3.74565	0.252066
TRPM4	3.21064	1.68286	1.02441	0.252148
CCNG2	19.2963	4.27025	-0.406132	0.252197
MMP24OS	8.77856	3.13398	0.833528	0.252723
ADGRA3	25.7902	4.68875	-0.374714	0.253208
TSSK3	1.1891	0.249867	1.3485	0.253236
SUSD5	0.764577	-0.387265	-2.80391	0.253264
RAP2B	4.81224	2.26671	0.787856	0.25334
ZFAS1	74.938	6.22763	0.269749	0.253447
MFSD4A	2.78514	1.47775	0.985915	0.253578
PCSK1N	162.102	7.34076	-0.161674	0.253625
ZNF41	4.72889	2.2415	-0.661094	0.253658
PGRMC2	15.2739	3.93299	0.466233	0.2537
IFT88	19.4668	4.28294	0.375173	0.253905
PLEKHA1	64.1507	6.00339	-0.245505	0.254113
BET1	7.84057	2.97096	0.608798	0.254155
NFKBIZ	1.63396	0.708369	1.35883	0.2543
NARS2	25.0857	4.64879	0.448469	0.254313
RPL13	283.918	8.14933	0.190274	0.254378
SYNPO	1.90259	0.927963	1.25664	0.254448
GCK	2.74023	1.4543	1.11565	0.254553
HCN2	4.73648	2.24382	0.806549	0.254605
TRMT1	2.82511	1.49831	-0.81684	0.254731
ZNF181	5.12318	2.35704	0.864611	0.254753
PDCD5	12.4547	3.63862	0.532366	0.254768
SPATA1	2.72083	1.44404	1.18333	0.254778
NTRK2	18.2084	4.18653	-0.913072	0.254979
AP000844.2	0.768845	-0.379236	-1.63207	0.255046
MRPS18B	26.5763	4.73207	-0.390219	0.255048
ARHGEF26	4.2749	2.09589	0.948649	0.25511
TENT4A	11.4197	3.51346	-0.458494	0.25527
TNFRSF1A	1.81875	0.862945	1.18455	0.25536
AC103855.3	12.8364	3.68217	-0.532241	0.255409
RASD1	3.52089	1.81594	1.20506	0.255454
PSME3	7.46548	2.90024	-0.568064	0.25554
WDR54	19.9705	4.3198	-0.417545	0.255585
POGZ	60.9846	5.93037	0.233241	0.255638
ZNF189	9.21607	3.20415	0.599024	0.255692
TAF15	65.9325	6.04292	-0.240195	0.255782
QPRT	34.9718	5.12812	-0.294128	0.255798
U73166.1	1.23736	0.307261	1.66062	0.255886
PRDX4	8.16449	3.02936	-0.541619	0.255888
TMEM151B	0.641471	-0.640544	-1.99497	0.255902
GNE	11.3687	3.50699	0.612697	0.255945
PRDM10	12.4535	3.63847	-0.461985	0.256065
STAT1	5.83727	2.54529	-0.646884	0.256116
AC022893.2	6.95573	2.7982	-0.65686	0.256117
LINC01933	1.81319	0.858528	1.41947	0.256271
COMMD5	3.76496	1.91263	-0.802434	0.256568
MBNL2	18.3334	4.1964	-0.46869	0.256571
AC069155.1	2.31554	1.21135	-1.0615	0.256622
TECPR1	9.16916	3.19679	-0.5229	0.256662
MED15	17.9508	4.16598	0.474181	0.256701
TAF8	3.47695	1.79782	-0.882342	0.25672
RICTOR	41.941	5.39029	-0.317885	0.256951
CCDC59	11.3121	3.49979	-0.459966	0.256965
ZNF596	2.60587	1.38176	-0.844362	0.257133
MCMDC2	1.38078	0.465484	-1.2892	0.257343
IER3-AS1	1.07743	0.1076	-1.4946	0.257572
PTPRT	31.4013	4.97275	0.519719	0.257733
HS3ST2	110.436	6.78707	-0.283845	0.257827
ST5	16.6601	4.05832	-0.47708	0.257835
MDN1	16.8249	4.07252	0.452246	0.258134
PIGK	10.4131	3.38033	0.61601	0.258151
PPM1L	95.2357	6.57343	-0.249934	0.258262
LINC01562	0.548234	-0.867136	-1.81127	0.258394
GPT2	5.92649	2.56718	0.778061	0.258497
CDK4	11.0938	3.47168	0.55466	0.258499
AC104123.1	11.351	3.50475	0.759297	0.258963
CYC1	22.1088	4.46655	-0.413381	0.258999
RBM12B	19.327	4.27255	0.426122	0.259036
LINC01684	0.545648	-0.873958	-2.18923	0.259134
LINC02588	9.33656	3.22289	0.78865	0.259268
LMNB2	5.66051	2.50093	-0.776552	0.259314
TMEM217	1.40637	0.491977	-1.13822	0.259343
MAP3K1	9.48701	3.24595	-0.571444	0.259348
SRP54	24.9044	4.63833	0.34949	0.259367
COG2	6.59966	2.72239	-0.618496	0.259381
NCAM1	392.474	8.61645	-0.127706	0.259395
CPNE5	6.72004	2.74847	0.721604	0.259431
C14orf119	11.1086	3.47361	0.531007	0.259454
LIPE-AS1	25.186	4.65455	0.38154	0.259459
LRRC26	3.65501	1.86988	0.949514	0.259999
AC017083.1	1.04782	0.067386	-1.39912	0.260056
FAM206A	5.61612	2.48957	-0.672806	0.260101
STX10	2.84554	1.5087	0.994809	0.260231
ACBD6	78.8483	6.30101	0.219887	0.260402
TEX41	29.2401	4.86988	0.882268	0.260509
GPLD1	9.9802	3.31907	0.581191	0.260585
LINC00492	0.972169	-0.0407217	1.61024	0.260644
PCOLCE	2.90906	1.54056	0.987669	0.260929
ANKRD45	1.72976	0.790574	-1.1968	0.261131
IGSF21	8.76952	3.1325	0.630935	0.261167
PEA15	12.2453	3.61416	-0.514207	0.261204
DNAJC4	7.75377	2.9549	-0.570074	0.261232
GFAP	1.33732	0.419349	2.32966	0.261241
MADCAM1	3.85935	1.94836	-0.865035	0.261297
SLC26A5	4.24967	2.08735	-0.695035	0.261387
LINC00407	1.41609	0.501917	-1.1873	0.261516
STRIP1	8.77674	3.13368	0.592894	0.261546
NGLY1	17.5389	4.13248	-0.45147	0.261699
ZNF595	5.57977	2.48021	-0.61159	0.261813
UBE3A	108.696	6.76416	-0.185804	0.261865
ARL6IP5	84.523	6.40127	-0.216613	0.262158
ASB14	4.62288	2.20879	0.831399	0.262364
PLCB2	0.394882	-1.34051	-2.51949	0.262375
ZNF12	9.77843	3.2896	0.526037	0.262389
SLC12A3	1.39228	0.477451	1.3634	0.26246
RBSN	13.5282	3.7579	-0.4513	0.262509
CDK11B	11.0309	3.46348	0.65753	0.262714
KDM5D	8.69969	3.12096	0.596944	0.262774
SESTD1	75.4159	6.2368	0.264082	0.262841
ZBTB10	27.4328	4.77783	0.349375	0.263112
PRKAA2	27.4958	4.78114	0.390003	0.263115
LINC02254	9.95689	3.3157	0.700108	0.26317
SMAD7	0.770268	-0.376568	-1.50139	0.263211
CKMT2	3.73391	1.90069	1.01899	0.263613
BNC2	71.8561	6.16704	0.366596	0.263784
FAM222B	48.56	5.6017	-0.234465	0.263824
AC239809.3	0.7168	-0.480357	-1.62572	0.263834
AUTS2	164.603	7.36285	0.193233	0.263982
GNG4	50.7839	5.6663	0.273657	0.263987
CLBA1	2.26163	1.17736	-0.97033	0.264179
BUD31	19.9135	4.31567	0.399752	0.264293
TRMT10C	16.8314	4.07308	-0.374781	0.264462
KIF1B	217.287	7.76346	-0.166594	0.26459
CELF4	143.682	7.16674	-0.191953	0.264619
SVIL	46.2107	5.53016	0.372831	0.26473
AC097468.2	2.18992	1.13088	-1.13237	0.264765
EDEM1	2.7274	1.44753	1.31767	0.264844
SCG2	12.3804	3.62998	0.72364	0.265241
AC008591.1	11.0109	3.46086	1.10096	0.265241
TIMM17B	29.973	4.90559	-0.338524	0.265308
LRRTM1	1.26012	0.333567	-1.17053	0.265587
SCN8A	47.7065	5.57612	0.254472	0.265788
PDE6A	1.45503	0.541048	1.42939	0.265792
ARFGEF1	73.8744	6.207	0.224593	0.265886
SPATA24	1.57458	0.65497	1.41553	0.265977
FIRRE	83.1032	6.37683	-0.216997	0.266018
DHX33	4.2602	2.09092	-0.690507	0.266044
MT-CO1	1221.99	10.255	0.370249	0.266045
IGHMBP2	3.08284	1.62426	-0.834898	0.266092
PODNL1	1.20701	0.271443	-1.31565	0.266105
GPR39	3.3034	1.72395	1.07452	0.266351
SLC25A16	13.6622	3.77211	0.560082	0.266378
CDK5RAP1	13.015	3.7021	-0.510601	0.266422
SPATA6L	8.35508	3.06265	0.700379	0.266506
BSDC1	24.5722	4.61896	-0.343111	0.266632
ARF4	38.3747	5.26208	-0.343508	0.266734
AC021092.1	2.89466	1.53339	-0.966629	0.26688
TECTA	1.33672	0.418693	-1.161	0.266976
NCS1	37.2584	5.21949	0.3957	0.266992
SLC7A5	4.72221	2.23946	0.929411	0.267166
AL359706.1	13.9025	3.79728	0.455396	0.267177
DNAH17	2.84986	1.51089	-0.91309	0.267391
ARRB1	13.8659	3.79347	0.517481	0.267418
XPO5	103.812	6.69782	0.199991	0.267548
MAGEA4-AS1	8.00715	3.00129	-0.646002	0.267657
ACAT1	12.3611	3.62774	0.524809	0.267812
MAPK12	5.18839	2.37529	0.923818	0.26788
TERF2IP	132.865	7.05382	-0.169748	0.267912
AL139260.1	17.576	4.13553	0.438841	0.267943
SNAP91	129.04	7.01168	-0.199183	0.26805
PTRH1	7.95424	2.99172	-0.512428	0.268152
MTHFR	14.3635	3.84434	-0.463559	0.268169
MGST2	18.8749	4.2384	0.429141	0.268344
FBXO10	1.26161	0.335264	-1.24283	0.268484
G2E3	22.3404	4.48158	0.441056	0.268754
AC138904.3	3.78469	1.92018	-0.982619	0.268899
SRSF2	21.1045	4.39948	-0.332878	0.269071
SCN5A	0.689395	-0.536597	-1.66026	0.269092
ELK4	4.05776	2.02068	0.823612	0.269099
MAD1L1	15.6361	3.96681	-0.438093	0.269274
GAR1	5.54672	2.47164	0.767054	0.269491
RHOBTB2	6.09485	2.60759	0.762587	0.269497
RHEB	44.1496	5.46433	-0.284504	0.269499
S100A4	1.35988	0.443479	1.76908	0.269501
GLIPR1	1.42839	0.51439	-1.05322	0.269789
FDFT1	40.2088	5.32944	-0.32147	0.269799
STK24	17.0334	4.0903	-0.370621	0.269815
TMEM25	7.36471	2.88063	0.658937	0.270152
CTTNBP2NL	46.0274	5.52442	0.251485	0.27032
USP37	18.8514	4.2366	0.403158	0.270382
ZDHHC4	8.26959	3.04781	0.607623	0.270418
AL391704.2	0.819868	-0.286536	-1.75639	0.270459
ERCC8	30.8088	4.94527	0.336293	0.270518
AC022558.2	15.3513	3.94029	-0.427165	0.27055
C6	1.20986	0.274842	-1.63549	0.270551
RAB11FIP3	28.8399	4.84999	0.343484	0.270671
DLG4	19.1128	4.25647	0.415937	0.270746
GPC5	192.879	7.59155	0.647378	0.270942
ABCA7	7.40122	2.88776	-0.583704	0.271016
VWA5A	4.04513	2.01619	-0.803003	0.271215
TUBB4B	39.8587	5.31682	-0.259204	0.271222
TP53BP2	6.51412	2.70357	-0.60041	0.271243
LRPPRC	27.1128	4.7609	0.336604	0.271525
MAATS1	3.1379	1.6498	-0.766258	0.271567
PPP1R12B	51.1234	5.67591	0.255244	0.271591
NDUFS8	27.2947	4.77055	-0.3425	0.271595
XXYLT1	18.1748	4.18387	0.490689	0.271663
CLSPN	1.54267	0.625426	-1.15696	0.271738
AC138123.1	8.5214	3.09109	0.53727	0.271751
RNF208	9.9913	3.32067	-0.539563	0.271878
AL133410.1	1.87974	0.910535	-1.03163	0.27199
TCHH	5.59113	2.48314	0.767613	0.271993
AC067852.2	1.53863	0.621648	1.36193	0.272081
GTF3C2	11.3093	3.49944	-0.513228	0.272275
PKD2	42.7438	5.41764	-0.255611	0.272345
TAB2	34.1674	5.09455	-0.285573	0.272463
CALN1	30.064	4.90997	-0.46579	0.272486
LINC00997	0.625201	-0.677608	-1.61373	0.272569
RPL35A	200.151	7.64494	0.189715	0.272676
ELP1	14.2934	3.83727	-0.407254	0.272766
KIF13A	12.137	3.60134	0.673061	0.27285
RGS6	15.7971	3.98159	-0.55515	0.272977
POFUT1	6.82527	2.77089	-0.56199	0.273162
PYCR1	4.04502	2.01615	0.945045	0.273224
ING3	5.6756	2.50477	0.839621	0.273255
RPS8	420.279	8.7152	0.192649	0.273453
GRB2	52.9769	5.72729	0.268336	0.273462
LINC00534	3.7036	1.88893	1.09212	0.273577
ADAMTS7	2.78847	1.47947	-0.978515	0.273655
IFI27	2.58147	1.36819	1.38037	0.273676
FNDC5	16.7341	4.06472	0.427908	0.273704
CA5B	13.0276	3.70349	-0.412386	0.273716
WDR59	22.518	4.49301	-0.34591	0.273914
ARHGAP42	4.37361	2.12882	1.02942	0.27402
IQCH-AS1	4.40382	2.13876	0.901077	0.274197
DNAAF4	7.13686	2.83529	-0.606132	0.274202
RNF219	26.9995	4.75486	-0.274793	0.274289
RPE	7.61233	2.92834	-0.493944	0.274295
PRRT1	1.25645	0.329351	-1.35552	0.274425
TMTC4	27.3844	4.77528	0.339195	0.274776
RTF1	61.803	5.94961	-0.224831	0.274924
TMEM138	4.98701	2.31817	0.727953	0.275154
AL078459.1	17.2712	4.1103	-0.353859	0.275161
CDK17	35.061	5.1318	0.303539	0.2753
PPRC1	3.20467	1.68018	-0.801223	0.275367
AC007193.1	1.09126	0.125994	-1.38811	0.275636
RLIM	19.4348	4.28057	0.400972	0.275667
EMC4	19.8333	4.30985	0.371468	0.275888
C11orf71	6.37847	2.67321	0.67277	0.276043
GRAMD4	6.74072	2.7529	-0.689094	0.276054
FRS2	30.7577	4.94287	-0.31331	0.276149
SCFD2	33.4791	5.06519	0.294403	0.276278
OSTF1	6.319	2.6597	-0.670942	0.276338
LIX1-AS1	10.7082	3.42064	-0.523821	0.276355
FN1	8.35039	3.06184	1.15631	0.276419
SYVN1	2.73	1.4489	1.04011	0.276631
ATP8B1	6.53648	2.70851	0.721686	0.276695
TAB1	8.44094	3.0774	-0.599	0.276816
N4BP2L1	2.94434	1.55794	0.959465	0.276852
ZNF543	3.24034	1.69615	-0.788096	0.276883
RFX6	1.00075	0.00108077	-1.15265	0.277038
GTF2IRD1	46.8715	5.55064	-0.268898	0.277207
WDR45B	18.3226	4.19555	0.403314	0.277222
NAB2	3.19316	1.67499	-0.859095	0.277323
B4GALT7	2.65569	1.40909	-0.898354	0.277367
ZWINT	0.455695	-1.13386	-2.30136	0.277381
SUPT4H1	19.7177	4.30142	0.43186	0.277382
CACNG8	17.8652	4.15908	-0.443676	0.277458
PIP4K2B	19.4942	4.28498	0.472311	0.27756
PTPN2	16.1307	4.01174	0.495143	0.27764
RBM15	2.19581	1.13475	1.19328	0.277651
ARPP21	1.95133	0.964455	1.15428	0.277745
C6orf99	2.75903	1.46416	0.948277	0.277867
CCDC159	1.71091	0.774767	1.53868	0.277897
PELI2	45.7598	5.51601	0.310158	0.278017
ZNF229	6.01775	2.58922	0.7589	0.278096
RASSF4	3.53097	1.82006	-0.691308	0.278148
AC103736.1	2.81834	1.49484	-0.962339	0.278247
FAM133B	11.329	3.50195	-0.495998	0.278304
LHX4	4.37329	2.12872	-0.912981	0.278412
APP	251.053	7.97185	0.159244	0.278476
CEP350	55.1623	5.78561	-0.280262	0.278562
LINC01725	3.90754	1.96626	-1.00712	0.278716
SLC25A36	69.5939	6.12089	-0.219009	0.27916
DHRSX	37.8483	5.24215	0.323962	0.279176
AC025181.2	2.13176	1.09204	-0.92597	0.27924
ZNF337	15.8966	3.99064	0.392084	0.27945
NUDT16L1	10.6214	3.4089	-0.481976	0.279484
AC079447.1	20.7014	4.37166	0.400353	0.279634
NFYB	13.8117	3.78782	-0.429749	0.279691
FAM217A	2.56731	1.36026	-0.825223	0.279737
CTBP2	56.4735	5.8195	-0.232481	0.279783
AC093879.1	36.5499	5.19179	-0.317154	0.279887
RNF122	7.94465	2.98998	0.639779	0.2799
TMF1	22.1761	4.47093	0.400614	0.280267
AC073389.2	3.87941	1.95584	0.834308	0.280356
GPCPD1	12.7324	3.67043	-0.483232	0.280363
FO393418.1	1.94038	0.95634	1.35656	0.280382
URI1	38.7937	5.27775	0.27447	0.280409
BCDIN3D-AS1	1.48052	0.566102	-1.01182	0.280426
CLMP	63.6771	5.9927	-0.405819	0.280436
RABGGTB	11.067	3.46819	0.512188	0.280628
AC092123.1	2.61953	1.38931	-0.982213	0.280698
RFESD	1.17185	0.228794	-1.414	0.280762
AHCTF1	19.0436	4.25124	0.416	0.280914
CDKN1C	48.2544	5.59259	-0.274457	0.28105
TMC4	0.748	-0.418889	1.70579	0.281165
PPFIA4	15.9912	3.99921	0.429004	0.281188
PCBP1	45.861	5.51919	0.24963	0.281198
LINC01185	1.33713	0.419143	-1.26472	0.281251
TNR	1.74873	0.80631	1.49782	0.281313
MGME1	7.00316	2.80801	-0.651496	0.28136
INO80	23.3736	4.54681	-0.379712	0.281619
U2SURP	36.4772	5.18892	-0.299065	0.281667
NTRK1	1.49104	0.576321	1.39299	0.281686
AL138686.1	17.6608	4.14248	-0.407449	0.281772
ZNF333	8.53873	3.09402	-0.505258	0.281795
MRPL21	10.5418	3.39805	-0.441319	0.281905
NF1	123.407	6.94727	0.190616	0.282084
SUGP2	34.6382	5.11429	-0.37078	0.282102
GPR156	3.08227	1.62399	0.989701	0.282208
GRID1	46.5813	5.54168	-0.269373	0.282214
CCDC66	34.7139	5.11744	-0.292406	0.28224
AC092422.1	5.35283	2.4203	-0.849741	0.28249
AFDN	98.9974	6.62932	-0.184712	0.282513
SNX25	16.5876	4.05203	-0.427865	0.282615
AL445686.2	1.31436	0.394356	-1.15252	0.282806
PROCR	2.3475	1.23112	1.13435	0.282808
TRH	2.512	1.32884	-0.833211	0.282819
STON2	14.7931	3.88685	0.449234	0.28284
RB1CC1	68.6776	6.10177	-0.205471	0.282883
CYB5R1	7.44146	2.89558	-0.52324	0.282966
C9orf147	6.89829	2.78624	0.835578	0.282989
SLC27A1	7.69883	2.94464	0.732521	0.283092
AC011815.2	1.48843	0.573789	-1.30452	0.283162
CFAP57	1.85877	0.894348	-1.09857	0.28323
AZI2	22.9442	4.52006	0.393373	0.283231
LZTR1	4.42024	2.14412	0.697639	0.283366
AC009779.2	4.76769	2.25329	0.768597	0.283412
HS3ST3B1	10.0939	3.33541	0.589624	0.283483
HOMER1	39.6447	5.30905	0.283217	0.283661
AL451062.1	1.9884	0.991608	-0.950785	0.283801
PHYKPL	11.3016	3.49846	0.556234	0.283865
NYAP1	9.86347	3.3021	0.530115	0.283934
AC012174.1	0.974867	-0.0367226	1.58817	0.284012
NEU3	4.68087	2.22678	-0.724454	0.284139
LINC02001	16.1947	4.01745	0.446879	0.284144
RUNDC3A	22.281	4.47774	0.358925	0.284149
LINC01707	2.87333	1.52272	1.16886	0.284226
PSMG3	13.6229	3.76796	-0.424438	0.284357
AL592182.2	0.432706	-1.20854	-2.01461	0.284455
RMC1	6.51926	2.70471	-0.618152	0.28446
INTS10	22.9856	4.52266	0.352422	0.284529
SFMBT1	5.89766	2.56014	0.718701	0.284541
GALNTL6	52.1048	5.70335	0.654085	0.284687
DUSP14	3.05051	1.60905	1.08145	0.285277
CCDC85A	4.09071	2.03235	0.810549	0.285325
C1S	7.1643	2.84083	0.676556	0.285337
MCM8-AS1	1.69016	0.75716	-1.25283	0.285339
AC234582.1	1.57937	0.659347	1.23392	0.285447
C21orf2	4.67786	2.22585	-0.730189	0.285513
CPS1	0.797071	-0.32722	-1.49651	0.285593
WDR43	14.9936	3.90627	0.442069	0.285905
FAHD2A	9.56369	3.25757	0.517153	0.285955
MAP4K5	68.9196	6.10684	-0.246151	0.285964
ZNF777	5.96221	2.57585	0.732589	0.286174
DCAF17	10.5198	3.39503	0.590353	0.286185
SKAP2	11.4018	3.51119	0.572942	0.286382
DNAJB12	6.45897	2.6913	-0.66747	0.286463
RNMT	50.9852	5.67201	-0.229897	0.286526
AC087276.2	4.08128	2.02902	-0.651801	0.286579
TBC1D19	38.2153	5.25608	-0.274749	0.28664
OST4	55.7601	5.80116	-0.238624	0.286676
TTC30B	1.41869	0.50456	1.28816	0.286766
JAM2	4.14267	2.05056	0.920343	0.286815
LYRM2	37.8916	5.24381	-0.273564	0.286875
WTIP	2.21577	1.14781	1.02242	0.287103
NUDT15	6.05156	2.59731	-0.612207	0.287117
AL513164.1	7.66127	2.93758	-0.586596	0.287286
AP000766.1	1.80815	0.854514	-1.02897	0.287402
ATP2A1-AS1	1.66831	0.738391	-1.1355	0.287465
MCL1	14.062	3.81373	-0.449866	0.287683
PCYT1B	3.2517	1.70119	-0.914449	0.287725
NOVA2	44.9738	5.49101	-0.237041	0.287763
ACHE	16.8218	4.07226	-0.374917	0.288305
AC105411.1	1.26886	0.343529	-1.0278	0.288327
AP005328.2	1.66059	0.731697	1.25023	0.288373
ETV1	9.51675	3.25047	0.729185	0.288473
MOSPD1	5.98618	2.58164	-0.553972	0.288578
DGKI	125.208	6.96818	-0.191177	0.288663
TMUB1	4.92499	2.30012	-0.675153	0.288796
FANCE	1.82181	0.865373	-0.943199	0.288818
SPARCL1	7.17828	2.84364	1.7041	0.289037
MTIF3	19.4688	4.28309	0.399085	0.289083
PAPPA2	8.78172	3.1345	1.02707	0.2891
CENPE	2.11131	1.07814	-1.08043	0.289222
CBARP	4.90716	2.29489	0.780621	0.289374
PDCL3	4.13315	2.04724	-0.64747	0.289524
TEX264	6.48866	2.69792	0.634447	0.289605
ZNF778	8.35699	3.06298	-0.526637	0.28964
AC012464.1	1.66108	0.732122	-1.03185	0.289749
HES4	33.3035	5.0576	-0.301145	0.289824
LSAMP-AS1	5.50322	2.46028	-0.621818	0.28984
GORASP1	2.21513	1.14739	1.13947	0.289896
FAM151B	3.02396	1.59644	0.958083	0.289897
FARSB	19.3507	4.27431	-0.354917	0.2899
ZNF557	5.73827	2.52062	0.702467	0.289929
TCF25	60.3704	5.91577	0.20242	0.290152
SNRPA	8.95655	3.16294	-0.513509	0.290168
JADE3	9.49704	3.24748	-0.583993	0.290237
POLR1C	15.0331	3.91007	0.473649	0.290394
VAT1L	12.2613	3.61605	0.55272	0.290432
PAM16	1.20226	0.265749	-1.39713	0.290523
DZIP1L	1.50938	0.593954	1.39205	0.290827
PYGB	15.3221	3.93754	0.409566	0.29089
SMAGP	1.33786	0.419922	-1.21939	0.291203
ZNF429	20.9234	4.38705	-0.29787	0.291263
IGSF1	53.3122	5.73639	0.287236	0.291274
TBC1D9	64.0445	6.001	0.269405	0.291368
HOXB-AS1	1.72038	0.782724	-1.10692	0.291424
TACR3	2.42155	1.27593	1.22926	0.291445
AL356056.1	1.76695	0.821259	-0.934002	0.291529
ERLIN1	3.37232	1.75374	-0.866242	0.291585
SELENOF	25.2052	4.65565	0.327967	0.291764
YPEL5	26.2531	4.71442	-0.290913	0.291789
KIF5A	61.2031	5.93553	0.213746	0.291837
SYT17	1.87619	0.907806	1.17384	0.291857
KIF26B	107.986	6.7547	0.257466	0.291897
PLET1	1.12954	0.175737	-1.39463	0.292049
NR1H3	2.89313	1.53263	0.952017	0.292086
CINP	8.80856	3.13891	-0.471139	0.292242
THAP10	1.94449	0.959391	1.14705	0.292299
HDAC7	6.82034	2.76984	0.669834	0.292306
BAG1	19.2381	4.2659	-0.407504	0.292427
C12orf49	10.5051	3.39301	0.496103	0.29247
ELMO3	1.13746	0.185818	-1.30654	0.292521
SUOX	3.94491	1.97999	-0.740519	0.292688
AC015878.1	22.4803	4.49059	-0.428635	0.2931
AC010618.3	7.20512	2.84902	0.653751	0.293111
[truncated: 13,761 more rows]

## Sheet: Monoculture GSK3B DEGs
Gene	baseMean	log2baseMean	log2FoldChange	pvalue	label
AL645608.1	8.05449	3.00979	0.200884	0.704014
AC004540.1	4.86026	2.28103	0.149866	0.830701
PIK3CA	32.0582	5.00262	0.0273467	0.908129
LIMS1	21.1795	4.4046	-0.0086934	0.978537
CTTN	62.3881	5.9632	-0.0999641	0.622951
AC012306.2	8.66925	3.11591	-0.362672	0.400379
EFEMP1	1.41649	0.502318	-0.809596	0.453461
VWA3B	0.451765	-1.14635	-1.85214	0.608095
HS3ST5	2.39437	1.25965	0.559833	0.52733	NRF2
SESN1	8.88068	3.15067	0.426007	0.391931	NRF2
COL4A1	0.733046	-0.448023	0.399051	0.837793	NRF2
IRS1	12.1245	3.59986	0.132189	0.736189	NRF2
MT1E	0.128451	-2.96071	0	1	NRF2
SPRED1	6.32943	2.66207	-0.0643857	0.904618	NRF2
RAB3C	90.7176	6.50331	-0.112453	0.495491	NRF2
NR2F2	3.22568	1.6896	-0.161683	0.869562	NRF2
MEIS1	2.50943	1.32736	-0.329702	0.637103	NRF2
RORB	0.181247	-2.46397	-2.93477	0.795115	NRF2
MT2A	0.138466	-2.85239	-5.18872	0.498761	NRF2
GSK3B	139.47	7.12381	-0.48116	0.00565439	Target_gene
SLC35F4	1.81752	0.861975	2.53976	0.0543035
POU6F2	10.4332	3.38311	2.31318	0.00309619
AC093627.5	1.4799	0.5655	2.30078	0.0815231
NKX6-2	1.1769	0.234994	2.2565	0.239496
PIGO	1.36794	0.452004	2.16278	0.104235
ATP6V0E2-AS1	2.81713	1.49423	2.00465	0.0671927
ARHGAP19-SLIT1	2.5262	1.33697	1.89835	0.0833202
PVALB	1.86984	0.902913	1.89569	0.133704
SNX25	4.38078	2.13119	1.88709	0.0185502
AP001160.2	1.76777	0.821932	1.87733	0.083589
SCLY	2.02236	1.01604	1.84559	0.114835
CALCB	1.39713	0.482467	1.82411	0.152189
DCAF12L2	1.35233	0.435449	1.81336	0.115715
AC010864.1	1.85512	0.891514	1.78638	0.125352
C21orf62	1.35879	0.442319	1.77032	0.230505
AC073389.1	2.46262	1.30019	1.75177	0.100131
STC1	1.78347	0.834685	1.74451	0.14564
PILRA	0.754507	-0.406395	1.69481	0.247511
BRPF1	6.3337	2.66305	1.67796	0.0285834
ANKRD18B	1.91547	0.9377	1.65671	0.153982
ZNF560	2.1816	1.12539	1.64014	0.091241
IL27RA	2.16731	1.1159	1.63729	0.135671
MICALL2	3.76138	1.91126	1.6186	0.0620087
AC091980.2	2.87844	1.52529	1.6108	0.110734
KRTAP5-AS1	6.27292	2.64914	1.57541	0.0179771
AC108047.1	1.83864	0.878642	1.55647	0.162926
GCNA	2.49021	1.31627	1.53718	0.112713
PAPPA2	10.9068	3.44716	1.53584	0.0698854
AC018643.1	1.10047	0.138125	1.53247	0.219008
AL157938.3	5.91683	2.56482	1.50187	0.0323958
NGB	0.961962	-0.0559488	1.49991	0.280715
ADAM9	3.03437	1.6014	1.49636	0.0709257
FALEC	2.77022	1.47	1.49547	0.0942071
BTBD11	4.88107	2.2872	1.46096	0.126068
DIO3OS	1.88385	0.913687	1.45717	0.231593
CENPE	1.45266	0.538695	1.42982	0.303333
AC015961.2	1.35699	0.440414	1.42739	0.24148
RAB12	7.96896	2.99439	1.42054	0.0109334
SLC2A8	4.69538	2.23124	1.4205	0.0539694
CCDC85A	3.52579	1.81795	1.4193	0.0800627
BORA	0.763549	-0.389207	1.41339	0.32913
SEMA3D	8.50644	3.08856	1.41248	0.0522503
P2RY1	1.20434	0.268243	1.40734	0.298287
SPATA6L	1.79253	0.842	1.40685	0.153399
OLIG3	0.786021	-0.34736	1.4008	0.392032
AC011900.1	1.42536	0.511326	1.39889	0.278449
AC004943.2	0.7612	-0.393653	1.39393	0.359772
TMEM234	5.93683	2.56969	1.38206	0.0305084
CA5B	3.77656	1.91707	1.37623	0.126908
C2orf88	1.1703	0.226874	1.37236	0.252421
FABP3	3.02239	1.59569	1.37086	0.217884
TMEM243	2.69768	1.43172	1.3702	0.100863
AL163051.1	4.01203	2.00433	1.35967	0.197607
CSMD1	2.0916	1.06461	1.35293	0.168487
ABCB10	7.55273	2.917	1.35293	0.0277714
Z97989.1	2.97049	1.5707	1.34229	0.103495
ZEB2	7.52096	2.91092	1.3406	0.0879356
HS3ST3A1	1.46363	0.549548	1.33378	0.246988
GPR83	1.85444	0.890986	1.31398	0.265351
FOXO6	3.55527	1.82996	1.31185	0.238553
XDH	1.40759	0.493225	1.30396	0.254918
SEMA4B	3.39578	1.76374	1.30097	0.106245
LDB2	4.39024	2.1343	1.29244	0.0815533
AC044849.1	1.54518	0.627772	1.28715	0.328086
SH3RF3	1.89188	0.919824	1.28219	0.213337
ZNF324B	2.57186	1.36281	1.27813	0.200943
KCNAB1	3.09702	1.63088	1.27438	0.133588
FSTL1	2.54491	1.34762	1.27426	0.249291
POLA2	0.818778	-0.288456	1.27308	0.378509
DNAH6	3.36066	1.74874	1.26028	0.163487
AC107373.2	0.830064	-0.268706	1.25838	0.364398
TFB1M	8.44647	3.07835	1.25687	0.0315453
AL731563.3	1.37139	0.455636	1.25663	0.253136
NEDD9	0.683724	-0.548515	1.25201	0.408995
AL390964.1	1.378	0.462571	1.24991	0.380006
SEMA3B	0.916238	-0.126206	1.24674	0.386807
AC013731.1	2.59262	1.37441	1.23581	0.181778
CACHD1	4.60009	2.20166	1.21827	0.107499
AC005332.4	5.79265	2.53422	1.21518	0.0772404
TSPAN11	2.19495	1.13419	1.21124	0.316518
SIPA1L3	4.65001	2.21723	1.20983	0.1055
ERI2	3.47159	1.7956	1.20862	0.132421
MIPOL1	3.69478	1.88549	1.2057	0.133098
FO704657.1	0.91	-0.136061	1.20358	0.444387
AP002360.2	2.7571	1.46315	1.20169	0.166821
AL928970.1	5.50554	2.46088	1.19897	0.104486
AC008966.1	1.30872	0.388151	1.19755	0.31763
ARHGAP27	1.50011	0.585068	1.19717	0.285056
TRANK1	0.699023	-0.516589	1.19657	0.461129
AP001505.1	4.45479	2.15536	1.19141	0.104665
FRMPD4	1.69702	0.763006	1.19073	0.212261
SASS6	8.60633	3.1054	1.18946	0.0711821
VPS18	5.42334	2.43918	1.18799	0.0705232
HSF2BP	0.941549	-0.086892	1.18617	0.434846
PLEKHG4B	1.5542	0.636173	1.17969	0.257086
SDSL	1.22298	0.290401	1.17596	0.35361
PPIAL4G	2.26481	1.17939	1.16813	0.24477
AMY2B	1.52279	0.60672	1.16477	0.327516
SLC24A4	0.729782	-0.454463	1.16235	0.446323
SHOX2	3.34638	1.7426	1.16017	0.277324
ADAMTS19	1.01535	0.0219763	1.15921	0.389152
ZNF263	10.1996	3.35044	1.15669	0.0501049
MOB3B	4.99789	2.32132	1.15199	0.131301
AC001226.2	2.82655	1.49904	1.14482	0.173313
NFYC-AS1	2.41831	1.274	1.14236	0.212413
AC020928.1	6.30416	2.6563	1.13866	0.144036
LHFPL3	0.540978	-0.886359	1.1363	0.458811
TMEM100	1.82108	0.864791	1.13356	0.323096
PALB2	5.15835	2.36691	1.13178	0.135383
ADPRHL1	2.20184	1.13871	1.13026	0.361958
TP53I13	3.11515	1.6393	1.12643	0.222814
SLC27A1	3.65482	1.8698	1.12355	0.186495
PPP5D1	1.8792	0.910122	1.12253	0.272667
ANOS1	0.948791	-0.075837	1.1217	0.43579
TP53I3	11.1619	3.48051	1.11993	0.0409652
CHODL	2.59775	1.37726	1.11758	0.195693
TMEM233	1.63682	0.710894	1.11573	0.295575
SERHL2	2.41857	1.27416	1.11447	0.465619
TRIM56	1.72005	0.782453	1.11398	0.327897
ZDHHC11B	3.438	1.78157	1.11132	0.173058
FPGS	4.608	2.20414	1.11008	0.116844
AGAP4	2.64452	1.40301	1.10617	0.226103
SERTAD2	9.85196	3.30041	1.10195	0.0189934
MPZL3	0.8816	-0.181804	1.0997	0.424358
SLC2A1-AS1	1.40838	0.494036	1.09124	0.375209
PTGIS	2.17713	1.12243	1.09024	0.223501
GOLGA6L10	1.96999	0.978186	1.08493	0.276672
C1orf74	2.61324	1.38584	1.08482	0.27712
CEP192	7.49323	2.90559	1.08233	0.159897
AC120053.1	3.26457	1.70689	1.0823	0.152557
POP1	6.29461	2.65412	1.08048	0.111516
MEN1	7.59556	2.92516	1.08035	0.036933
GGACT	1.01787	0.0255578	1.08029	0.46071
LENG9	3.048	1.60786	1.0782	0.202845
KCNK6	0.706025	-0.502209	1.07616	0.532339
TMEM143	5.34314	2.41769	1.0757	0.106237
DGAT2	2.08087	1.05719	1.07534	0.299599
ITPRIPL2	1.57402	0.654454	1.07527	0.364935
KCTD4	0.647289	-0.627519	1.06754	0.497404
AC137630.2	1.65742	0.728938	1.06699	0.372843
ZNF468	4.47576	2.16213	1.06013	0.112339
FMO5	1.43334	0.519383	1.05947	0.38648
ITSN2	9.65695	3.27157	1.05845	0.0387101
IL1RAP	2.69685	1.43128	1.05763	0.255293
ZNF165	0.970298	-0.0435002	1.05712	0.415532
NDC1	3.11564	1.63953	1.05435	0.180196
LGI1	7.31921	2.87169	1.05189	0.0673145
MGAT5B	8.17176	3.03065	1.0515	0.0410875
RASGRF2	0.92404	-0.113973	1.05056	0.510601
AAED1	1.38893	0.473969	1.04641	0.378332
CNNM4	3.82374	1.93498	1.04345	0.166046
SCRG1	2.1141	1.08004	1.04288	0.289807
KTN1-AS1	0.771213	-0.374799	1.04004	0.460751
TMC7	2.35097	1.23326	1.03918	0.25149
AC245140.2	2.36472	1.24167	1.03825	0.222816
TNFSF12	0.84626	-0.240826	1.03719	0.402296
TOM1L1	4.26899	2.09389	1.03702	0.388215
CMPK2	1.41141	0.497139	1.03692	0.363137
AC104009.1	1.34427	0.426828	1.0352	0.410187
SHMT1	0.879251	-0.185653	1.03361	0.410625
USP6NL	10.6109	3.40748	1.03308	0.0256575
ABLIM2	4.79548	2.26168	1.03147	0.149012
PSKH1	2.59643	1.37653	1.02798	0.267413
PLPPR4	2.41523	1.27216	1.02752	0.274533
C3orf18	3.96753	1.98824	1.02457	0.146288
AC016705.2	1.7519	0.808917	1.0237	0.305129
CD55	8.55746	3.09718	1.02349	0.0900006
AC124045.1	4.19492	2.06864	1.02166	0.149855
EGFR	1.23828	0.308338	1.02133	0.413667
C18orf54	2.31555	1.21136	1.02073	0.318107
AL137003.2	1.1298	0.176065	1.02006	0.385762
TBCEL	5.4452	2.44498	1.01723	0.147647
EHD4	0.67465	-0.567789	1.01719	0.466342
GNAT3	0.653563	-0.613603	1.01666	0.560771
CHRDL1	1.18176	0.240936	1.01663	0.44583
LINC00973	3.33902	1.73943	1.01659	0.252505
MYLPF	2.081	1.05728	1.0149	0.322779
KLHL21	2.99249	1.58135	1.01336	0.318941
AC073610.3	0.561185	-0.833452	1.01086	0.576183
HAUS8	1.4338	0.51984	1.01	0.408288
PIGB	2.39159	1.25797	1.00597	0.265862
NCK1-DT	4.98075	2.31636	1.00334	0.116323
AC106707.1	7.91643	2.98485	1.00095	0.181795
AL592182.2	1.69513	0.761397	1.00094	0.426572
C8orf58	2.7632	1.46634	0.999929	0.263628
CRISPLD1	5.82943	2.54336	0.996632	0.105401
PLEKHG1	2.59531	1.3759	0.996578	0.287263
NDUFV2-AS1	6.72538	2.74962	0.996452	0.0864809
SMIM10L2A	5.66316	2.50161	0.99563	0.0826263
IQSEC2	3.22204	1.68797	0.993644	0.218731
BDH2	2.639	1.39999	0.992661	0.300973
PRKCD	1.85222	0.889253	0.988723	0.309418
ZNF404	2.85706	1.51453	0.986938	0.259716
ACAD9	7.75781	2.95565	0.983977	0.0690643
PTTG1	0.596733	-0.744843	0.977619	0.560673
LSR	1.4763	0.561988	0.975613	0.429895
RNF213	1.98977	0.992599	0.97359	0.268174
PRRG3	7.01568	2.81058	0.973055	0.0792495
CDC14B	2.19522	1.13437	0.970528	0.294264
RNF182	3.96573	1.98759	0.969631	0.214265
PLCB3	1.82021	0.864102	0.969135	0.395063
LINC01139	6.0279	2.59166	0.96733	0.131451
PRUNE2	5.48583	2.45571	0.966636	0.185479
REXO5	1.55765	0.639371	0.966565	0.493495
SPSB2	2.8699	1.521	0.966303	0.231289
AC012645.1	6.27035	2.64855	0.965546	0.101083
CXCR4	0.746076	-0.422606	0.958904	0.593154
GOLPH3L	6.40528	2.67926	0.958479	0.137859
AC103952.1	4.40713	2.13984	0.956683	0.179775
MEIS2	10.1028	3.33668	0.956165	0.243738
TGFB1	1.41681	0.502649	0.955941	0.424051
AC025165.5	1.56749	0.648456	0.955341	0.331743
AP001462.1	3.25327	1.70189	0.955113	0.204422
CNTNAP4	2.84911	1.51051	0.954636	0.237877
S100A6	1.80067	0.848532	0.95298	0.444328
CCNE1	4.01574	2.00567	0.950643	0.179436
YJU2	8.00872	3.00157	0.948759	0.0776858
ZNF710	8.25132	3.04462	0.947335	0.0746704
TTLL5	7.04159	2.8159	0.943989	0.0717454
ZNF491	1.56624	0.647304	0.94349	0.372572
NUP43	5.19832	2.37805	0.942271	0.157916
NDUFA4L2	5.66928	2.50317	0.940271	0.217027
PAX6	0.473629	-1.07817	0.940024	0.599865
PNPO	3.71401	1.89298	0.938811	0.198187
ADM5	1.60018	0.678233	0.938743	0.403009
POC1B	1.95333	0.965938	0.934769	0.35636
HOXB2	2.82904	1.50031	0.93441	0.309662
BTD	2.65998	1.41141	0.934058	0.229909
DRC3	3.10894	1.63642	0.933278	0.268115
TMEM123	0.733744	-0.446651	0.932691	0.54627
ALDH16A1	2.60901	1.3835	0.932522	0.252384
RGS9	6.66124	2.73579	0.932123	0.11924
WFIKKN1	2.324	1.21661	0.931651	0.314057
SV2C	6.34886	2.6665	0.929816	0.186872
AC093227.1	2.87744	1.52479	0.92876	0.30176
FARP2	8.01788	3.00322	0.928573	0.103469
OTUD7A	10.9019	3.44651	0.927728	0.0818777
SLC7A6OS	12.0136	3.58659	0.925602	0.0638776
CLCC1	8.21324	3.03795	0.922863	0.128443
AP002433.1	1.92509	0.944927	0.922312	0.321361
PUS1	4.55907	2.18874	0.918801	0.202727
FURIN	3.06795	1.61728	0.918151	0.263233
PPP1R1C	21.0666	4.39688	0.917644	0.0849235
GPR89B	2.83901	1.50539	0.917155	0.316465
OSCP1	5.66205	2.50132	0.916947	0.179466
SERPINB1	2.27604	1.18653	0.91693	0.33554
MEI4	0.413433	-1.27428	0.916749	0.625015
MSRA	6.12352	2.61436	0.91543	0.163449
AC008764.6	1.30023	0.37877	0.913852	0.473636
PER2	4.35989	2.12429	0.912914	0.194242
AMOT	2.20959	1.14378	0.91063	0.30468
AP000866.2	1.89488	0.922107	0.90992	0.340972
SMTN	1.89784	0.924355	0.90712	0.382414
FBXL6	3.46373	1.79233	0.903108	0.225435
MOCS1	1.4861	0.571528	0.901612	0.338963
AL596451.1	0.670362	-0.576988	0.897765	0.543211
MED11	7.65365	2.93615	0.895588	0.0921997
AC058791.1	2.1812	1.12512	0.895547	0.311736
GUCD1	6.93891	2.79471	0.895388	0.101619
GPR63	5.582	2.48078	0.894001	0.192543
ARSK	6.79416	2.76429	0.892425	0.199894
BAG3	2.57448	1.36428	0.891134	0.282012
CENPK	1.31162	0.391351	0.889815	0.383184
D2HGDH	2.46905	1.30395	0.889325	0.336537
ATAD3B	3.91445	1.96881	0.887398	0.282575
CYP51A1-AS1	0.529841	-0.91637	0.88683	0.710913
SNX22	1.28648	0.363431	0.886771	0.494881
ABCB9	6.96902	2.80096	0.883582	0.0993702
EPHA10	6.58521	2.71923	0.883295	0.212788
MYO1C	7.23803	2.8556	0.883269	0.147638
LRTOMT	3.28269	1.71488	0.879947	0.259797
CTNNA3	0.550988	-0.859907	0.879865	0.62393
ARSG	2.72935	1.44856	0.879319	0.288825
AL162426.1	5.39162	2.43072	0.878566	0.169476
ZNF273	2.68475	1.42479	0.878548	0.298102
MICALL1	5.57567	2.47914	0.878152	0.143737
TUBB6	1.43417	0.520213	0.87815	0.419668
BEGAIN	9.60793	3.26423	0.875284	0.0749973
LINC02024	1.99595	0.997078	0.872519	0.344819
NABP1	2.96134	1.56625	0.869874	0.328447
DDX59	7.81786	2.96677	0.869824	0.0931749
RARA	3.0721	1.61922	0.867543	0.288478
RTP1	2.22271	1.15232	0.867321	0.282395
SLC26A10	1.95334	0.965946	0.867288	0.398918
AC015967.1	1.1562	0.209395	0.86623	0.47309
WNT9A	1.28893	0.366177	0.865913	0.473824
TRPV2	0.593191	-0.75343	0.864459	0.633967
RAD9A	5.22889	2.3865	0.862271	0.214381
PQLC2	4.61729	2.20705	0.862062	0.21088
STOX1	3.67978	1.87962	0.861889	0.272981
STAC3	0.923518	-0.114788	0.861701	0.549261
ARRB1	4.33411	2.11574	0.861435	0.200096
CARNMT1	3.92593	1.97303	0.858699	0.248352
SEPSECS	2.8653	1.51869	0.858536	0.315533
DHRS12	3.74887	1.90645	0.85698	0.303976
ATL3	5.48804	2.45629	0.856536	0.272363
RNLS	1.78595	0.836689	0.855214	0.406581
PIK3CD	3.33462	1.73752	0.854963	0.283427
SLC26A11	7.46894	2.9009	0.850875	0.142316
SMARCD2	5.16932	2.36998	0.850252	0.20894
GRHL1	2.92926	1.55054	0.847854	0.366478
GPR68	0.720907	-0.472115	0.846465	0.6142
PPP2R3B	6.28349	2.65157	0.844541	0.238552
ZC3H11B	0.45908	-1.12318	0.84352	0.667734
PDK3	3.16678	1.66302	0.843428	0.285642
TMEM63C	3.71017	1.89149	0.842793	0.247632
AP003486.1	5.01301	2.32568	0.840499	0.203839
THAP9-AS1	10.036	3.32712	0.8402	0.101278
JOSD2	2.68876	1.42694	0.83946	0.296428
LINC00467	5.92442	2.56667	0.838253	0.17655
MARVELD1	4.17623	2.0622	0.835233	0.24201
SHLD2	10.9506	3.45294	0.834286	0.0716652
RRNAD1	4.16605	2.05868	0.832785	0.246661
ZNF174	6.18086	2.62781	0.832254	0.156331
HEMK1	4.76424	2.25225	0.831763	0.244272
MBD6	7.68757	2.94253	0.831283	0.187154
PMEL	4.28107	2.09797	0.830345	0.392951
GCK	1.13564	0.183508	0.828724	0.497183
NRP1	3.94465	1.9799	0.825729	0.263998
SLC29A1	3.32056	1.73143	0.824671	0.320761
AC027601.4	2.14185	1.09886	0.8238	0.409336
SLC4A4	0.783725	-0.351581	0.823655	0.625512
TTC7A	3.72812	1.89845	0.823492	0.280637
AC137932.3	2.50406	1.32427	0.822665	0.444178
PEX11A	2.65121	1.40665	0.820563	0.377625
SCARB1	3.67204	1.87658	0.819133	0.275832
CXXC1	13.5685	3.76218	0.818064	0.0598965
PIRT	3.34054	1.74008	0.817285	0.437009
RTL9	0.657153	-0.605698	0.816798	0.650462
VAMP3	6.65041	2.73344	0.815622	0.23775
AC003681.1	12.468	3.64016	0.814517	0.0942264
SALL1	7.4752	2.90211	0.814166	0.138838
PPFIA2-AS1	0.569776	-0.811534	0.812736	0.642544
DUSP5	0.355906	-1.49043	0.811015	0.702213
SPRED3	5.38434	2.42877	0.810301	0.212595
USP35	4.53066	2.17972	0.807966	0.279104
ELP4	7.85547	2.9737	0.806721	0.166861
BCL3	1.62451	0.700007	0.806349	0.502627
ZGLP1	3.06724	1.61694	0.806256	0.283336
TLX3	12.6857	3.66513	0.806164	0.15444
SGSM3	2.50137	1.32272	0.804108	0.369751
BAMBI	1.91519	0.937487	0.803515	0.455759
KANSL3	8.88909	3.15204	0.799374	0.126004
GAA	5.59717	2.4847	0.798606	0.227457
CXorf56	7.3526	2.87825	0.79719	0.132103
PNP	3.29298	1.71939	0.795574	0.299636
AC060834.2	2.23376	1.15947	0.793736	0.315708
HSD17B11	4.91957	2.29853	0.793409	0.194797
RAP2C-AS1	3.19692	1.67668	0.793384	0.428048
KCNN1	3.07081	1.61862	0.791607	0.339879
LRRC55	9.19989	3.20162	0.791198	0.135573
QPCTL	0.694026	-0.526938	0.790944	0.672436
NTN1	0.511836	-0.966247	0.790784	0.67955
DEGS2	2.22952	1.15673	0.790447	0.383823
AC005726.5	9.53713	3.25356	0.790089	0.138402
ARHGEF10	3.76161	1.91135	0.789518	0.282924
DSCAML1	0.629181	-0.668454	0.788791	0.610007
PPP1R12C	3.27923	1.71336	0.788447	0.311488
BCAN	1.09054	0.125047	0.788092	0.544967
COLGALT2	2.5542	1.35287	0.787661	0.393806
SYNJ2	0.986717	-0.0192915	0.78716	0.539525
RNASEH2C	21.2867	4.41188	0.786854	0.0184752
ZNF517	2.30238	1.20313	0.786514	0.41495
P2RX5	2.61881	1.38891	0.785212	0.381731
AL592430.1	0.731859	-0.450362	0.784802	0.556933
DUSP23	5.11034	2.35342	0.784125	0.210002
IAPP	0.939471	-0.09008	0.78307	0.643941
SLC9A3R1	3.0877	1.62653	0.78295	0.332415
PIDD1	2.22899	1.15639	0.782011	0.408183
ZNF611	7.40437	2.88838	0.781167	0.149688
YJEFN3	15.3062	3.93605	0.780812	0.0515181
PTPRZ1	3.04925	1.60845	0.780061	0.325482
B3GNT4	5.27107	2.3981	0.777448	0.337434
DIRC2	6.68079	2.74002	0.776568	0.220117
BRINP3	9.47997	3.24488	0.775313	0.139645
INPP5J	5.50757	2.46141	0.77482	0.296555
LINC00649	0.677263	-0.562213	0.772616	0.636044
ZSCAN22	1.85853	0.894165	0.772133	0.375192
SYT12	0.525486	-0.928275	0.7719	0.656397
PITX2	21.3498	4.41615	0.771762	0.148732
LINC01322	1.73101	0.791614	0.771265	0.494184
SLC41A1	4.48475	2.16503	0.77045	0.329316
AL513548.1	5.48103	2.45445	0.77045	0.231829
FAM239B	3.81417	1.93137	0.769614	0.271868
KLHL29	6.70705	2.74568	0.76919	0.1683
OSBPL10	2.73731	1.45276	0.768839	0.433091
HGH1	1.15424	0.206948	0.767486	0.506835
RHBDL2	1.10777	0.147661	0.767325	0.531465
TRAF3IP2	3.25392	1.70218	0.766761	0.316451
ZNF784	1.60858	0.685789	0.76633	0.477987
ZNF350	6.43733	2.68646	0.765277	0.179053
ZNF862	1.70159	0.766885	0.764532	0.417049
MAK	0.74008	-0.434247	0.763849	0.704519
PIGL	7.67138	2.93949	0.763816	0.206392
MAFF	0.405585	-1.30193	0.761073	0.668163
AC008676.1	3.14926	1.65501	0.759716	0.454528
CCM2L	0.746762	-0.421279	0.759659	0.595779
PHYKPL	6.7021	2.74461	0.759226	0.165669
LAMB1	3.92269	1.97184	0.758525	0.297726
ISL2	13.5486	3.76007	0.758303	0.155637
AHRR	1.40548	0.491064	0.758172	0.462698
PIGK	10.3066	3.3655	0.757742	0.0921508
KIAA1217	0.933095	-0.0999039	0.75699	0.545789
ZNF585B	6.56685	2.7152	0.756036	0.234123
LCMT2	7.1362	2.83516	0.754662	0.200608
FAM214B	14.1161	3.81927	0.753686	0.0443798
PON2	6.68831	2.74164	0.75341	0.220447
ICMT	14.8654	3.89389	0.752245	0.0497282
UBR5-AS1	0.703664	-0.507042	0.750884	0.609073
CATSPERZ	2.26266	1.17802	0.750171	0.506508
MED26	3.90761	1.96629	0.750127	0.262617
ANKRD7	1.58509	0.664565	0.749858	0.390214
MMP23B	1.01544	0.0221044	0.749635	0.600591
ZBTB3	2.24158	1.16451	0.748763	0.427702
TTC13	12.9276	3.69238	0.748651	0.134788
LETM2	6.97552	2.8023	0.747347	0.200978
GMEB2	3.90222	1.9643	0.746592	0.285696
PARP4	1.49892	0.583925	0.746504	0.51266
AC005224.4	2.43165	1.28194	0.745705	0.495506
HHLA3	4.6268	2.21002	0.74465	0.329227
KIAA1614	0.646056	-0.630269	0.744128	0.675182
TIMP1	0.425409	-1.23308	0.743595	0.725877
KIZ-AS1	0.453449	-1.14099	0.742977	0.699806
FRMPD1	1.0207	0.0295549	0.741534	0.595974
EPDR1	1.90787	0.931961	0.741346	0.487505
CBX8	6.45569	2.69057	0.741241	0.199493
ZSCAN5A	3.49522	1.80538	0.741223	0.355608
MIR99AHG	0.36536	-1.45261	0.741009	0.768316
STK38	19.4473	4.2815	0.739739	0.0623615
AL357055.3	3.03971	1.60394	0.736773	0.339088
ADPRM	5.03911	2.33317	0.736068	0.242027
NHS	10.053	3.32955	0.735788	0.168471
MYO10	1.77326	0.826405	0.734809	0.548163
VPS9D1	8.47073	3.08249	0.734085	0.163589
GNB1L	3.99265	1.99735	0.73408	0.404545
GMDS	4.07322	2.02617	0.733776	0.291085
SLC8A1-AS1	8.36324	3.06406	0.733634	0.190505
NEK11	3.83059	1.93757	0.733533	0.334334
CREB5	19.6934	4.29964	0.733457	0.0688875
GATA3-AS1	7.09541	2.82689	0.733043	0.19814
LTC4S	1.32973	0.411129	0.732836	0.571877
ZKSCAN4	2.51091	1.32821	0.731942	0.44927
RNF175	4.67988	2.22647	0.731002	0.248799
AC010478.1	3.40791	1.76889	0.729991	0.442824
VAC14	8.40275	3.07086	0.729167	0.107952
WDR44	11.4966	3.52314	0.728423	0.10834
HTRA2	27.881	4.80121	0.727794	0.0376286
SNAP23	2.85649	1.51424	0.726657	0.441945
ZNF407	7.42464	2.89232	0.726573	0.216833
AC009961.1	1.39413	0.479362	0.725984	0.517757
AP003068.2	0.62716	-0.673094	0.725801	0.596547
ZBED3-AS1	3.92001	1.97086	0.725562	0.343769
DIAPH2	1.57118	0.651846	0.724998	0.48702
ZNF337	8.11813	3.02115	0.723237	0.213985
AC020741.1	1.00258	0.00371214	0.723175	0.565354
ZNF701	5.0295	2.33041	0.722931	0.315611
FBXW8	5.10185	2.35102	0.72241	0.293132
CAPN10	9.29116	3.21586	0.721131	0.120583
AC007495.1	1.39789	0.48325	0.719673	0.537378
HAPLN2	0.72897	-0.456069	0.719587	0.581568
SDCBP2-AS1	1.51588	0.600154	0.715145	0.508891
CLK2	4.95819	2.30981	0.714624	0.28186
IMPG2	3.10284	1.63359	0.712824	0.397241
ZNF524	1.29111	0.368607	0.712254	0.52899
SLC38A6	4.80529	2.26462	0.710215	0.269605
CKS1B	15.294	3.9349	0.709004	0.0567755
GSTCD	7.04462	2.81652	0.706127	0.199689
AL592148.3	2.51892	1.33281	0.705896	0.457395
POLN	1.46131	0.547258	0.70568	0.564021
TTYH1	3.60164	1.84865	0.705665	0.406765
C1QTNF6	0.444993	-1.16814	0.705327	0.71973
PTK7	8.64784	3.11234	0.704387	0.178549
CCDC168	0.427253	-1.22684	0.70335	0.793964
PLXNA4	44.9709	5.49092	0.7031	0.023657
CLIP4	5.15123	2.36492	0.701551	0.235158
MCOLN1	20.6821	4.37031	0.701007	0.0651641
PVR	4.63778	2.21343	0.700511	0.319901
TECTA	1.99786	0.998457	0.700358	0.506745
EML6	3.83553	1.93943	0.699688	0.396232
CLN6	2.82116	1.49629	0.698988	0.406451
PSPN	2.24544	1.167	0.698938	0.431618
POLR2J2	3.90238	1.96435	0.6982	0.372752
CTSA	6.71728	2.74788	0.697865	0.269427
OPRL1	11.8943	3.5722	0.696841	0.121908
FRMPD2	1.58954	0.66861	0.695211	0.521905
HSPA1L	3.65638	1.87042	0.695204	0.357711
C3orf67	0.900606	-0.151032	0.692828	0.598107
CDC14A	1.1189	0.162082	0.692071	0.590009
AC022098.1	0.821453	-0.283749	0.69087	0.541859
AL645728.1	3.26084	1.70524	0.690513	0.366808
ZNF586	2.97235	1.5716	0.690443	0.38483
ALAD	6.02838	2.59177	0.686564	0.290769
LRRC69	0.779377	-0.359606	0.686248	0.659464
ABCF3	11.7214	3.55107	0.685648	0.153036
CASC15	2.53996	1.3448	0.684226	0.465432
RIC1	2.55158	1.35139	0.683632	0.432391
GPR37	1.50196	0.586846	0.683631	0.489448
AL356488.3	1.66819	0.738282	0.683404	0.547676
MAP3K3	9.48381	3.24547	0.682917	0.164127
RBM11	3.48225	1.80002	0.680457	0.361044
AP5B1	1.62502	0.700456	0.680386	0.506739
SULF1	9.08387	3.18331	0.680117	0.327596
SLC24A5	1.9068	0.931155	0.679969	0.460966
ATP6V0C	3.81979	1.93349	0.678657	0.40053
TBC1D13	9.60041	3.2631	0.677922	0.20821
JPH1	3.06788	1.61724	0.676748	0.410048
AGFG2	1.10583	0.145132	0.676367	0.574903
AL365361.1	3.51881	1.81509	0.675608	0.36546
FZD7	1.39198	0.477136	0.675267	0.576529
AC012358.3	2.14056	1.09798	0.673716	0.45313
RGS4	3.14055	1.65102	0.673375	0.52646
MAATS1	1.66092	0.731985	0.673018	0.479874
MTMR3	14.1804	3.82583	0.671991	0.0943912
GPNMB	0.784997	-0.34924	0.671422	0.786834
TTN-AS1	6.21225	2.63512	0.670819	0.302561
SLC12A7	4.12841	2.04559	0.67074	0.403226
IL17RE	2.19694	1.1355	0.670634	0.48172
TMEM99	18.7349	4.22766	0.670359	0.0743779
FAM173B	5.75962	2.52597	0.669286	0.309026
TYMP	7.04363	2.81632	0.669031	0.171002
PLCH2	5.75231	2.52414	0.667814	0.292529
ZNF337-AS1	2.73964	1.45399	0.667757	0.440422
DNA2	2.29692	1.1997	0.6669	0.477369
BMP1	5.27211	2.39838	0.666866	0.329481
FDX2	4.5625	2.18983	0.666652	0.308323
AP000487.1	2.43137	1.28177	0.666557	0.435981
AC096733.2	2.79119	1.48088	0.665666	0.460735
TAF1C	6.06179	2.59974	0.665281	0.273975
AC004803.1	2.69447	1.43	0.665042	0.471396
PACRGL	6.23027	2.63929	0.664153	0.278204
AL359643.2	0.391178	-1.3541	0.663709	0.759947
BAIAP2-DT	13.1291	3.71469	0.662791	0.116177
SYT2	4.84228	2.27569	0.662751	0.376569
DRD4	0.79348	-0.333735	0.662527	0.646987
THTPA	6.01488	2.58854	0.660803	0.239179
AC137767.1	5.95393	2.57384	0.660559	0.31049
SEMA6A	15.9693	3.99723	0.66048	0.124644
NOL3	9.43405	3.23788	0.660424	0.164687
POM121	36.8732	5.2045	0.660002	0.0145704
SRBD1	12.0814	3.59471	0.659755	0.169516
PLK3	4.931	2.30188	0.659543	0.391314
AC009041.2	14.5157	3.85954	0.659008	0.0798095
CASP6	2.95022	1.56082	0.658865	0.457145
MUC20	2.68509	1.42497	0.658297	0.418179
HSPA14	9.57263	3.25892	0.658255	0.201111
PTPRM	5.84909	2.54821	0.657794	0.30653
LAT	1.61784	0.694065	0.657322	0.503303
BCAM	1.94811	0.962075	0.657238	0.504208
PDLIM4	8.47751	3.08364	0.657063	0.23694
RAP1GAP2	7.03563	2.81468	0.657026	0.273581
PPARA	5.52247	2.46531	0.656478	0.437726
OXSM	6.36043	2.66912	0.656353	0.245853
URB1-AS1	3.49036	1.80337	0.656033	0.419166
PARVB	1.50876	0.593367	0.65558	0.554373
AL160006.1	3.85395	1.94634	0.654341	0.375143
STX3	10.2469	3.35711	0.65337	0.189231
ZNF567	9.10271	3.1863	0.652761	0.18829
POLE4	27.4708	4.77983	0.65214	0.0577663
OSBP2	10.907	3.44719	0.651772	0.177606
JAKMIP3	2.29707	1.1998	0.651716	0.490339
XPNPEP3	8.38852	3.06842	0.650962	0.179118
AHNAK2	10.0127	3.32376	0.649597	0.167467
HIBADH	4.10932	2.0389	0.649317	0.351702
ZNF12	15.7728	3.97936	0.649097	0.0947161
CDHR3	2.25533	1.17334	0.648311	0.449184
RFESD	1.05056	0.071164	0.648135	0.554413
NEURL4	7.28695	2.86532	0.647037	0.2371
VIM	97.4151	6.60607	0.6449	0.117572
FILIP1	1.56143	0.642869	0.644048	0.611408
CABIN1	17.9985	4.1698	0.643907	0.116572
AQP4-AS1	0.401046	-1.31816	0.642821	0.777229
CHAC2	6.10009	2.60883	0.642629	0.264262
PLIN2	2.59501	1.37574	0.641742	0.480124
CNOT9	27.1014	4.76029	0.641502	0.0740564
KCTD21-AS1	2.60831	1.38311	0.640985	0.410533
HMOX1	0.749125	-0.416722	0.640864	0.628166
PISD	10.3492	3.37145	0.640346	0.172126
CFD	4.36205	2.12501	0.639818	0.336002
PFN4	0.441444	-1.1797	0.639718	0.742355
NTNG1	26.4799	4.72683	0.639598	0.101857
PBX4	3.97802	1.99205	0.639002	0.342015
GTPBP8	14.0814	3.81572	0.638413	0.146866
SLC31A1	7.49488	2.90591	0.637384	0.262724
SMAD7	2.42822	1.2799	0.637058	0.496185
MELTF-AS1	5.7571	2.52534	0.636356	0.322605
CYGB	11.4898	3.52228	0.636171	0.147321
SAMM50	31.5092	4.9777	0.636102	0.0136129
WDR81	1.41106	0.49678	0.63605	0.57876
TMEM223	15.2286	3.92871	0.635509	0.111679
AL731577.1	1.78751	0.83795	0.635349	0.558114
ADGRA1	4.85894	2.28064	0.63487	0.368324
AP001157.1	12.2959	3.6201	0.634013	0.114862
GALNT10	3.65868	1.87132	0.633604	0.40836
NECAB3	5.72999	2.51853	0.633343	0.314509
AL354733.3	7.21282	2.85056	0.633238	0.261719
RBPMS	1.6144	0.690995	0.632799	0.563526
GTF2IRD2	5.46143	2.44928	0.632494	0.348464
ABCA10	0.887654	-0.171931	0.632097	0.642221
PTPN14	0.682187	-0.551761	0.63108	0.710521
CHN2	8.59717	3.10386	0.630892	0.179845
STARD9	4.91727	2.29786	0.630605	0.411221
EPHA5	20.8133	4.37944	0.63006	0.144344
CEP131	5.29623	2.40497	0.629733	0.364528
ITGA9	0.464391	-1.10659	0.629596	0.71205
SLC9B1	0.999465	-0.000771384	0.629272	0.644922
DCLRE1B	7.19532	2.84706	0.629112	0.299789
PERP	20.5462	4.3608	0.627605	0.122047
AC010889.1	1.19405	0.255868	0.627523	0.577297
SGSH	2.9631	1.56711	0.62721	0.476635
E4F1	10.7396	3.42487	0.627144	0.210541
NFS1	5.49809	2.45893	0.626866	0.321102
AC008915.2	3.75533	1.90894	0.626816	0.45578
ARHGEF26	2.12221	1.08556	0.626514	0.555564
AC026304.1	3.6684	1.87515	0.62605	0.42865
ERF	6.35687	2.66832	0.625818	0.484265
RNPEP	10.7853	3.43099	0.625655	0.173924
CDKL3	9.78533	3.29062	0.625311	0.213528
SPAG1	5.56048	2.47521	0.624982	0.401073
MAPK11	6.28631	2.65221	0.62476	0.256608
SLC22A5	3.92864	1.97403	0.624563	0.443971
NSMCE2	9.27721	3.21369	0.624426	0.22436
RAMP2	7.72231	2.94903	0.623705	0.25206
IPO8	5.98738	2.58193	0.621465	0.272267
ZNF845	3.11348	1.63853	0.621244	0.466784
B3GALT4	2.20794	1.1427	0.62103	0.491366
SPDYE3	1.76711	0.821394	0.620167	0.522609
FLRT1	3.33489	1.73764	0.619697	0.413025
DUOX1	4.23793	2.08336	0.619672	0.394303
PRPH	55.619	5.79751	0.619081	0.469926
MED14	11.2775	3.49537	0.618988	0.138088
CCK	6.66925	2.73752	0.618253	0.395741
ERBB4	0.814333	-0.296309	0.618051	0.699723
ZNF446	5.81944	2.54088	0.617789	0.331048
C21orf2	14.3922	3.84721	0.616372	0.117101
ZNF724	2.0919	1.06481	0.616022	0.593735
TUT7	17.308	4.11337	0.615947	0.0788553
C17orf97	5.91955	2.56549	0.613584	0.315329
PCDHGA7	3.43882	1.78191	0.613459	0.479356
GJC1	7.47322	2.90173	0.612787	0.231206
DGCR6	5.29844	2.40557	0.611079	0.393012
MTERF1	10.2611	3.35912	0.611069	0.166394
MIR762HG	11.2469	3.49146	0.610506	0.148805
ISL1	23.3191	4.54344	0.610332	0.419006
MRPL16	9.99952	3.32186	0.609674	0.181967
IGFBP2	6.22504	2.63808	0.608865	0.355378
TMEM17	4.9705	2.31339	0.608485	0.342996
RECQL	10.9395	3.45147	0.607113	0.129375
FAM185A	7.28262	2.86446	0.606782	0.252662
AL355338.1	4.79989	2.263	0.606682	0.384914
WNT3	3.52953	1.81947	0.605549	0.384595
ARHGEF1	6.70262	2.74472	0.605515	0.279484
GFRA3	1.33319	0.414879	0.604914	0.634633
FBXO34	19.6692	4.29787	0.604905	0.0670691
AC027682.6	3.61199	1.85279	0.60479	0.505493
WFS1	1.55889	0.640518	0.60459	0.563787
ADCYAP1R1	6.08053	2.6042	0.604108	0.339518
C11orf96	2.17125	1.11852	0.603825	0.532343
PML	8.34855	3.06152	0.603559	0.271218
A1BG-AS1	2.4327	1.28256	0.60351	0.48877
B4GALT6	8.68403	3.11836	0.603345	0.220926
PI4K2B	1.66535	0.735826	0.603237	0.535887
ATG9B	3.80811	1.92908	0.603151	0.344018
NAGPA	7.14352	2.83664	0.602375	0.283122
GABRB2	1.24233	0.313052	0.601679	0.681308
RPP38	12.8147	3.67972	0.601602	0.147185
PER3	2.59465	1.37554	0.600659	0.477624
MYD88	6.13768	2.61769	0.599643	0.342022
AC007292.1	1.61623	0.692636	0.599055	0.566664
AC020928.2	4.63848	2.21365	0.598817	0.335186
IL17D	10.5326	3.39679	0.59808	0.22539
ZFP3	1.79677	0.845406	0.597509	0.576769
ZNF846	2.75292	1.46096	0.597053	0.473626
FMNL1	4.84176	2.27553	0.596913	0.418067
BDNF	1.44803	0.53409	0.596	0.599431
TP53INP1	14.1101	3.81866	0.595869	0.14656
ZNF813	2.41245	1.2705	0.59537	0.470959
SPRYD3	11.9389	3.57759	0.595034	0.19142
ANXA2	36.9754	5.20849	0.593008	0.35478
SYNDIG1	3.13956	1.65056	0.59212	0.582842
CHEK1	11.8312	3.56452	0.592056	0.123638
MKRN2	12.4406	3.63698	0.591692	0.169258
CEP128	2.08893	1.06276	0.59122	0.536317
SDHAF4	8.81651	3.14021	0.590808	0.198557
RGS19	4.14841	2.05256	0.590323	0.388341
TRMT2A	4.57288	2.1931	0.589464	0.429956
CDS1	4.15152	2.05364	0.58729	0.390181
ZNF703	10.5893	3.40453	0.587268	0.266662
MMP2	4.68687	2.22863	0.587241	0.368445
AL355353.1	0.495689	-1.01249	0.587123	0.704576
HTATIP2	4.49629	2.16874	0.586582	0.364205
STK33	8.47937	3.08396	0.585862	0.249961
NEIL1	7.09945	2.82771	0.58531	0.283565
IPPK	2.88751	1.52982	0.584636	0.430634
TPD52L2	19.9205	4.31618	0.584052	0.134649
SOWAHC	7.6429	2.93412	0.583456	0.271822
ZNF436	11.3414	3.50352	0.583228	0.17548
ARHGAP5-AS1	5.43798	2.44307	0.582914	0.336241
PKP2	3.11982	1.64146	0.58288	0.459096
ZNF668	7.53315	2.91325	0.582175	0.23441
CBWD2	12.7096	3.66785	0.581896	0.136046
KCTD17	19.2579	4.26738	0.581361	0.110135
CHRNA6	4.44301	2.15154	0.580995	0.397968
ELFN2	6.51702	2.70421	0.580422	0.415824
NRAS	25.9131	4.69561	0.579483	0.0834818
SNX13	20.6576	4.3686	0.579281	0.0757813
LINC02334	0.438867	-1.18815	0.578719	0.750985
AKT2	14.2317	3.83104	0.578039	0.13498
MFSD11	14.6186	3.86974	0.576481	0.187678
FAM181B	4.73112	2.24218	0.575931	0.432927
MVB12A	9.56496	3.25776	0.575747	0.37123
CRYZ	1.96079	0.971433	0.575627	0.653734
AC107871.1	1.09305	0.128355	0.575416	0.701268
PRPF31	23.4941	4.55422	0.575035	0.121969
PCDHGA1	2.18511	1.12771	0.574729	0.582105
HSBP1L1	2.27931	1.1886	0.574424	0.567674
AC007114.2	4.17224	2.06082	0.572283	0.445863
C6orf120	6.42322	2.6833	0.571798	0.256668
FAM229A	4.49444	2.16814	0.571764	0.379269
LYSMD4	5.12676	2.35805	0.571524	0.39975
SLC16A4	6.25212	2.64435	0.571266	0.376068
TBC1D15	18.7861	4.23159	0.57123	0.170903
CRYL1	2.38023	1.2511	0.571173	0.549854
PKDCC	4.74303	2.24581	0.570619	0.359609
SMG9	8.60874	3.1058	0.570268	0.256808
SGO2	4.49335	2.16779	0.569536	0.402729
ANKRD9	3.64752	1.86692	0.569109	0.402955
STRC	0.860356	-0.216995	0.569003	0.710056
L3MBTL1	7.94055	2.98924	0.568901	0.231235
MAGEA4-AS1	10.3794	3.37566	0.568645	0.176053
PLCH1	1.06396	0.0894501	0.568613	0.710578
SLC35D1	4.34835	2.12047	0.568609	0.414788
NPHP4	3.53482	1.82164	0.568478	0.477009
LINC00115	2.21501	1.14731	0.568382	0.511477
MFSD9	6.813	2.76829	0.56825	0.391424
RGS14	5.94251	2.57107	0.568131	0.321195
NFKBIL1	20.936	4.38792	0.567102	0.124579
ZNF613	3.95412	1.98336	0.566113	0.4486
GPATCH4	22.2885	4.47823	0.566097	0.102489
EXO5	6.50375	2.70127	0.566061	0.313428
SMPDL3A	6.7945	2.76437	0.565028	0.372567
IRAK4	3.26472	1.70696	0.563886	0.463771
C11orf68	18.0216	4.17166	0.563209	0.107407
HES5	1.94825	0.962179	0.563101	0.581946
PGBD2	4.54666	2.18481	0.561735	0.426809
ZNF546	3.61679	1.85471	0.561541	0.439369
DYDC2	1.78081	0.832535	0.561301	0.54407
SUSD5	1.43347	0.519507	0.561258	0.645497
C18orf25	11.0519	3.46623	0.560888	0.188432
METTL25	1.14062	0.189822	0.560522	0.617877
BRAT1	6.92377	2.79156	0.560394	0.295121
AC016727.1	1.63684	0.710914	0.560362	0.618393
SFMBT1	6.0677	2.60115	0.559645	0.349029
GCH1	1.63337	0.707855	0.559404	0.557547
AC007405.3	7.13518	2.83495	0.559229	0.271279
EIF1AD	11.3241	3.50133	0.55893	0.232582
MYO19	7.42552	2.89249	0.558045	0.324549
ZNF417	2.5599	1.35609	0.557762	0.497793
ARNT	10.2308	3.35485	0.557404	0.29889
CCS	19.9783	4.32036	0.557095	0.143908
ARHGAP18	1.14765	0.19868	0.557039	0.631371
SGCZ	0.45065	-1.14992	0.556936	0.812577
FLRT2	19.3334	4.27302	0.556786	0.241321
ZNF221	2.76442	1.46698	0.556206	0.506416
DLGAP3	10.3921	3.37741	0.556124	0.207659
TRPM3	5.1985	2.3781	0.556105	0.380925
CMTM3	6.41798	2.68212	0.554932	0.373008
ANKEF1	2.57397	1.364	0.553719	0.505385
ZNF233	1.37089	0.455111	0.553645	0.622407
AC145207.5	3.03585	1.6021	0.553613	0.446063
TRH	3.04433	1.60612	0.55343	0.47375
DNAJC30	11.937	3.57737	0.553391	0.258346
THOP1	6.98079	2.80339	0.55334	0.345521
FGF18	23.7286	4.56855	0.55324	0.10318
TBCE.1	4.38755	2.13342	0.553194	0.408512
PARD3	4.35029	2.12111	0.552847	0.384988
AL590705.1	6.78347	2.76202	0.552805	0.312463
PDLIM1	1.37506	0.459494	0.551884	0.709841
WDR25	12.0274	3.58825	0.551847	0.198237
PMS2	12.8246	3.68084	0.551637	0.187751
MGME1	6.24972	2.64379	0.551603	0.303895
PEAK1	26.9158	4.75038	0.551582	0.19008
LENG8-AS1	4.72778	2.24116	0.550054	0.412291
KCNJ3	4.30024	2.10442	0.549456	0.431996
SLC6A6	7.41223	2.88991	0.549222	0.340095
USP45	7.75995	2.95605	0.548872	0.254709
GALT	10.9613	3.45434	0.548062	0.267859
STOML1	11.3464	3.50416	0.547427	0.226399
LRRD1	1.39296	0.478151	0.547339	0.631569
METTL8	12.3529	3.62678	0.547282	0.20842
KAT8	11.6824	3.54627	0.546465	0.167972
SLC25A53	4.258	2.09018	0.5461	0.404863
CCNYL1	7.32877	2.87357	0.54424	0.265044
CCER2	3.55315	1.8291	0.543998	0.447596
CDR2L	8.38066	3.06706	0.543989	0.244053
PGM1	5.0374	2.33268	0.543704	0.370561
SATL1	1.3785	0.463101	0.542631	0.669458
CLDN6	6.5774	2.71752	0.542557	0.350533
RSPH3	11.6217	3.53875	0.542043	0.176487
FEM1C	10.7697	3.42891	0.541835	0.232951
SLC22A4	1.3334	0.415111	0.541644	0.650028
HERC3	7.1441	2.83675	0.541402	0.320796
HOXB-AS1	1.22727	0.295448	0.540107	0.643089
RMDN1	21.1835	4.40487	0.540056	0.111166
KDM4C	8.55852	3.09736	0.539923	0.34958
HSD17B1	3.14736	1.65414	0.53959	0.50071
LENG1	11.7764	3.55783	0.539506	0.323147
ACSM6	0.793271	-0.334114	0.53908	0.723898
USP53	2.73096	1.44941	0.53902	0.466446
DOLPP1	7.72074	2.94874	0.5389	0.309065
AL627171.1	1.92986	0.948493	0.537851	0.593382
SIX1	15.6028	3.96374	0.537613	0.476393
AL035413.1	0.308208	-1.69802	0.537321	0.825627
TMEM150A	5.9214	2.56594	0.536625	0.459138
KDM6A	7.7196	2.94853	0.535583	0.293272
PI4K2A	9.67778	3.27468	0.535291	0.320071
S100A10	45.128	5.49595	0.535197	0.388024
EMSY	18.7934	4.23215	0.534439	0.104468
HMMR	1.32499	0.40598	0.5339	0.695229
SLC26A2	12.6475	3.66079	0.53364	0.352403
RCC1L	8.54586	3.09523	0.533567	0.319366
DCAF6	21.3361	4.41522	0.532968	0.102603
LINC01011	9.06255	3.17992	0.532032	0.27621
RAP2B	16.443	4.0394	0.531918	0.181205
AC145285.6	1.12754	0.173179	0.531455	0.626578
PJVK	1.73318	0.793418	0.531424	0.635305
DOCK7	47.3762	5.56609	0.531212	0.0158215
MCRIP2	17.3993	4.12096	0.530895	0.110441
AC245452.1	8.38143	3.0672	0.530858	0.268871
AC104041.1	13.863	3.79317	0.530597	0.215186
COX18	11.0162	3.46156	0.530377	0.205184
U2AF1L5	1.17867	0.237165	0.530241	0.663957
OLFML2B	0.961655	-0.0564093	0.530165	0.692034
SHLD1	8.2504	3.04446	0.530087	0.356264
HTR7	0.612167	-0.708003	0.529445	0.72474
COLGALT1	8.70304	3.12152	0.529409	0.258939
IL11	2.46977	1.30438	0.529038	0.585105
MAPKAPK3	1.65709	0.728651	0.528197	0.643181
YY2	2.24793	1.16859	0.527779	0.552625
ZNF418	4.41854	2.14357	0.527492	0.381541
IL17RA	0.951814	-0.0712484	0.527072	0.759836
FABP6	5.41902	2.43803	0.526592	0.431357
CIPC	12.9257	3.69217	0.526086	0.238287
LGMN	11.1945	3.48472	0.525734	0.271182
ANXA4	0.802868	-0.316765	0.525656	0.721706
AC010809.2	1.44534	0.531408	0.525618	0.588255
MED9	7.47004	2.90112	0.525229	0.315444
CYP2R1	15.8656	3.98783	0.524974	0.143478
RNF122	3.32163	1.73189	0.524874	0.589843
AL391684.1	2.12039	1.08433	0.524404	0.538863
ADCY6	11.7731	3.55742	0.522378	0.200947
FAM110A	10.6224	3.40904	0.522235	0.239096
TLN2	20.4113	4.3513	0.522148	0.184687
AC005229.4	3.93366	1.97587	0.522146	0.453902
AMMECR1	4.16103	2.05694	0.521903	0.446869
FAM122A	21.0093	4.39296	0.521612	0.116568
SPSB4	7.64688	2.93487	0.520153	0.326687
ARHGEF37	1.17348	0.230795	0.519897	0.70599
UBXN10-AS1	0.641176	-0.641207	0.519718	0.72816
ABCA3	21.4233	4.42111	0.51952	0.110104
ANKRD36B	11.4653	3.5192	0.519452	0.208693
TWSG1	6.04041	2.59465	0.519426	0.378323
USP27X	8.14345	3.02564	0.519373	0.312423
CC2D1B	4.03709	2.01332	0.518392	0.421784
TMEM161B	13.7612	3.78253	0.518315	0.240573
TRPC4	0.72051	-0.47291	0.518181	0.700955
CD163L1	3.63959	1.86378	0.516525	0.495632
TNFRSF1A	1.36501	0.448908	0.516303	0.662617
USP44	6.08697	2.60572	0.515699	0.388472
VRK3	11.5582	3.53085	0.515468	0.301103
HCN4	5.22865	2.38644	0.515111	0.420199
SEC24D	1.82638	0.868988	0.514321	0.650454
L3HYPDH	1.16377	0.2188	0.513026	0.683315
RGS20	0.417788	-1.25916	0.512907	0.81418
NTAN1	36.5243	5.19078	0.512831	0.0851212
MRM2	17.6578	4.14223	0.512817	0.151262
SEMA4A	5.56402	2.47613	0.512359	0.418857
C4orf33	10.9201	3.44891	0.512073	0.280057
KLF16	4.1641	2.058	0.511578	0.423643
A4GALT	4.09779	2.03485	0.51157	0.517819
MAP3K14	2.37589	1.24847	0.511505	0.586522
CEP162	13.1156	3.71322	0.510627	0.294294
AC007383.3	1.59015	0.669159	0.510388	0.66947
CTH	2.72019	1.44371	0.509929	0.549941
PIK3R2	2.1697	1.11749	0.509736	0.637272
SLC35F5	9.20668	3.20268	0.509724	0.293974
SLC25A25	7.04428	2.81645	0.508677	0.374989
MCC	2.9968	1.58342	0.508608	0.563042
LIN54	8.26088	3.0463	0.508563	0.345448
ESRRA	7.43235	2.89382	0.508298	0.388132
RELT	2.54907	1.34997	0.507814	0.552725
HEATR3	10.1279	3.34027	0.50764	0.295727
ABCB8	10.6876	3.41787	0.507502	0.261216
ANLN	0.697169	-0.520419	0.506916	0.780175
SMOX	3.24573	1.69854	0.506551	0.514122
ZNF783	8.49865	3.08723	0.506524	0.303528
ZNF646	4.63617	2.21293	0.506065	0.427636
WIPI1	4.38108	2.13129	0.505821	0.452492
FHL3	6.57696	2.71742	0.50579	0.40479
EDC3	10.2419	3.35642	0.505489	0.302029
SCAMP2	5.04624	2.33521	0.505453	0.427076
SHANK1	4.16594	2.05864	0.505398	0.528516
ZNF287	3.28821	1.7173	0.504921	0.504466
JADE3	3.72128	1.8958	0.504572	0.549641
TRIM31	1.52248	0.606426	0.504045	0.630061
KLF8	4.78251	2.25777	0.503739	0.560822
TIAM1	17.5176	4.13073	0.503403	0.226479
PTPRR	10.4815	3.38977	0.502891	0.33636
ZNF41	1.68726	0.754682	0.502435	0.591253
CTXN3	0.444118	-1.17098	0.502198	0.821895
HECTD3	5.90257	2.56134	0.50153	0.438667
RTL5	11.5393	3.52849	0.50153	0.279084
CTDP1	4.4315	2.1478	0.501478	0.446222
TULP3	7.3721	2.88208	0.501441	0.41317
IDNK	1.31369	0.393623	0.501392	0.655197
TCP11L1	7.27484	2.86292	0.501248	0.357492
AC002310.1	6.44768	2.68878	0.501247	0.397646
DECR2	7.26272	2.86051	0.501081	0.286834
SUMO4	3.66206	1.87266	0.500364	0.455471
PSPH	7.98842	2.99791	0.500353	0.337398
RFTN1	2.2839	1.1915	0.500026	0.609759
CC2D2A	4.57236	2.19294	0.500024	0.458582
AC074117.1	1.58363	0.663235	0.499546	0.588031
MIEF2	6.65244	2.73388	0.499509	0.332961
GGCX	14.549	3.86285	0.499173	0.140304
NTRK2	90.7737	6.5042	0.498733	0.170906
AC008543.1	0.863766	-0.211288	0.498643	0.651605
ANKRD34A	6.66639	2.73691	0.49827	0.382769
LRCH4	6.28553	2.65203	0.497904	0.397232
PRKD1	1.6319	0.706554	0.497729	0.591425
HIVEP2	15.1111	3.91754	0.497678	0.182763
TMEM209	12.294	3.61988	0.497505	0.329137
FUZ	5.8403	2.54604	0.497476	0.42744
COQ2	3.55901	1.83148	0.497475	0.553029
LUZP2	16.8377	4.07362	0.496992	0.245467
AC016717.2	5.58255	2.48092	0.496983	0.387914
PIEZO2	49.413	5.62682	0.496745	0.28705
ZNF260	27.8948	4.80192	0.496707	0.0901763
SUCO	39.6501	5.30925	0.496694	0.0543726
ZNF490	1.57866	0.658698	0.49639	0.618045
ZNF808	4.42313	2.14507	0.496326	0.451521
PEX14	8.79294	3.13635	0.495701	0.333689
ARRDC4	4.96991	2.31322	0.49546	0.476303
AL390729.1	3.35793	1.74757	0.495391	0.557395
NOCT	3.36555	1.75084	0.495298	0.5067
ZNF503	6.38295	2.67422	0.495154	0.467907
PAXIP1	10.1646	3.34548	0.49514	0.27238
PAQR4	15.2344	3.92926	0.495094	0.226117
PEX3	10.0018	3.32219	0.494884	0.37937
AL355472.1	2.36664	1.24284	0.493922	0.535719
NOTUM	1.32487	0.405853	0.493822	0.681146
M6PR	24.058	4.58845	0.493493	0.133806
RPUSD2	9.05528	3.17876	0.493161	0.430601
HAUS2	21.4724	4.42441	0.493135	0.25817
TNR	7.44185	2.89566	0.493081	0.452763
GALNS	8.65775	3.11399	0.493012	0.280828
CAT	8.5167	3.0903	0.492834	0.322684
PPM1J	1.42337	0.509314	0.492803	0.632717
PTPN4	14.1405	3.82176	0.492732	0.19913
MIEF1	29.2227	4.86902	0.492607	0.0632476
SMTNL2	3.89829	1.96284	0.492472	0.480919
DNHD1	0.884835	-0.176519	0.492123	0.690536
ACSL1	9.48937	3.24631	0.491382	0.361076
PNPLA6	6.95596	2.79825	0.491359	0.337925
AC048382.5	0.882931	-0.179628	0.491331	0.757711
TTLL3	7.44857	2.89696	0.491299	0.429578
BMP7	2.34398	1.22896	0.4906	0.580075
TCN2	2.43381	1.28321	0.490453	0.567706
TUBGCP6	5.0454	2.33497	0.490392	0.429311
TNFRSF19	2.05422	1.03859	0.490357	0.565269
PCSK1	30.4477	4.92826	0.490087	0.246024
PGAP2	4.90543	2.29438	0.489579	0.474303
LINC01013	0.578242	-0.790256	0.488212	0.76082
C1orf50	22.8135	4.51181	0.487511	0.111296
GATD1	18.512	4.21039	0.487043	0.149735
AC091729.3	5.35522	2.42095	0.486953	0.467058
ECT2L	1.06554	0.0915782	0.486577	0.690075
CACNB1	21.0776	4.39764	0.486433	0.129952
SPIRE2	13.3482	3.73858	0.48546	0.228241
STAT1	8.51076	3.08929	0.485321	0.35803
HHAT	0.848776	-0.236544	0.485262	0.736795
ACOT2	1.33739	0.419417	0.485108	0.657258
PCID2	17.841	4.15712	0.484908	0.13596
BYSL	6.49572	2.69949	0.483336	0.326418
LYSMD1	10.123	3.33957	0.483002	0.307222
PPARGC1A	5.17488	2.37153	0.4828	0.49121
CISD3	9.88067	3.30461	0.482543	0.290551
HYI	5.5496	2.47238	0.48232	0.417283
AC009948.1	8.39245	3.06909	0.482181	0.316392
HACD2	17.188	4.10333	0.481131	0.216935
WRAP73	7.62079	2.92994	0.48085	0.399348
DPH6	3.16514	1.66227	0.480792	0.547628
AC114947.2	2.68018	1.42233	0.480361	0.592583
NAB2	7.47976	2.90299	0.480117	0.381721
ZNF343	1.98327	0.987881	0.479703	0.564061
DRGX	10.7449	3.42558	0.479226	0.384217
NRL	1.76863	0.822634	0.478588	0.649474
ZNF213	7.71821	2.94827	0.478443	0.38333
ORC5	6.51024	2.70271	0.478048	0.355589
BAZ1A	14.8564	3.89301	0.477417	0.255049
AL080317.3	1.39735	0.482698	0.476818	0.665373
TMEM159	13.0116	3.70173	0.476304	0.269317
IGSF3	27.0886	4.75961	0.475929	0.084836
DWORF	1.14127	0.190636	0.475877	0.707014
MFSD12	7.31981	2.87181	0.475751	0.356538
SDE2	15.4556	3.95005	0.475674	0.209053
PHOSPHO2	9.01691	3.17263	0.475177	0.313132
CNPY4	4.17105	2.06041	0.475123	0.509587
SLCO4C1	0.472051	-1.08298	0.474915	0.808925
RFX4	5.8423	2.54654	0.474688	0.436412
FAM43A	9.86884	3.30288	0.474655	0.363252
AC091959.3	1.46501	0.550915	0.474567	0.650845
NETO2	35.0567	5.13162	0.474406	0.0854212
STAT6	1.13639	0.184456	0.474203	0.702325
USP21	3.73293	1.90031	0.473904	0.529234
CBWD1	21.1485	4.40249	0.473684	0.200299
AC108673.3	5.75954	2.52595	0.473445	0.482213
ZNF782	2.70102	1.43351	0.473427	0.623036
CROT	5.74098	2.5213	0.47314	0.420173
AL139424.2	2.90935	1.5407	0.472797	0.56121
FAM104A	14.7497	3.88261	0.472615	0.210067
NUAK2	0.557768	-0.842262	0.472589	0.775952
UMPS	10.9031	3.44667	0.472203	0.261438
ATP6V0A2	8.58933	3.10255	0.471837	0.301935
DGKB	1.87706	0.908472	0.470374	0.551894
FAM133A	8.36693	3.0647	0.470172	0.484332
ZNF526	2.71299	1.43988	0.470064	0.614951
MZF1-AS1	2.73195	1.44993	0.469754	0.544908
GPR12	2.21801	1.14927	0.468881	0.584824
IL6ST	10.1885	3.34887	0.468659	0.355349
GYS1	5.02357	2.32871	0.468611	0.410111
NFKBIB	5.77371	2.5295	0.468567	0.501672
ELL	3.11751	1.64039	0.468387	0.502304
TOPBP1	22.4228	4.4869	0.468128	0.1506
AHR	1.41572	0.501541	0.468118	0.643058
ANKRD23	1.50844	0.593057	0.467885	0.654215
RAPGEF1	23.8243	4.57436	0.467845	0.213592
HCFC1	27.1349	4.76208	0.467823	0.0920692
AC009163.7	5.02661	2.32959	0.467478	0.514805
ZNF841	3.2488	1.69991	0.466866	0.511233
NARS2	15.3639	3.94148	0.466435	0.243558
SIAH2	12.8799	3.68705	0.465879	0.305217
FAM149B1	6.51635	2.70406	0.465867	0.441305
ARSA	5.81161	2.53894	0.465848	0.497194
DHX32	10.1619	3.3451	0.46578	0.355295
ME2	40.3737	5.33534	0.465503	0.061891
ZNF83	8.64966	3.11264	0.464951	0.292152
STX8	36.2189	5.17867	0.464548	0.0918737
CD8A	2.849	1.51045	0.464187	0.538599
AC008267.5	8.68448	3.11844	0.464097	0.322902
BMPR1A	11.8945	3.57222	0.464085	0.330527
NPC2	7.97643	2.99574	0.463756	0.33754
DDX31	4.13035	2.04626	0.463206	0.590454
VAMP4	11.4852	3.5217	0.463125	0.378568
FADD	8.17847	3.03183	0.462892	0.330958
PATJ	9.72701	3.282	0.462405	0.314026
ABAT	19.2444	4.26637	0.462343	0.163415
KLF3	12.6153	3.6571	0.462285	0.305282
PLPP1	14.4781	3.8558	0.461932	0.218779
EXOSC2	9.05329	3.17844	0.461188	0.332811
SLC6A9	2.89966	1.53589	0.461055	0.565892
RAB9A	13.0259	3.70331	0.460967	0.258163
CYSTM1	46.0113	5.52392	0.460096	0.0433937
GPATCH1	10.5282	3.39619	0.459758	0.331346
AC006480.2	5.34906	2.41928	0.459629	0.444747
RCOR1	8.11099	3.01988	0.459285	0.394982
UBOX5	2.12515	1.08756	0.459002	0.629885
FAM102B	18.4065	4.20215	0.458918	0.2324
FBXL18	3.73053	1.89938	0.458712	0.616082
CENPL	3.05114	1.60935	0.458567	0.589409
AC024610.2	3.61305	1.85322	0.458308	0.50995
FRMPD3	4.32095	2.11135	0.458	0.515947
KCNC4	2.52615	1.33694	0.457728	0.64875
AC005332.5	9.03012	3.17475	0.456925	0.34915
R3HCC1L	10.3274	3.3684	0.45681	0.335235
KNTC1	2.14826	1.10317	0.456729	0.571824
AC095055.1	1.61343	0.690134	0.456509	0.644456
PSAT1	11.6973	3.54811	0.45645	0.263485
TUFT1	7.37291	2.88223	0.455604	0.506105
PXN-AS1	10.6078	3.40705	0.455557	0.334147
USP1	18.9878	4.247	0.455481	0.241804
TRAPPC11	22.1276	4.46777	0.455351	0.236199
IFFO1	3.09064	1.62791	0.455155	0.612959
BCL10	26.5206	4.72904	0.455077	0.13294
TATDN1	38.7243	5.27517	0.454999	0.0445183
AC005009.2	1.24046	0.310875	0.454855	0.753493
DSEL	14.3519	3.84317	0.45398	0.235242
THEM6	7.55413	2.91726	0.453857	0.417464
PXDC1	0.385524	-1.37511	0.453267	0.854178
AL121761.1	0.639465	-0.645062	0.453202	0.747193
MYCBP	1.81311	0.858469	0.453113	0.628168
CLCN6	15.6459	3.96771	0.453056	0.251811
RINT1	7.58867	2.92385	0.452844	0.427643
GAN	34.7649	5.11956	0.452843	0.0729362
SLC29A3	2.55628	1.35405	0.452729	0.642538
ABCD2	1.30948	0.388994	0.452572	0.657356
KCNMB4	21.9793	4.45807	0.451927	0.122992
ZDHHC6	16.2095	4.01877	0.451611	0.216441
U2AF1L4	13.8301	3.78974	0.451405	0.27707
SPRY3	2.9257	1.54878	0.450701	0.538743
NADSYN1	6.74194	2.75316	0.450566	0.399835
FBXL14	0.760111	-0.395717	0.44976	0.796777
ADCK1	2.2053	1.14097	0.449031	0.588799
CETN3	18.4459	4.20522	0.448464	0.190365
TAF3	25.1286	4.65126	0.448334	0.104262
ZNF579	23.7662	4.57084	0.448103	0.114209
ARHGEF17	11.6329	3.54013	0.447969	0.28888
PPP1R17	15.0904	3.91556	0.447588	0.398403
KCNK3	16.0952	4.00856	0.447457	0.218403
ADGRB2	14.264	3.83431	0.44692	0.271581
AATK	4.5002	2.16999	0.446866	0.540517
UHRF1BP1L	22.6317	4.50028	0.446737	0.167216
AXIN1	4.60301	2.20258	0.446413	0.518129
EPS8	5.894	2.55925	0.446275	0.510679
TANGO6	4.58633	2.19734	0.44585	0.488633
GEMIN4	2.38166	1.25197	0.444842	0.640121
NEURL1B	6.31274	2.65827	0.444177	0.494586
TMEM175	11.5352	3.52797	0.443733	0.312769
NPIPA1	3.2336	1.69314	0.44321	0.507291
LRRK2	3.65099	1.86829	0.443187	0.549584
TPPP3	3.4006	1.76579	0.442964	0.548234
PCDHA9	13.0733	3.70855	0.442916	0.365066
TMEM138	9.31842	3.22009	0.442449	0.339364
B4GALT1-AS1	1.8639	0.898324	0.442412	0.684303
LINC01771	0.78611	-0.347196	0.442357	0.730436
BX890604.1	7.51822	2.91039	0.441968	0.414389
MDC1	12.3311	3.62423	0.441936	0.235441
SLC35E2A	22.052	4.46284	0.441636	0.127408
PLCXD2	6.48068	2.69615	0.44143	0.40387
SNX32	4.94355	2.30555	0.441255	0.486138
MSC	2.63919	1.4001	0.441217	0.656973
MAPKAPK2	13.0974	3.71121	0.441088	0.326899
ATG10	12.1403	3.60173	0.440718	0.345652
TMEM87A	36.9772	5.20856	0.440709	0.069645
AKTIP	13.7993	3.78653	0.440321	0.255563
TRIM39	2.34592	1.23016	0.440269	0.656981
AC127164.1	1.61819	0.694382	0.439961	0.663131
DNAJC28	3.13945	1.65051	0.439579	0.631401
C14orf93	2.41279	1.2707	0.439458	0.620251
SFTPD-AS1	4.40188	2.13812	0.439426	0.47682
NINJ1	5.49455	2.458	0.439398	0.472652
ZNF616	7.77998	2.95977	0.439305	0.437768
FBXO31	7.70649	2.94607	0.439279	0.450967
ACOT9	6.64693	2.73269	0.438812	0.437814
THOC6	6.55553	2.71271	0.438621	0.488469
CRTAP	5.83853	2.54561	0.438349	0.466464
TBC1D19	22.0131	4.46029	0.438267	0.196745
LINC00960	0.663708	-0.591379	0.437911	0.779774
C11orf87	9.70358	3.27852	0.437782	0.442951
TANC1	3.07964	1.62276	0.437717	0.60001
TMEM88	3.99425	1.99792	0.437625	0.554522
C15orf41	10.8716	3.4425	0.437326	0.303007
AL136373.1	0.551404	-0.858817	0.43697	0.838496
SIN3A	17.6792	4.14398	0.436722	0.165615
HPS5	6.28441	2.65178	0.435848	0.419113
ZNF25	9.63373	3.26809	0.43571	0.38797
EXT2	10.0244	3.32545	0.435637	0.29321
SP1	7.55595	2.91761	0.43537	0.35037
AL117336.3	2.30516	1.20487	0.435316	0.615463
GADD45A	21.8636	4.45046	0.435289	0.206756
CHST9	22.5744	4.49662	0.434767	0.311154
PSMD6-AS1	0.58743	-0.767511	0.433266	0.810887
AC104794.2	5.66282	2.50152	0.433213	0.459668
ALG10B	10.0314	3.32645	0.432672	0.472369
SLFN5	5.54743	2.47182	0.432384	0.493115
EEPD1	1.26601	0.340294	0.431997	0.69274
BBOF1	6.02856	2.59181	0.431281	0.453929
ALDH3A2	14.5374	3.86169	0.431216	0.339744
AL662890.1	3.81381	1.93123	0.431112	0.579507
DCLK2	15.7403	3.97639	0.43084	0.194126
USP54	4.41697	2.14306	0.430819	0.513697
EFR3A	9.84264	3.29905	0.430682	0.367344
IGSF1	3.37621	1.75541	0.43018	0.516636
PDZD11	32.9769	5.04339	0.430172	0.113204
HOMEZ	4.62828	2.21048	0.430082	0.514698
AC245060.6	14.0832	3.8159	0.429915	0.362548
KCNH2	17.5775	4.13566	0.429873	0.282419
VAPB	45.6509	5.51257	0.429559	0.0624835
CLSTN2	45.2212	5.49893	0.429394	0.132952
WSCD1	3.12493	1.64383	0.42922	0.639539
NGFR	16.9814	4.08588	0.429175	0.392629
ROGDI	33.8902	5.08279	0.428889	0.124653
AL022328.3	3.10543	1.63479	0.428577	0.620597
FAM19A1	3.234	1.69332	0.42839	0.586103
SP6	1.28139	0.357706	0.428377	0.698256
TKFC	4.17286	2.06104	0.428046	0.53734
PLCL2	15.0966	3.91616	0.427567	0.267725
PLS1	1.87639	0.907957	0.427174	0.684338
TRIP11	33.2321	5.0545	0.427103	0.082431
TSNARE1	1.19062	0.251713	0.427101	0.754691
TRIQK	20.4008	4.35055	0.426696	0.221564
DNAJB1	26.913	4.75023	0.426566	0.131048
RIOX2	2.90821	1.54013	0.426413	0.57961
LMOD3	1.82549	0.868283	0.426198	0.674263
ADORA1	2.32702	1.21848	0.426069	0.642763
NRG4	3.36298	1.74974	0.425767	0.587267
AC108472.1	1.02668	0.0379894	0.425708	0.788111
NTS	23.8873	4.57817	0.425532	0.73666
NCLN	7.077	2.82314	0.425387	0.383324
GXYLT1	7.6871	2.94244	0.425045	0.444786
BRI3BP	19.876	4.31295	0.424479	0.266149
TBX3	1.74937	0.806839	0.424367	0.642738
TMEM120B	9.09836	3.18561	0.424116	0.433657
LINC02470	5.00056	2.32209	0.423608	0.494285
ARSB	4.50909	2.17283	0.423503	0.526438
DENND3	2.77114	1.47048	0.423456	0.57892
PHC3	20.2768	4.34176	0.423391	0.226709
ZNF700	1.84357	0.882505	0.423103	0.660828
SUCNR1	1.20091	0.264125	0.4228	0.793882
SHISA6	28.6869	4.84232	0.422729	0.164958
NEBL	28.2597	4.82067	0.422273	0.102821
POMK	4.34689	2.11998	0.422121	0.47003
SVIL	14.9553	3.90258	0.421907	0.276647
NDUFAF7	11.8936	3.57211	0.421754	0.38976
ADI1	11.5576	3.53076	0.421745	0.262244
PTCH1	12.6136	3.6569	0.421557	0.397137
HMBOX1	24.4317	4.61068	0.421476	0.137055
ATRIP	4.72466	2.24021	0.421043	0.559491
AL031731.1	1.82199	0.865514	0.42079	0.716087
LEMD3	15.6819	3.97103	0.420529	0.306646
FRS3	14.1958	3.8274	0.420492	0.312308
ARFGEF3	54.4981	5.76813	0.420414	0.0351258
CCDC62	1.68966	0.756732	0.420326	0.676552
USP40	4.18965	2.06683	0.420236	0.499542
FN3KRP	8.652	3.11303	0.420147	0.34075
C21orf62-AS1	1.90712	0.931396	0.42009	0.628854
CCDC122	5.73276	2.51923	0.419304	0.503208
PDZD7	9.16346	3.19589	0.419229	0.432189
ERLIN2	8.82289	3.14125	0.419052	0.382959
SPATA2	6.3493	2.6666	0.418752	0.525965
GPR61	3.27952	1.71348	0.41868	0.543107
SLC19A2	3.78239	1.9193	0.418466	0.551333
ZNF829	4.36817	2.12703	0.41845	0.572518
CCDC178	0.597154	-0.743826	0.418093	0.775811
LRRC73	8.12406	3.0222	0.418029	0.391027
TMEM121	11.2672	3.49406	0.417618	0.393195
CDYL2	12.3479	3.62619	0.417166	0.419623
LIPA	9.58973	3.26149	0.417042	0.386831
DRG2	8.58662	3.10209	0.417041	0.428821
TMTC2	5.83975	2.54591	0.415774	0.463903
GRM5-AS1	1.46638	0.55226	0.415687	0.722627
TLE2	1.81747	0.861933	0.415359	0.711487
UNKL	6.99334	2.80598	0.415071	0.415142
AC040169.1	5.15769	2.36673	0.415023	0.517637
ANKS1A	22.8212	4.5123	0.414749	0.219066
BTBD2	15.5958	3.96308	0.414718	0.306626
SYT16	18.6659	4.22233	0.414567	0.221607
VIPR2	0.994703	-0.007662	0.414478	0.756438
CASP3	98.7935	6.62634	0.414271	0.270459
ZNF789	10.9419	3.45179	0.414239	0.366396
TMEM222	17.057	4.09229	0.414185	0.224782
MLF1	20.6619	4.3689	0.414165	0.271156
GPHN	34.8701	5.12392	0.414082	0.140878
NOMO3	2.49952	1.32165	0.413178	0.587506
WDPCP	5.89547	2.55961	0.412816	0.523655
PGPEP1	9.17216	3.19726	0.412321	0.375445
AP4S1	10.1812	3.34784	0.41209	0.335241
LINGO2	3.74416	1.90464	0.411966	0.516023
VPS45	24.4956	4.61445	0.410979	0.132104
RBM10	26.5243	4.72924	0.410784	0.228827
AL049840.1	6.812	2.76808	0.410716	0.431571
NR5A2	2.13829	1.09646	0.409943	0.679182
PDSS1	5.41018	2.43568	0.409325	0.506157
PSMG3-AS1	3.24184	1.69681	0.409211	0.576988
TWF2	11.7529	3.55495	0.408935	0.354999
FBL	14.106	3.81823	0.408713	0.287263
GCLM	12.3286	3.62394	0.40835	0.323628
RBM48	11.5025	3.52388	0.40835	0.367672
GRID2	2.07743	1.0548	0.408197	0.689473
NAT8L	8.39994	3.07038	0.408019	0.362989
POLR3C	6.09403	2.6074	0.407991	0.485878
AF038458.2	1.01729	0.0247277	0.407894	0.785659
TFDP2	25.1002	4.64963	0.407687	0.145296
FBXW9	7.47646	2.90236	0.407603	0.428149
ELMO2	8.60007	3.10435	0.40727	0.404298
ADCY5	11.1458	3.47843	0.406943	0.349861
MTF1	9.19073	3.20018	0.406831	0.364383
TAMM41	6.50164	2.7008	0.406804	0.467194
C11orf65	0.644059	-0.634736	0.406748	0.796086
WASF3-AS1	1.15538	0.20837	0.406649	0.743002
C8orf44	11.4623	3.51883	0.406184	0.316062
ALCAM	136.987	7.0979	0.406123	0.160455
AC093525.6	4.06574	2.02352	0.406072	0.507363
CDH13	14.2564	3.83354	0.406013	0.382668
RNF123	8.99203	3.16865	0.405942	0.418934
CTDSP2	8.2029	3.03613	0.405932	0.432905
BAG4	26.8118	4.7448	0.405524	0.236014
NDUFAF4	56.3978	5.81757	0.405434	0.0405676
TTC8	4.22921	2.08039	0.405382	0.5582
UPF1	16.1753	4.01572	0.405264	0.274783
SKP2	5.41054	2.43577	0.405222	0.569775
PCDHGA8	7.38677	2.88494	0.40506	0.580915
PITRM1	16.1929	4.01729	0.404919	0.27731
AC034236.2	3.06131	1.61415	0.404673	0.610222
TESK1	15.7034	3.973	0.404383	0.379832
L2HGDH	6.49176	2.69861	0.403955	0.493535
COG3	7.71864	2.94835	0.403875	0.432166
MTCL1	15.4826	3.95257	0.403453	0.34222
RASGRP1	1.25377	0.326277	0.403176	0.742898
TMEM161A	2.47208	1.30573	0.402983	0.616973
PLXNC1	25.141	4.65197	0.402493	0.188865
CTNNA1	6.49772	2.69993	0.402402	0.50057
RALGAPA2	16.6893	4.06085	0.402148	0.259445
SIRT6	10.6301	3.41008	0.401726	0.44162
AC093525.4	2.74014	1.45425	0.401501	0.599879
LCTL	0.901165	-0.150137	0.40133	0.763249
AC233723.1	0.825104	-0.277352	0.401286	0.784601
PDE12	13.9739	3.80467	0.400545	0.335221
SATB2	2.27934	1.18862	0.400176	0.75063
ANKRD6	9.3233	3.22084	0.399898	0.442969
TXLNA	17.8041	4.15413	0.399788	0.231237
CLCN2	3.01257	1.591	0.398845	0.594771
RALYL	51.9491	5.69903	0.398286	0.112252
LRRC8B	10.5038	3.39284	0.397955	0.370678
RTN4RL1	10.76	3.42761	0.397308	0.335181
AC009831.1	1.87736	0.908708	0.396844	0.665242
DNM2	10.9407	3.45163	0.396746	0.429512
PER1	7.92013	2.98552	0.396718	0.493075
PIK3C2B	15.3368	3.93892	0.396707	0.383742
LRIG1	2.05163	1.03677	0.396588	0.661611
ZNF200	10.105	3.337	0.396413	0.46142
TDP2	16.9904	4.08665	0.396377	0.261862
STK26	2.25247	1.17151	0.396331	0.667013
ZXDB	5.73919	2.52085	0.395995	0.529549
ZNF576	13.7842	3.78494	0.395691	0.269362
CDKAL1	8.89554	3.15308	0.39531	0.416382
GAR1	8.27784	3.04925	0.394646	0.474699
AL139353.1	1.22471	0.292446	0.394421	0.747745
ZBTB33	16.4332	4.03854	0.394246	0.336484
SLC6A1	1.8887	0.917391	0.394006	0.669855
GPR180	8.10573	3.01894	0.393996	0.443568
AC002429.2	0.240058	-2.05855	0.393793	0.909059
KATNB1	15.2808	3.93364	0.393595	0.305408
CD164	21.3587	4.41675	0.393512	0.262296
TRIM68	2.87044	1.52127	0.393495	0.620298
KANSL1-AS1	0.846732	-0.240023	0.393399	0.76071
AMIGO2	9.62911	3.2674	0.393155	0.357346
MNAT1	29.5067	4.88297	0.392981	0.135641
TPK1	2.81547	1.49338	0.392932	0.615648
ZMIZ2	26.1363	4.70798	0.392816	0.214748
ZNF266	4.84256	2.27577	0.392309	0.513254
CCDC174	22.8418	4.5136	0.391883	0.191205
RNF125	2.71446	1.44067	0.391871	0.565378
IGIP	4.55754	2.18825	0.391845	0.577386
TPRKB	40.6078	5.34368	0.391759	0.126316
AC009501.1	4.37452	2.12912	0.391501	0.592601
POLR2H	40.0548	5.3239	0.391279	0.140484
GNG7	5.01605	2.32655	0.39106	0.580935
C6orf52	2.81957	1.49547	0.391041	0.621133
CYB5D1	5.71164	2.5139	0.391015	0.477962
AC098487.1	2.30201	1.20289	0.390781	0.673192
EXOC6	18.1132	4.17897	0.390651	0.233999
FKBPL	4.56778	2.19149	0.390338	0.590834
DDX20	9.13638	3.19162	0.390129	0.446539
FAM222A	14.3995	3.84794	0.389722	0.332334
ZNF571-AS1	4.5142	2.17447	0.389511	0.586148
ACTA2	1.13411	0.181557	0.389466	0.78798
B3GNT2	0.948992	-0.0755319	0.38941	0.776206
MPV17L	3.58415	1.84163	0.389126	0.686242
VMO1	4.19694	2.06934	0.388939	0.559445
UPP1	13.4367	3.7481	0.388914	0.431628
DCAF12	27.1026	4.76036	0.388338	0.191685
PACRG	2.41228	1.27039	0.388319	0.662081
ZNF592	9.49187	3.24669	0.388135	0.424758
PHLDA3	13.5496	3.76017	0.387956	0.317181
C4orf47	0.49073	-1.027	0.387713	0.870961
KIF26A	14.9316	3.90029	0.387662	0.348428
FZD1	5.30415	2.40712	0.38745	0.549227
NCAPG2	2.10252	1.07212	0.387412	0.621727
TSTA3	19.6913	4.29949	0.387301	0.227397
AC093525.7	1.46085	0.546803	0.38727	0.697511
GBA	4.11441	2.04069	0.3871	0.566738
MANBAL	20.0318	4.32422	0.386889	0.248252
KHK	6.29028	2.65312	0.386576	0.50158
AP004609.3	2.28798	1.19408	0.386566	0.651778
EXOC7	31.0235	4.95529	0.386415	0.181492
DPM1	17.0762	4.09392	0.386184	0.353504
NDUFAF2	53.4491	5.74009	0.385708	0.0644045
AL031708.1	2.15741	1.1093	0.385567	0.685087
DTNB	11.4419	3.51625	0.385509	0.509638
HIRA	12.0026	3.58527	0.385296	0.355948
MRPL28	37.4129	5.22546	0.38529	0.112352
NR2C2AP	6.64333	2.73191	0.385288	0.483081
DNAAF4	18.5005	4.20949	0.384671	0.247605
PREP	12.3808	3.63004	0.384464	0.349758
WASHC1	20.3143	4.34443	0.384325	0.217254
MTX3	10.0847	3.3341	0.384068	0.501043
PLA2G16	17.9762	4.16801	0.383923	0.256076
ZNF775	15.0081	3.90767	0.383695	0.311014
TIGAR	9.03641	3.17575	0.383462	0.358352
ZNF669	11.7671	3.55668	0.382952	0.40111
SDHB	18.9578	4.24472	0.382859	0.246136
SEC24B	15.5961	3.96311	0.382735	0.386886
IQGAP1	8.31704	3.05607	0.382018	0.430702
AC004076.2	6.13466	2.61698	0.381671	0.47786
DTX2	1.70069	0.766123	0.381338	0.66807
AC099522.2	3.19749	1.67694	0.380371	0.584106
SPRTN	9.30986	3.21876	0.380259	0.501879
IFT88	16.0239	4.00215	0.379694	0.282171
FAM161B	10.7626	3.42795	0.378917	0.451932
XPO7	14.5616	3.8641	0.378873	0.32911
TAB3	16.0161	4.00145	0.378691	0.339922
TRABD	8.69083	3.11949	0.378587	0.484317
UROD	16.8224	4.07231	0.37816	0.273342
FUCA2	8.07075	3.0127	0.377836	0.466196
FAM207A	14.3479	3.84277	0.377779	0.404989
FAM3A	11.9001	3.5729	0.377556	0.419685
PCDHB3	2.81187	1.49153	0.377401	0.649358
COX19	34.8144	5.12161	0.376679	0.163314
IRAK1BP1	15.9177	3.99256	0.376652	0.285809
FAM221A	21.4958	4.42599	0.376088	0.258377
CTBS	1.68625	0.753814	0.375561	0.728312
FAAH	7.72522	2.94958	0.375246	0.511312
ISOC2	16.1017	4.00914	0.37519	0.312407
DAP3	30.4862	4.93008	0.375028	0.144997
IKBKG	6.05263	2.59756	0.374711	0.508163
IRX3	7.03381	2.81431	0.374379	0.589607
KIAA0100	15.198	3.92581	0.374229	0.320127
TNNI3	1.22432	0.291976	0.37396	0.739491
CHTF8	12.6547	3.6616	0.37389	0.321358
LINC00648	2.54431	1.34727	0.373761	0.676857
AC244090.1	22.365	4.48317	0.373661	0.392042
UBE2O	33.76	5.07724	0.373475	0.165375
LINC01534	1.75731	0.81337	0.373362	0.690686
DHRS4L2	3.07496	1.62057	0.373242	0.655009
ID1	3.40383	1.76716	0.372994	0.644488
NPHP1	3.4412	1.78291	0.372885	0.644342
ZC3H10	5.37208	2.42548	0.37276	0.578513
METAP1D	2.21524	1.14746	0.372679	0.695212
PLOD2	5.68935	2.50826	0.372396	0.539048
SPTLC1	21.5448	4.42927	0.372387	0.244121
AF131216.1	1.13069	0.177206	0.372326	0.776029
PLA2G12A	15.5246	3.95648	0.372256	0.265978
TRPM8	3.29782	1.72151	0.372127	0.622372
AP006623.1	2.81558	1.49343	0.37185	0.704869
TRMU	13.9017	3.79719	0.371543	0.409622
CA10	12.3552	3.62705	0.371243	0.345898
CYB5R1	15.2001	3.92601	0.371195	0.286349
CCHCR1	3.55994	1.83185	0.370903	0.631133
CCDC150	1.10683	0.146437	0.370504	0.781111
SCRIB	6.65862	2.73522	0.370344	0.489557
SLC44A1	18.2548	4.1902	0.37034	0.336886
AC067852.2	6.68283	2.74046	0.370077	0.563261
DAPK3	7.89207	2.9804	0.369732	0.477073
CLPP	50.3867	5.65497	0.369498	0.0748425
MCM6	3.58626	1.84248	0.369379	0.637397
CNTN5	12.1258	3.60001	0.369277	0.399832
FAM131B	26.2641	4.71502	0.369095	0.177344
BX255925.3	2.38641	1.25484	0.368788	0.692859
C22orf42	2.36349	1.24092	0.368533	0.648089
RBL1	2.65042	1.40622	0.368262	0.671288
KDELC1	3.2983	1.72172	0.368169	0.682629
LMLN	6.86016	2.77824	0.368022	0.496155
GNB4	14.6844	3.87621	0.367896	0.30323
PTPMT1	9.74122	3.2841	0.367843	0.544601
PLEKHG2	12.8508	3.68379	0.367646	0.42062
RFC4	11.5741	3.53283	0.367624	0.403765
SPATA20	3.67627	1.87824	0.367492	0.598571
MYADM	21.3445	4.41579	0.366923	0.212209
INTS14	4.90833	2.29523	0.366773	0.557326
AC093297.2	8.81781	3.14042	0.366749	0.487723
TIPARP	8.51508	3.09002	0.366471	0.437175
SNX9	10.3222	3.36768	0.366153	0.425049
S100B	1.69722	0.76317	0.366115	0.705488
SMCR8	5.33799	2.4163	0.366083	0.51378
ZNF772	12.671	3.66345	0.366015	0.429855
SERF1A	4.42929	2.14708	0.365848	0.599421
ZNF589	4.39179	2.13481	0.365801	0.559302
AC078845.1	2.27459	1.18561	0.365799	0.711126
ACVR1B	34.6277	5.11386	0.365553	0.137407
CIP2A	1.7562	0.812456	0.365294	0.685266
CEND1	19.5905	4.29208	0.365206	0.285311
WDR20	16.9914	4.08673	0.364711	0.326067
PLEKHA6	21.1165	4.4003	0.364324	0.259556
CHRNA7	1.02304	0.0328669	0.364048	0.800047
MAD2L2	25.2067	4.65573	0.363797	0.213177
NCOA5	14.8749	3.89481	0.363759	0.28926
TRMT12	5.91552	2.56451	0.36353	0.546849
CBWD3	6.18164	2.62799	0.363258	0.513746
RPP21	8.45738	3.08021	0.363057	0.44062
IFNAR1	30.7164	4.94094	0.363029	0.226902
PCDHB15	13.8604	3.7929	0.362607	0.363937
TDRD3	12.4353	3.63637	0.362595	0.373932
RBM24	0.792274	-0.335928	0.362147	0.820122
CLTCL1	3.05927	1.61319	0.362016	0.675177
PEX5	8.54282	3.09471	0.361574	0.452531
CDH24	6.47525	2.69494	0.361565	0.491235
ST6GALNAC4	2.03561	1.02546	0.361274	0.698077
AC009549.1	1.21053	0.275636	0.360971	0.747154
SNX11	7.47289	2.90167	0.360943	0.546756
DUSP19	3.06474	1.61577	0.360931	0.643225
NT5DC1	5.9082	2.56272	0.360724	0.56499
GK	5.09875	2.35014	0.360509	0.640521
PPFIA1	25.4374	4.66888	0.360347	0.277582
AC005261.3	6.50564	2.70169	0.36023	0.534126
GNPAT	17.1123	4.09697	0.360183	0.320642
PCSK4	1.80085	0.848677	0.360034	0.733354
PRCP	6.04728	2.59629	0.360033	0.539435
CDC25A	4.98701	2.31817	0.359972	0.55356
ZNF624	8.24281	3.04314	0.359605	0.577914
GABRD	0.780626	-0.357296	0.359119	0.825401
KLHL2	15.6264	3.96592	0.358739	0.362718
ASIC1	29.6846	4.89164	0.358601	0.195187
ACOX3	6.34795	2.66629	0.358567	0.535184
MTRF1	4.0773	2.02761	0.358502	0.614638
PPP2R5D	17.6691	4.14315	0.358449	0.345181
SNUPN	19.7873	4.30651	0.358383	0.320937
PNMA6A	7.7182	2.94826	0.358329	0.491278
HSF1	16.9985	4.08734	0.358272	0.286376
PIGW	6.67262	2.73825	0.358202	0.511817
ISG15	3.12558	1.64412	0.358027	0.66596
CPSF3	11.1562	3.47978	0.357941	0.382607
GPR161	35.3057	5.14183	0.357656	0.244058
NUDCD2	23.7863	4.57206	0.357347	0.187615
TP53I11	51.8357	5.69587	0.357144	0.100288
SOCS7	18.3558	4.19817	0.357096	0.324191
NEK6	2.00862	1.0062	0.357022	0.721778
CACNA1I	2.35051	1.23298	0.356853	0.724619
TCF7L2	8.85101	3.14584	0.356566	0.696037
SALL4	3.12688	1.64472	0.356519	0.626762
MAP1LC3B2	3.22641	1.68993	0.356063	0.643997
G2E3	32.9504	5.04222	0.355831	0.173471
LOXL1-AS1	2.50662	1.32574	0.355589	0.661491
C1orf123	20.7678	4.37628	0.355268	0.245875
HELQ	4.2725	2.09508	0.354939	0.626661
MTSS1L	8.04331	3.00779	0.354773	0.481399
NIN	18.0308	4.17239	0.35438	0.400494
ZBTB21	12.4937	3.64313	0.353854	0.422382
PCBP3	18.3734	4.19955	0.353765	0.300098
TNRC18	20.5051	4.35791	0.35357	0.286092
SLC35A1	13.022	3.70287	0.353519	0.330854
P4HA3	2.5159	1.33108	0.353454	0.690331
MAGOHB	17.6421	4.14095	0.353402	0.299677
ASPHD2	14.3844	3.84644	0.353332	0.381858
ZNF549	9.37277	3.22848	0.353067	0.481325
RAD50	6.01765	2.5892	0.353006	0.547636
YARS2	12.4063	3.633	0.352941	0.335326
NUPL2	26.6817	4.73778	0.352874	0.211374
ASTN1	33.9395	5.08489	0.352874	0.247061
KHDC1	6.23552	2.64051	0.352815	0.571038
MMP11	10.0761	3.33286	0.352737	0.570572
PLBD2	12.5386	3.64831	0.352544	0.460097
ZNF599	6.85903	2.77801	0.352488	0.5184
NECAP2	14.009	3.80828	0.352398	0.345074
MAP7	10.2014	3.35069	0.352373	0.388304
FBXO28	15.6107	3.96447	0.352166	0.343757
RMC1	8.86855	3.1487	0.352093	0.415765
CNNM2	14.8786	3.89517	0.351925	0.355247
ZNF518A	41.8223	5.3862	0.351881	0.117461
Z82217.1	4.17853	2.06299	0.351562	0.66016
KIF7	1.25634	0.329228	0.3512	0.742936
TEDC1	4.45128	2.15422	0.351188	0.599572
TMEM54	3.84237	1.942	0.351114	0.597687
GOLGA8A	12.7601	3.67356	0.351074	0.392259
TAF6L	5.12562	2.35773	0.35098	0.52724
PABPC5	11.8605	3.56809	0.350964	0.459465
UBXN2A	50.522	5.65884	0.350902	0.128484
KCTD20	29.5111	4.88319	0.350585	0.23894
CEP250	12.048	3.59073	0.350375	0.440017
MKLN1	24.1184	4.59206	0.350231	0.218451
LPXN	0.88202	-0.181118	0.350112	0.819573
Z99774.1	6.1575	2.62234	0.349893	0.555622
FKBP9	6.17816	2.62718	0.349696	0.601675
PAIP2B	8.31792	3.05622	0.349478	0.48057
NIPAL3	18.3605	4.19853	0.349439	0.331812
WDR59	13.0645	3.70758	0.349273	0.437475
PLCXD1	17.8339	4.15655	0.349047	0.408836
MAEA	35.9805	5.16914	0.348724	0.201767
ENPP4	9.67822	3.27474	0.348478	0.508091
LRIF1	48.3699	5.59604	0.348435	0.117997
ZMAT1	9.4223	3.23608	0.348407	0.465861
GPSM2	10.6664	3.415	0.348353	0.451366
RNF4	21.6013	4.43305	0.348241	0.401912
ADAM15	3.88131	1.95654	0.348095	0.650791
BOLA3	42.9034	5.42302	0.348006	0.109351
HACD1	11.4823	3.52134	0.347731	0.416317
C5orf49	6.35472	2.66783	0.347719	0.570334
NEK1	28.362	4.82589	0.347346	0.207187
TCTA	16.864	4.07588	0.347155	0.293772
ZNF641	13.3507	3.73884	0.34695	0.437883
HIST1H2AE	3.75747	1.90976	0.346925	0.655476
DOCK5	6.98355	2.80396	0.346616	0.547291
ALG2	10.3845	3.37636	0.346547	0.466741
STARD4-AS1	28.9223	4.85411	0.346378	0.185496
B4GALT4	7.70193	2.94522	0.346039	0.474009
NUDT22	8.19862	3.03538	0.345912	0.470366
CREM	14.241	3.83198	0.345285	0.352855
SORT1	36.7527	5.19978	0.345282	0.213901
SLITRK1	12.3196	3.62289	0.344958	0.472972
INPP5B	3.84332	1.94235	0.344552	0.622131
ADCK5	4.28762	2.10018	0.344437	0.652031
PODXL	5.03004	2.33057	0.343868	0.639583
CYB5R4	22.3479	4.48207	0.343653	0.260414
TMEM151A	12.4996	3.64382	0.343575	0.350135
PURG	16.0654	4.00588	0.342595	0.332755
CARF	13.8576	3.79261	0.342569	0.366705
TAGLN2	0.703951	-0.506454	0.342347	0.873951
WDSUB1	3.88279	1.95709	0.342248	0.658256
LINC01289	0.447618	-1.15966	0.342144	0.876232
AGAP9	1.80091	0.848726	0.342141	0.705783
RGPD8	0.28302	-1.82102	0.342073	0.914805
MBNL2	9.77184	3.28863	0.342044	0.413287
FBLN1	4.59832	2.20111	0.341673	0.605329
ATP6V1FNB	2.38948	1.2567	0.341437	0.682253
PCOLCE	3.62467	1.85785	0.341101	0.617884
KIAA0895	19.1767	4.26128	0.341059	0.255168
NUMBL	24.1692	4.5951	0.341058	0.340755
TSKU	3.47715	1.7979	0.340512	0.641347
CCDC189	8.1718	3.03065	0.340189	0.493247
AP1B1	14.02	3.80942	0.340063	0.438915
AADAT	11.5543	3.53036	0.339978	0.432442
SNPH	11.0136	3.46122	0.339446	0.482905
SNHG12	6.00516	2.5862	0.339429	0.582273
FIGN	22.5873	4.49744	0.339425	0.316185
HLA-DPB1	4.29206	2.10167	0.339065	0.619159
SH3BP5L	11.4132	3.51263	0.338841	0.446902
JRK	11.4338	3.51523	0.338515	0.501083
TRIM26	10.131	3.3407	0.338494	0.41315
CSRP1	1.6484	0.721065	0.338143	0.726047
CLEC4A	0.911705	-0.133361	0.337887	0.796936
C2CD2L	8.47205	3.08271	0.337847	0.602341
ZNF136	13.3897	3.74306	0.337633	0.354766
TOLLIP	16.4084	4.03636	0.337582	0.415752
AC027288.3	5.09731	2.34973	0.337474	0.636287
RBP1	44.963	5.49067	0.337411	0.339622
DNAJC27-AS1	2.97859	1.57463	0.337392	0.664706
CNPPD1	14.7135	3.87906	0.337381	0.348388
FBLIM1	10.9234	3.44935	0.33726	0.407544
DPAGT1	6.63211	2.72947	0.337043	0.576688
N4BP2L1	1.27857	0.354532	0.336604	0.79861
GRM5	4.29819	2.10373	0.336577	0.636716
FAM227A	22.7166	4.50568	0.336306	0.290161
VTCN1	0.270151	-1.88816	0.336242	0.933114
AL133338.1	2.0919	1.06481	0.336196	0.726097
TMEM200A	6.40759	2.67978	0.335984	0.496796
ARMC9	16.2287	4.02048	0.335914	0.405258
BLZF1	10.7699	3.42893	0.335739	0.441865
C12orf45	37.2075	5.21752	0.335632	0.20792
BLOC1S5	10.3281	3.3685	0.335553	0.420321
RAP1A	19.4143	4.27905	0.335325	0.268369
SMIM27	13.1997	3.72244	0.335221	0.380668
RHOBTB1	13.6558	3.77145	0.335176	0.427294
RMDN2	1.47361	0.559354	0.33504	0.727002
PRKCE	29.8082	4.89764	0.334855	0.280504
ZFR2	11.0492	3.46586	0.334838	0.509912
INPP4A	30.3875	4.92541	0.334744	0.199282
GKAP1	29.4002	4.87775	0.334591	0.210774
TMSB15B.1	11.7471	3.55424	0.334453	0.441527
SLK	17.4262	4.12319	0.334277	0.375869
ZUP1	17.5926	4.1369	0.333943	0.267965
LRFN1	14.9778	3.90475	0.333941	0.384815
FGD6	8.25184	3.04472	0.333737	0.513534
CNP	22.2168	4.47358	0.333495	0.264519
RUNDC1	18.9076	4.24089	0.333188	0.330279
RUNX1	0.331639	-1.59231	0.333077	0.880144
ERCC2	8.64658	3.11213	0.333076	0.523901
FAM20B	29.0748	4.8617	0.333063	0.237206
IQCG	12.8731	3.68628	0.332823	0.416209
CDKL5	21.2373	4.40853	0.332713	0.303592
ATR	5.99038	2.58265	0.332628	0.605861
SPATA2L	5.16884	2.36984	0.332585	0.573229
SIRT2	29.476	4.88147	0.332517	0.184424
DEPDC1B	3.22703	1.69021	0.332369	0.752324
ERAP2	1.51487	0.599198	0.331991	0.748878
TBC1D4	6.52274	2.70548	0.331957	0.652564
PCDHB9	5.24866	2.39195	0.331833	0.61481
SOD2	39.1735	5.29181	0.331812	0.153684
FUCA1	14.1192	3.81959	0.331651	0.405077
PKN1	34.0487	5.08953	0.331569	0.162771
TLE3	62.7911	5.97249	0.331536	0.0775923
GNS	12.6167	3.65727	0.331482	0.447067
PTPN3	9.46046	3.24191	0.331353	0.443705
TMEM104	2.02633	1.01887	0.331155	0.716216
ERCC1	26.3082	4.71744	0.331078	0.220576
PNKD	39.952	5.3202	0.330832	0.172011
KCNB1	42.4996	5.40938	0.330774	0.169436
FAXC	57.0594	5.83439	0.330647	0.129607
C12orf29	10.3018	3.36482	0.330548	0.480722
CNKSR2	24.0446	4.58764	0.330481	0.3023
TMEM189	15.3999	3.94485	0.330374	0.404223
ILK	19.994	4.3215	0.33022	0.294671
ENO1	135.776	7.08509	0.330134	0.0120462
GABRG3	2.61823	1.38859	0.330014	0.716884
TDRD6	1.75245	0.80937	0.329966	0.769744
WDR24	2.52627	1.33701	0.329925	0.684662
SGPP1	3.86589	1.9508	0.329391	0.682591
C3orf80	1.48704	0.572441	0.329373	0.759162
SLC39A13	12.113	3.59848	0.329358	0.501605
AC005696.4	6.50435	2.7014	0.329197	0.639034
CD46	53.5248	5.74214	0.329032	0.090896
NRG1	25.8935	4.69452	0.328812	0.25444
PSME1	19.7016	4.30024	0.328674	0.31587
SLC25A21-AS1	5.58443	2.48141	0.328671	0.625349
DOPEY2	16.3394	4.03028	0.328642	0.359428
DNTTIP2	29.953	4.90463	0.328615	0.234993
ZNF627	18.6041	4.21755	0.32858	0.394197
TCF3	11.434	3.51526	0.328442	0.430307
FBXL17	30.5679	4.93394	0.328338	0.207663
STX18	17.9725	4.16772	0.328326	0.403279
AC104825.1	4.25107	2.08782	0.328279	0.622252
PRPSAP1	34.6421	5.11446	0.328173	0.283129
PEX11B	16.657	4.05806	0.327867	0.415214
APAF1	17.7665	4.15109	0.327659	0.323469
AGO4	21.6311	4.43504	0.327377	0.372156
MGMT	15.8519	3.98658	0.327194	0.409665
RTBDN	3.84971	1.94475	0.326964	0.654515
SAV1	7.44677	2.89661	0.326567	0.482975
THAP8	6.81541	2.7688	0.326478	0.540257
ZNF442	1.51838	0.602532	0.326211	0.785579
RASD1	4.09173	2.03271	0.326189	0.624889
AP1S3	2.64667	1.40418	0.326111	0.711043
VSIG10	4.9949	2.32046	0.326088	0.590197
TMEM117	4.63559	2.21275	0.325868	0.710899
PHLPP2	10.1311	3.34072	0.325789	0.511656
ZNF283	9.02648	3.17416	0.325712	0.553738
RRAGC	29.8191	4.89816	0.325145	0.341305
CCDC120	9.16273	3.19578	0.325078	0.585959
GPR137C	28.2637	4.82088	0.32495	0.266315
CMTM6	11.2851	3.49635	0.324184	0.518424
GAREM2	20.0048	4.32228	0.324121	0.296654
FHOD3	20.8611	4.38275	0.324096	0.318487
SALL2	27.0639	4.7583	0.323726	0.276035
HIF3A	1.61429	0.690901	0.323387	0.73646
ZNF10	13.3794	3.74194	0.323281	0.451607
YME1L1	61.7071	5.94736	0.32326	0.0711367
ABCG4	3.36426	1.75029	0.323065	0.704648
ZFP14	46.7847	5.54797	0.323052	0.16177
LIG1	5.68336	2.50675	0.322855	0.584406
CCDC144A	7.36837	2.88135	0.322693	0.581296
RBBP5	22.1877	4.47169	0.322619	0.329166
AP002884.1	31.3316	4.96955	0.322566	0.270519
BAX	41.4017	5.37162	0.322365	0.195497
AL355488.1	3.5231	1.81685	0.322053	0.681932
GMIP	5.58064	2.48043	0.321764	0.587865
LRRC75B	16.3455	4.03082	0.32144	0.356305
C1QL4	6.43572	2.6861	0.321368	0.594121
ANO8	10.001	3.32207	0.321305	0.548773
DALRD3	22.0163	4.4605	0.321284	0.285442
PXMP2	15.5193	3.956	0.32111	0.372731
CCNB1IP1	11.5146	3.52539	0.321053	0.470204
RCBTB2	12.8449	3.68313	0.320919	0.442711
BCKDK	8.1859	3.03314	0.32079	0.492377
MRPS12	21.5039	4.42653	0.320581	0.353867
RBM5	67.4966	6.07674	0.320385	0.127543
TMEM259	28.162	4.81568	0.320381	0.297257
SARM1	14.1361	3.82131	0.320327	0.439416
CPEB1	3.39538	1.76357	0.320316	0.682568
AVEN	7.70125	2.94509	0.319984	0.494659
AC022639.1	3.04236	1.60519	0.319833	0.669406
AL139393.2	6.06551	2.60063	0.319593	0.598816
LRRC7	22.4065	4.48585	0.319584	0.292052
LSM2	50.3009	5.65251	0.318959	0.0987562
DYNC2LI1	16.2945	4.02632	0.318598	0.437922
AC124312.2	2.42667	1.27898	0.318542	0.71469
CCZ1	32.407	5.01823	0.3183	0.166849
AL358472.4	2.24394	1.16604	0.31827	0.72886
FGGY	5.2615	2.39547	0.318246	0.649169
VCAN	40.8897	5.35367	0.317858	0.184285
ZBTB8B	7.44705	2.89667	0.317752	0.567853
KIRREL3	3.80894	1.92939	0.317714	0.658811
SNRNP48	10.7236	3.42272	0.317711	0.458813
TRIM65	2.34244	1.22801	0.317552	0.751084
RNGTT	20.8024	4.37868	0.317299	0.400896
SIGIRR	4.87787	2.28625	0.31717	0.679051
ST7	24.5862	4.61978	0.317141	0.301912
IBTK	33.9657	5.08601	0.316905	0.192178
AACS	20.0645	4.32658	0.316711	0.341278
MRPL40	40.7367	5.34826	0.316691	0.188563
TIGD5	7.49868	2.90664	0.316366	0.488267
RRM1	20.0231	4.32359	0.316169	0.356135
FKBP15	7.01986	2.81144	0.316022	0.518928
RUSC1-AS1	2.68852	1.42681	0.315812	0.720829
TBKBP1	10.8545	3.44022	0.315735	0.489674
ZNF76	5.00566	2.32356	0.315663	0.606115
MID1	18.4815	4.20801	0.315429	0.434494
MCRIP1	99.3674	6.6347	0.315353	0.0669657
HINFP	10.0064	3.32285	0.315202	0.481357
CELF2	75.6592	6.24144	0.315195	0.197751
UXT	37.3663	5.22366	0.315155	0.259089
SYN2	8.45712	3.08017	0.314825	0.521383
ENTPD1-AS1	2.90344	1.53776	0.314726	0.698636
ARNTL2	8.43188	3.07585	0.314559	0.546231
DDX11-AS1	1.69205	0.758774	0.314108	0.724493
SNX5	13.8506	3.79188	0.313936	0.431431
MAP3K5	2.57183	1.3628	0.313915	0.7341
ZNF223	3.07293	1.61961	0.31383	0.705389
PBLD	3.79281	1.92327	0.313786	0.639002
TMEM200C	14.5257	3.86054	0.313646	0.425988
NEU3	3.81962	1.93343	0.312822	0.62949
NYAP1	19.7177	4.30142	0.312816	0.330512
FDXR	2.1926	1.13264	0.312521	0.746387
CRELD1	20.1949	4.33592	0.312347	0.333417
QPCT	5.10123	2.35085	0.312319	0.644291
EDEM1	4.67566	2.22517	0.312207	0.628076
A2M-AS1	4.76984	2.25394	0.312115	0.658917
GFOD1	35.5682	5.15251	0.311999	0.277784
KLHL1	6.99022	2.80534	0.311531	0.623424
COL13A1	3.37358	1.75428	0.311405	0.637489
METAP1	19.9361	4.31731	0.31139	0.330677
AC005256.1	2.50069	1.32233	0.311192	0.751458
TMEM260	15.6699	3.96992	0.311172	0.4667
CLIC1	14.9837	3.90532	0.31116	0.550734
TMEM169	49.5604	5.63112	0.310956	0.143961
SLC10A3	2.53476	1.34185	0.310781	0.740516
ZNF587B	2.08808	1.06218	0.310765	0.725376
CDIP1	14.8361	3.89104	0.310477	0.47072
AC017083.1	2.17328	1.11987	0.310024	0.724122
CEP83	6.23457	2.64029	0.309997	0.607329
CDH4	9.93318	3.31226	0.309997	0.608911
GALM	1.12464	0.169463	0.309947	0.840523
AL392172.1	1.82036	0.864224	0.309864	0.756142
LINS1	13.8939	3.79638	0.309561	0.424133
SUSD1	7.14924	2.83779	0.309425	0.688192
AK9	19.1868	4.26204	0.30935	0.329583
KIAA0753	6.87348	2.78104	0.309157	0.538105
CTHRC1	9.95784	3.31583	0.308799	0.549289
RPUSD3	29.4887	4.88209	0.308471	0.235264
IFT172	4.69003	2.2296	0.308389	0.658543
GLE1	2.92453	1.5482	0.308231	0.653888
DAZAP1	37.5273	5.22987	0.308177	0.176846
MSX1	0.940552	-0.0884207	0.308014	0.818871
CLUAP1	32.9531	5.04234	0.307922	0.19913
RYK	12.6677	3.66309	0.307492	0.464841
MRPL11	25.5923	4.67764	0.307318	0.371532
ZNHIT2	4.89522	2.29137	0.3073	0.696125
ABCC10	9.84751	3.29976	0.306711	0.544793
UBAP2	36.2572	5.1802	0.306648	0.200971
IPO5	37.02	5.21023	0.30653	0.223848
AL683813.1	15.6742	3.97032	0.306231	0.432233
PWP1	52.5631	5.71598	0.306089	0.133347
FNDC4	25.6611	4.68151	0.306074	0.268181
ZNF311	1.69666	0.7627	0.306058	0.780937
SAE1	26.0147	4.70126	0.305932	0.343399
PRR14	13.9955	3.80689	0.30579	0.448701
ARRDC1-AS1	12.4833	3.64193	0.30564	0.491692
IGSF10	14.8579	3.89316	0.305212	0.493682
FAM193B	16.0209	4.00188	0.30466	0.372104
COMMD8	15.3113	3.93653	0.304574	0.403485
SIK2	11.2426	3.49091	0.304428	0.484656
CYB561A3	18.6927	4.2244	0.304399	0.345899
SYMPK	36.0555	5.17215	0.304055	0.230839
ALDH5A1	12.6144	3.657	0.304049	0.545756
EPHA5-AS1	9.06007	3.17952	0.304042	0.542784
NKAIN1	60.3108	5.91435	0.304018	0.122002
SLC25A21	0.29691	-1.7519	0.303916	0.928515
POC1B-AS1	1.87875	0.909774	0.303893	0.730817
ZNF480	6.69358	2.74278	0.303749	0.586779
SAMD12	6.08337	2.60487	0.303591	0.598396
SMPD1	5.39062	2.43045	0.303121	0.619588
C19orf24	11.3571	3.50552	0.30305	0.477677
FLNB	6.36963	2.67121	0.302947	0.645365
AKAP13	19.8911	4.31405	0.302868	0.359188
PACS1	33.0899	5.04832	0.302727	0.22414
ARL17B	5.54441	2.47103	0.30258	0.649142
RAB3B	76.403	6.25556	0.302097	0.190397
FBXO16	11.4703	3.51983	0.301815	0.479555
RAD23B	102.708	6.68241	0.301681	0.0274761
ARHGAP1	14.431	3.8511	0.301134	0.471899
OPA3	12.2247	3.61173	0.301095	0.479956
SLC35D2	3.10688	1.63547	0.300949	0.73379
CRTAC1	2.26407	1.17892	0.300813	0.783604
MPRIP	39.8895	5.31794	0.300798	0.185672
ABCC8	1.93952	0.955696	0.300736	0.769333
TRRAP	23.0627	4.52749	0.300733	0.370673
MAPK13	2.49889	1.32129	0.300271	0.744864
APBA2	42.8353	5.42073	0.300135	0.257025
CNTNAP5	14.7298	3.88067	0.300128	0.490684
CERCAM	5.91694	2.56485	0.300057	0.6012
TEX2	9.90033	3.30748	0.299763	0.522384
ZNF536	17.9424	4.1653	0.299701	0.414833
ZNF529	24.8545	4.63544	0.299686	0.365876
TM9SF4	30.9586	4.95227	0.299559	0.216148
CBWD6	0.896335	-0.15789	0.299494	0.832036
ADAM19	8.85987	3.14729	0.299411	0.553453
SNAPC4	6.65312	2.73403	0.299378	0.577451
IFT52	30.6789	4.93918	0.299324	0.28789
CAPN10-DT	2.54523	1.34779	0.29876	0.712952
MGAT4C	54.1914	5.75999	0.298463	0.242378
PYROXD1	15.1316	3.91949	0.298179	0.455562
PRPS2	0.758488	-0.398802	0.298163	0.833246
COL9A3	0.826953	-0.274123	0.298111	0.833293
GPLD1	8.97643	3.16614	0.298096	0.549808
PCNX3	5.26023	2.39512	0.297881	0.618761
NUBP1	14.4688	3.85487	0.297782	0.478395
WDR41	30.9597	4.95232	0.29774	0.292898
TRIM28	51.6921	5.69187	0.297594	0.226593
TIMM50	21.9292	4.45478	0.297316	0.385466
TMEM132E	10.3047	3.36523	0.297286	0.489214
AL353759.1	0.494846	-1.01495	0.296462	0.902244
XRCC3	0.793681	-0.333368	0.296322	0.817529
ENOX1	17.9436	4.1654	0.295865	0.36401
KLHDC3	48.4906	5.59963	0.295696	0.130713
TMEM44-AS1	1.31362	0.393546	0.295072	0.788556
ALG9	12.3891	3.631	0.295014	0.49463
INTS6-AS1	1.75456	0.81111	0.294913	0.765463
FBXO10	4.89051	2.28998	0.294617	0.639706
ADD3	20.9576	4.3894	0.293792	0.411353
NBPF9	1.5575	0.639236	0.293356	0.74612
CEP76	9.57701	3.25957	0.293279	0.622949
TMEM101	8.25953	3.04606	0.293269	0.582605
WDR17	11.4254	3.51417	0.292796	0.504658
RELA	8.22368	3.03978	0.292578	0.535925
RASL11B	3.00561	1.58766	0.292566	0.715011
AC016745.2	4.26857	2.09375	0.292554	0.701046
ASCC1	20.3759	4.34879	0.292238	0.338144
MUC3A	1.48991	0.575222	0.292227	0.771971
MOCS2	30.1539	4.91428	0.292206	0.285027
AC009113.1	5.18335	2.37388	0.292168	0.615274
MORN2	31.4459	4.9748	0.291924	0.240775
KCNJ12	8.16933	3.03022	0.291675	0.539295
FANCM	4.8619	2.28152	0.291614	0.641786
AP005899.1	0.714625	-0.484742	0.291571	0.882147
PLEKHO1	56.1127	5.81026	0.291116	0.24474
TNKS	63.6717	5.99258	0.29099	0.14686
UHRF2	12.9769	3.69788	0.290766	0.468404
AC239800.2	2.97936	1.575	0.290585	0.716982
KPNA2	89.4466	6.48295	0.290501	0.0820052
ANGPT2	9.53457	3.25317	0.290244	0.601828
LRRTM2	2.05236	1.03728	0.290233	0.753946
NDUFAF1	12.5598	3.65074	0.290033	0.472223
NSUN5	24.8709	4.63639	0.290009	0.333394
BIN3	8.19681	3.03506	0.289964	0.591191
CHST12	16.8305	4.073	0.289278	0.403124
ROR1	0.301427	-1.73012	0.289258	0.906195
DDC	2.79653	1.48364	0.289104	0.785447
GPS1	26.1796	4.71037	0.289074	0.297536
PANK1	13.2318	3.72593	0.289071	0.444386
C15orf65	10.2175	3.35297	0.289064	0.531301
CNTLN	16.3627	4.03234	0.289017	0.451665
CPLX2	38.1105	5.25212	0.288853	0.369262
LZTS2	7.91029	2.98373	0.288334	0.537291
RBM27	16.9838	4.08609	0.287954	0.46629
ZNF787	9.34914	3.22483	0.287808	0.532406
AL137802.2	12.2423	3.61381	0.287314	0.503179
CNNM1	3.08431	1.62495	0.28725	0.734849
ADCY3	9.16718	3.19648	0.287248	0.542675
ST6GALNAC5	4.01019	2.00367	0.287174	0.657761
KREMEN1	1.86139	0.89638	0.286872	0.771397
SHTN1	105.044	6.71486	0.286853	0.0494086
PRELID3A	3.43807	1.7816	0.286584	0.67737
EMID1	5.95933	2.57515	0.286554	0.642095
NAA25	20.5356	4.36005	0.28649	0.390901
CDADC1	9.17542	3.19777	0.286152	0.601188
MAP4K2	5.67231	2.50394	0.285964	0.656329
EFNA1	0.876353	-0.190416	0.285919	0.830911
GTF2IRD2B	3.7579	1.90993	0.285872	0.673659
NNT	35.5494	5.15175	0.285869	0.204917
FBXL2	27.1171	4.76113	0.285567	0.306387
HCRTR2	2.06815	1.04834	0.285434	0.751921
CARD8-AS1	0.692365	-0.530395	0.285332	0.844621
ICA1	12.3187	3.62278	0.285288	0.514047
NSUN2	8.54462	3.09502	0.285224	0.565725
ZNF768	12.5469	3.64926	0.284974	0.51349
IKZF2	3.37946	1.75679	0.284814	0.729215
ODF2	13.2946	3.73277	0.284814	0.512684
MIR29B2CHG	1.41405	0.499832	0.284651	0.795553
FXYD1	4.86194	2.28153	0.28459	0.630722
POLR1A	8.71683	3.1238	0.284357	0.553857
LINC00562	1.8758	0.907509	0.284126	0.745976
NIPSNAP3B	3.47159	1.79559	0.284084	0.714024
MRPS30	20.0568	4.32602	0.284009	0.425139
TMOD3	40.1576	5.3276	0.284002	0.251581
ZNF582-AS1	6.80602	2.76681	0.283883	0.589593
ROCK1	24.4541	4.612	0.283878	0.369285
BCL2L13	9.54972	3.25546	0.283733	0.526915
UBE2Q2	42.1711	5.39818	0.283631	0.243858
BAG5	44.5616	5.47773	0.283469	0.259389
ADPRHL2	16.2648	4.02368	0.282911	0.452171
FAM136A	41.9862	5.39184	0.282803	0.236315
ENKD1	7.98907	2.99803	0.282546	0.605971
TMED1	5.9998	2.58492	0.282511	0.637466
ADAMTS1	2.63869	1.39982	0.28251	0.773855
MKKS	24.2021	4.59706	0.282444	0.355326
SIRPA	5.87102	2.55361	0.282226	0.741192
PABPC1L	1.26754	0.342033	0.282201	0.830562
LINC00662	46.217	5.53035	0.28212	0.318406
UBTD1	1.57932	0.659306	0.281864	0.770201
IPO7	59.6242	5.89783	0.281176	0.143824
C1orf198	8.26878	3.04767	0.281159	0.625843
CENPJ	10.3975	3.37817	0.281143	0.556916
[truncated: 13,696 more rows]
