# Supplementary material for: CRISPRi-based screens in iAssembloids to elucidate neuron-glia interactions
Source: bioRxiv. 2024 Nov 24:2023.04.26.538498. Originally published 2023 Apr 27. Preprint. [Version 3] doi: 10.1101/2023.04.26.538498 (PMC10168378; doi:10.1101/2023.04.26.538498)
Supplement: Supplement 7 — Tab 1 provides differentially expressed genes (DESeq2) from APOE-ε3 and APOE-ε4 astrocyte-neuron co-cultures. The first column are the gene names of the differentially expressed genes. Second column is the p-value, third column is the log2 fold change, third column is the percent represented by APOE-ε3 population, the third column represent percent expressing gene in the APOE-ε4 population, and the last column is the adjusted p-value. Tab 2 provides the Biological Processes GO terms from DAVID GO. Columns: GO Terms, Count: number of DEGs that fall into category, %: percent of terms in GO term, p-value, gene names represented in GO term, size of list in GO term, fold enrichment, and methods for multiple-hypothesis testing (Bonferroni and Benjamini-Hochberg), and false discovery rate. Last tab provides the output from Wilcoxon Rank-Sum test for unbiased clustering of excitatory neurons (RFBOX3+, SL) from Haney et al., 2024 dataset (Columns: gene name, p-value, average log2FC, pct.1, pct.2, adjusted p-value, cluster number) [file media-7.xlsx]

## Sheet: APOE3_APOE4_useasreps_DESeq
	p_val	avg_log2FC	pct.1	pct.2	p_val_adj
PHEX	5.79313373447864e-126	5.88256	0.46	0.036	1.66037005963892e-121
STMN1	1.73449873297466e-114	0.889708	0.933	0.768	4.97124681857868e-110
GPM6B	5.08568398596575e-112	-2.90698	0.194	0.733	1.45760788721764e-107
DLK1	5.09735822648989e-97	-8.46535	0.002	0.637	1.46095384129427e-92
NEFL	2.75730150767193e-89	1.42352	0.688	0.417	7.90270185113852e-85
CLU	2.79567938196869e-85	-2.44053	0.244	0.749	8.01269667666047e-81
JARID2	2.42814484448166e-80	2.50026	0.382	0.127	6.95930593876889e-76
PPP1R16B	4.97493986647066e-80	-6.3903	0.01	0.455	1.42586751512916e-75
PSD3	1.05624840472748e-78	-2.06814	0.426	0.694	3.02731355278942e-74
TMSB4X	2.41269624282427e-76	-1.41306	0.969	1	6.91502870155864e-72
B2M	1.87839591964277e-75	-2.76182	0.194	0.675	5.38367054528815e-71
NEFM	2.0524096834625e-70	1.24595	0.815	0.555	5.88241139377188e-66
EXT2	1.85365472241796e-67	-3.17924	0.122	0.437	5.31275979992212e-63
KCNQ3	4.59874247313829e-65	1.55932	0.412	0.182	1.31804558022617e-60
PRKDC	1.29043400471904e-57	-2.82957	0.091	0.493	3.69851290092524e-53
STMN2	4.14741406261968e-55	0.73127	0.708	0.535	1.18869034448743e-50
GRM7	5.07931684123364e-55	1.03995	0.443	0.26	1.45578299986597e-50
TXNRD3	2.47143409360267e-53	-6.74771	0.007	0.392	7.08337725567461e-49
MT-CO3	4.61107775620236e-50	0.837191	0.664	0.493	1.32158099570516e-45
PTN	4.75695549382071e-49	-1.69384	0.412	0.794	1.36339101408395e-44
ALOXE3	2.1997857622273e-45	10.9194	0.289	0	6.30480597311967e-41
MAP1B	3.90085507547408e-43	0.516172	0.724	0.624	1.11802407318163e-38
MLLT11	1.33149940625708e-41	0.806686	0.518	0.358	3.81621044827343e-37
ENSG00000285829	3.8019770177929e-41	-9.74391	0.001	0.307	1.08968463306962e-36
CALM2	2.02189598783899e-40	0.425756	0.867	0.81	5.79495609074532e-36
MAP3K4	1.50261362060643e-39	3.15793	0.314	0.07	4.3066408980201e-35
NNAT	8.54029191470292e-39	0.729299	0.504	0.349	2.44773306567301e-34
NDUFA5	1.56732601714756e-38	1.79837	0.408	0.14	4.49211309774662e-34
TNC	2.51397753739135e-38	-3.80829	0.058	0.52	7.20531101991735e-34
ADAMTS12	6.59987414549368e-37	-5.24922	0.019	0.33	1.89158992883994e-32
SNCG	6.48169768408308e-36	1.08148	0.468	0.283	1.85771937323505e-31
LINC00486	1.66695934518502e-34	0.222585	0.632	0.55	4.77767217923478e-30
MT-CO2	3.10413212304807e-32	0.619261	0.625	0.517	8.89675307786808e-28
ENSG00000251002	2.30619531110005e-30	5.18296	0.321	0.019	6.60978638114386e-26
PTMA	7.27380074709781e-30	0.606972	0.54	0.441	2.0847440321257e-25
AGBL1	1.04143860129042e-29	0.663233	0.501	0.378	2.98486717515848e-25
ENSG00000287778	2.78925982372185e-29	-6.36121	0.014	0.295	7.9942975807692e-25
STOX1	2.42275327687684e-28	1.42304	0.303	0.193	6.9438531668567e-24
R3HDM2	4.25336413107325e-28	0.869365	0.391	0.261	1.2190566936069e-23
SLC17A2	6.26418590135468e-28	0.614999	0.474	0.39	1.79537832118726e-23
VIM	8.43445173984738e-28	-1.81072	0.242	0.609	2.41739821315766e-23
CDC42BPA	9.82961655443484e-28	1.23371	0.311	0.165	2.81726640066657e-23
CALCB	2.83319364006415e-25	3.24833	0.328	0.045	8.12021629178785e-21
GRM4	7.08521728477352e-25	0.482764	0.511	0.466	2.03069412598894e-20
RPL35	1.00508018784249e-23	0.469366	0.573	0.492	2.88066032637535e-19
FAM114A2	7.93846311591971e-23	3.68426	0.284	0.036	2.27524291365375e-18
MB21D2	8.77581062059382e-23	3.18898	0.311	0.043	2.5152350819684e-18
MT-CO1	9.67110737838497e-23	0.516924	0.654	0.548	2.77183608571892e-18
MIR137HG	1.6828398272733e-22	-3.32538	0.042	0.365	4.82318722894801e-18
INPP5A	3.0489892491965e-22	2.16337	0.32	0.089	8.73870808712209e-18
CRTC1	1.8748476493846e-21	2.85281	0.3	0.056	5.37350084790121e-17
CPAMD8	2.87549322337572e-21	0.675996	0.396	0.291	8.24145112751716e-17
MT-ND4	1.46006874087188e-20	0.482139	0.534	0.431	4.18470301821291e-16
ZNF827	1.60684753723006e-20	0.465246	0.363	0.227	4.60538572645507e-16
CNTN5	1.67063708437434e-20	1.17672	0.302	0.197	4.78821294752529e-16
GPC3	7.49403181133225e-20	0.331683	0.521	0.545	2.14786445744594e-15
SOX4	7.53456717434915e-20	0.259553	0.711	0.665	2.15948229784021e-15
ZNF277-AS1	3.24709444105111e-19	-6.96154	0.008	0.262	9.3064973774966e-15
SRP14	3.96610594908477e-19	0.344345	0.494	0.456	1.13672562606719e-14
RPL34	4.21005750598041e-19	0.306298	0.682	0.668	1.20664458178904e-14
TUBA1A	1.78338844783016e-18	-0.0174204	0.885	0.897	5.11136963032601e-14
ROBO1	2.54295207303556e-18	-0.0519823	0.552	0.429	7.28835493652722e-14
ELOB	4.66786006031219e-18	0.390392	0.41	0.359	1.33785537188608e-13
SCN3A	7.23275792721911e-18	0.0659097	0.492	0.426	2.07298074952027e-13
TUBB	1.61481651734405e-17	0.27205	0.53	0.472	4.62822562035978e-13
COX6A1	5.46452791311375e-17	0.313879	0.446	0.421	1.56618834517753e-12
NRG1	7.403773249306e-17	0.343919	0.392	0.285	2.12199545098359e-12
SYT1	7.96369888549157e-17	0.240383	0.406	0.404	2.28247573757074e-12
RPS18	9.33952011717123e-17	0.250121	0.658	0.613	2.67679986078245e-12
GAP43	1.14545599970692e-16	0.0833402	0.712	0.711	3.28299144076001e-12
RPS27L	1.83577307232883e-16	-2.09575	0.147	0.45	5.26150920260166e-12
RTN1	3.19209851863204e-16	0.258806	0.444	0.38	9.14887356425129e-12
ATP5ME	4.62871132874502e-16	0.422562	0.474	0.388	1.32663495393161e-11
SEZ6L2	6.73546749220997e-16	0.493422	0.368	0.277	1.9304523379423e-11
MIF	1.14357944608809e-15	0.274267	0.577	0.569	3.27761305043307e-11
KIF5C	1.57163603132484e-15	0.396657	0.372	0.305	4.50446602938012e-11
TAC1	1.93277997718915e-15	1.17015	0.329	0.146	5.53954069262184e-11
CNTNAP2	5.91205997536691e-15	0.129999	0.605	0.563	1.69445550953991e-10
RPL15	7.26763029041031e-15	0.20818	0.565	0.515	2.0829755175345e-10
HSP90AA1	8.3196350319645e-15	0.117681	0.637	0.617	2.38449059651134e-10
NBEA	1.94701238946503e-14	0.390023	0.291	0.254	5.58033220944572e-10
ENSG00000264876	2.13106573085903e-14	7.8877	0.223	0.002	6.10784749121507e-10
NDUFA4	2.91556604530042e-14	0.413792	0.407	0.335	8.35630384243554e-10
SEMA6D	3.25446569259618e-14	0.0420325	0.46	0.441	9.32762412154991e-10
RPL31	1.02584120710308e-13	0.186691	0.631	0.627	2.94016348367815e-09
RPS14	1.1284680597855e-13	0.19838	0.627	0.66	3.23430230615121e-09
DAB1	1.95792880049797e-13	0.304598	0.336	0.241	5.61161973510724e-09
COX7A2	2.13901515909144e-13	0.370635	0.399	0.354	6.13063134747198e-09
TMSB10	2.46353183565127e-13	0.234142	0.935	0.9	7.06072859416011e-09
SMARCA4	3.00234294941026e-13	0.520556	0.34	0.269	8.60501512730476e-09
SCG2	1.11771437675599e-12	-3.50306	0.038	0.388	3.20348117522035e-08
RPL18A	1.21818551271725e-12	0.431685	0.377	0.311	3.49144149799891e-08
RPS13	1.47238823698859e-12	0.248136	0.464	0.425	4.220011926033e-08
RPL3	1.51935348840555e-12	0.0508074	0.433	0.461	4.35461903311914e-08
ROBO2	1.54804353771073e-12	0.116288	0.426	0.394	4.43684758343273e-08
UBB	1.61254073965939e-12	0.304245	0.455	0.408	4.62170301393777e-08
MACF1	1.80193169820119e-12	0.196273	0.317	0.27	5.16451644021443e-08
GNG3	2.26684593070981e-12	0.642588	0.32	0.241	6.4970071220074e-08
RPL21	2.93099488458421e-12	0.154716	0.589	0.575	8.40052443870681e-08
NDUFA13	3.69829666320754e-12	0.261393	0.421	0.386	1.05996880664191e-07
NREP	5.06002542597937e-12	0.0750326	0.428	0.423	1.45025388733995e-07
PCDH9	5.52615072048163e-12	-0.0249578	0.56	0.553	1.58385005799724e-07
SON	5.83511012742907e-12	0.0542578	0.387	0.38	1.67240091362244e-07
PFDN5	7.12031335831654e-12	0.045459	0.423	0.4	2.0407530116271e-07
PSAP	9.48079285572521e-12	-1.42011	0.234	0.52	2.7172900403794e-07
RPS19	1.29949067319316e-11	0.0449892	0.691	0.677	3.72447021843891e-07
TMEM132D	1.75815822351686e-11	2.42962	0.259	0.054	5.03905728442166e-07
COX4I1	1.77149193044345e-11	0.355223	0.343	0.289	5.07727302184398e-07
CD63	2.01867188686207e-11	-1.42825	0.27	0.532	5.78571549493538e-07
SBF2	2.30972116008838e-11	0.181372	0.348	0.311	6.61989181692931e-07
TMA7	4.27326971810062e-11	0.254997	0.405	0.343	1.22476183390482e-06
BASP1	4.31592118308393e-11	0.271366	0.322	0.254	1.23698617028368e-06
ENSG00000282890	4.55731648730375e-11	2.98059	0.227	0.048	1.30617247842613e-06
CBX3	6.54968689835076e-11	0.525392	0.264	0.208	1.87720576193631e-06
UQCR10	6.93089077344712e-11	0.334045	0.356	0.306	1.98646260457768e-06
LRCH2	1.12371164580739e-10	2.69394	0.173	0.053	3.22066994804855e-06
PAK5	1.16003039030443e-10	0.00703484	0.518	0.55	3.32476310165151e-06
ATP5PF	1.89571685251641e-10	0.375009	0.346	0.28	5.43331407099728e-06
PRDX5	2.13923883480617e-10	0.511363	0.284	0.213	6.13127242443796e-06
NRG3	2.98434669965893e-10	-0.169682	0.437	0.441	8.55343607589247e-06
MT-ND1	3.26248864640297e-10	0.57224	0.26	0.209	9.35061870945556e-06
RTN4	5.38511193916947e-10	-0.0606096	0.436	0.414	1.54342693288536e-05
SLC27A4	6.24404421299745e-10	-0.948071	0.488	0.728	1.7896055118872e-05
ZNF608	6.29218961050222e-10	0.307435	0.292	0.247	1.80340446426604e-05
HSBP1	6.82548741014117e-10	0.221201	0.331	0.291	1.95625294662056e-05
RBPJ	7.82611173898213e-10	0.221614	0.308	0.278	2.24304188550967e-05
PCP4	8.40173202316769e-10	1.375	0.255	0.097	2.40802041516009e-05
ATP5MG	8.44247733479267e-10	0.39707	0.314	0.278	2.41969842892493e-05
NEBL	1.03646950247462e-09	-0.997084	0.232	0.468	2.9706252410425e-05
IFITM3	1.19391301969995e-09	-2.0373	0.127	0.416	3.42187410576203e-05
MT-ND2	1.21866249890948e-09	0.42106	0.328	0.253	3.49280858812445e-05
EIF4A2	1.31882242165551e-09	0.0912747	0.339	0.348	3.77987694270687e-05
SCOC	1.35937625400759e-09	1.41778	0.234	0.095	3.89610828161115e-05
RERE	1.41607802975313e-09	-0.0844503	0.525	0.531	4.05862124107545e-05
TUBB2B	1.61050430263838e-09	0.206329	0.419	0.405	4.61586638179186e-05
STMN4	2.52886062415844e-09	0.17544	0.32	0.293	7.24796743490051e-05
TXN	3.03910461274228e-09	0.274662	0.318	0.295	8.71037773058066e-05
ARGLU1	3.12226465348374e-09	-0.0967592	0.391	0.388	8.94872272334975e-05
RPL12	3.47071369706936e-09	0.139076	0.341	0.335	9.94741252717048e-05
RPL32	3.7340259351054e-09	0.13063	0.543	0.527	0.000107021
ATP5PO	3.89320944457186e-09	0.311129	0.293	0.243	0.000111583
NAV2	4.03305454653916e-09	0.0225408	0.313	0.362	0.000115591
MT-CYB	4.05844881713173e-09	0.429252	0.33	0.263	0.000116319
ENSG00000233928	4.79091473956664e-09	0.482895	0.476	0.428	0.000137312
NDUFB2	5.42473920474004e-09	0.533524	0.288	0.222	0.000155478
HMGCS1	5.45973808318719e-09	1.30768	0.239	0.106	0.000156482
DYNC1I2	7.22650299812454e-09	0.000326951	0.436	0.442	0.000207119
RPL10	9.38591579367202e-09	0.0310959	0.612	0.603	0.00026901
YWHAE	9.58030713767734e-09	0.189677	0.307	0.275	0.000274581
ENSG00000260995	1.04353237804929e-08	0.23502	0.332	0.314	0.000299087
RBFOX2	1.04991976181065e-08	-0.103887	0.534	0.541	0.000300918
RPS5	1.12471845746971e-08	0.144469	0.351	0.355	0.000322356
CNTNAP5	1.14917996633509e-08	0.0401285	0.323	0.277	0.000329366
PRRC2C	1.31177873864712e-08	0.172231	0.435	0.373	0.000375969
MORF4L1	1.40324734450888e-08	0.0688207	0.37	0.358	0.000402185
TAF1	1.44937855871176e-08	2.11165	0.204	0.065	0.000415406
NDUFB8	1.53747359508936e-08	0.455424	0.313	0.246	0.000440655
SNHG29	1.56302719779278e-08	0.278795	0.349	0.338	0.000447979
SLIRP	1.66175507733739e-08	0.49163	0.263	0.205	0.000476276
CSMD1	1.8878186877858e-08	0.963731	0.217	0.162	0.000541068
SPARC	1.90905016324424e-08	-2.3331	0.105	0.394	0.000547153
COX6C	2.04365151545075e-08	0.102121	0.378	0.36	0.000585731
CALM1	2.05213018826185e-08	0.205881	0.391	0.365	0.000588161
SRP9	2.43218842297381e-08	0.360609	0.261	0.221	0.00069709
CFL1	2.60777041957107e-08	0.0332084	0.56	0.545	0.000747413
HPGD	2.63402556114597e-08	0.403685	0.533	0.552	0.000754938
MTRNR2L1	3.04103529886908e-08	0.580753	0.256	0.181	0.000871591
PTPRD	3.05493603222193e-08	-0.238256	0.609	0.623	0.000875575
H3-3B	3.17525077097652e-08	-0.0342415	0.522	0.523	0.000910059
NDUFA1	3.34499578469878e-08	0.415009	0.276	0.224	0.000958709
AKAP9	3.7538363493819e-08	0.192209	0.252	0.23	0.00107589
CADPS	4.73599069461878e-08	0.00338648	0.237	0.252	0.00135738
PHF14	4.88562522051934e-08	0.0818091	0.25	0.234	0.00140027
LRP1B	5.75816305933002e-08	0.11985	0.285	0.286	0.00165035
UQCR11	5.92239165088881e-08	0.229934	0.319	0.314	0.00169742
JPT1	6.43453639216105e-08	0.191823	0.31	0.307	0.0018442
TSHZ2	7.66206606854165e-08	-0.0635933	0.39	0.408	0.00219602
RBFOX1	8.01315739454061e-08	0.142815	0.291	0.28	0.00229665
UQCRH	8.04799109917659e-08	0.374973	0.262	0.222	0.00230663
GNAS	9.66219765804072e-08	0.0418336	0.436	0.449	0.00276928
ENSG00000285572	1.03700500628115e-07	3.23731	0.211	0.03	0.00297216
ATP5F1E	1.1368631070602e-07	0.0815109	0.527	0.511	0.00325836
ATP5MK	1.14102141501978e-07	0.347086	0.3	0.264	0.00327028
DPP10	1.22968965354317e-07	-1.08053	0.181	0.438	0.00352441
SKP1	1.25098179907443e-07	-0.0603086	0.336	0.322	0.00358544
HMGB1	1.31624567365435e-07	0.0193151	0.348	0.351	0.00377249
TMSB15A	1.38446718200869e-07	1.00991	0.214	0.124	0.00396802
ATG10	1.450671857344e-07	0.0346589	0.56	0.604	0.00415777
NMNAT2	1.51552433323041e-07	-0.0225818	0.667	0.718	0.00434364
ONECUT2	1.64865134319909e-07	0.16741	0.211	0.198	0.0047252
NCAM1	1.69384043299682e-07	-0.112152	0.386	0.403	0.00485472
XKR4	1.76906532301877e-07	0.0274056	0.287	0.243	0.00507032
SYT4	1.80145003460085e-07	1.24545	0.219	0.102	0.00516314
TNRC6B	1.85452307697943e-07	0.031647	0.307	0.294	0.00531525
RAPGEF6	2.22626119595362e-07	-0.0705648	0.265	0.277	0.00638069
MYCBP2	2.26708891604913e-07	0.27396	0.236	0.222	0.0064977
PBX1	2.3449477715056e-07	-0.0817387	0.35	0.353	0.00672085
COX5B	2.4335504597126e-07	0.209254	0.313	0.279	0.0069748
LINC00326	2.9908714453486e-07	0.295596	0.292	0.256	0.00857214
NSD3	3.16832972979234e-07	0.127269	0.239	0.205	0.00908075
SERF2	3.62735405829749e-07	0.0258855	0.531	0.538	0.0103964
KCNIP4	3.77860876699103e-07	0.081901	0.271	0.213	0.0108299
HSP90AB1	3.83181670307908e-07	0.159132	0.317	0.31	0.0109824
CEP170	4.23049471657128e-07	0.140001	0.208	0.237	0.012125
MTRNR2L12	4.46565804714819e-07	0.606013	0.249	0.15	0.012799
CLASP2	4.72246378990217e-07	-0.0954833	0.305	0.3	0.0135351
FBXW11	5.0380975808869e-07	1.14195	0.186	0.098	0.0144397
RPS3A	5.08606446642289e-07	0.0870156	0.331	0.391	0.0145772
TMEFF2	5.42405572471057e-07	-0.302351	0.388	0.349	0.0155459
RBMX	5.69717016274713e-07	-0.0657029	0.265	0.277	0.0163287
TTC28	5.76581369415964e-07	-0.142191	0.278	0.264	0.0165254
RPS26	6.66963046781413e-07	0.162669	0.37	0.332	0.0191158
MIAT	6.78120861088162e-07	-0.934533	0.423	0.577	0.0194356
ENSG00000232072	8.20676407393821e-07	0.708609	0.208	0.143	0.0235214
RPS27A	9.43416884488564e-07	0.0334333	0.464	0.481	0.0270393
POMP	9.75721543018736e-07	0.325041	0.185	0.192	0.0279652
NAV3	9.96920797197293e-07	-0.190046	0.392	0.424	0.0285727
MIR3681HG	1.05574862470486e-06	1.06949	0.201	0.104	0.0302588
PFDN2	1.0687897561424e-06	0.578838	0.222	0.183	0.0306326
ATP6V0B	1.14789880615933e-06	-0.0131741	0.282	0.28	0.0328999
DCX	1.24203890531602e-06	0.133309	0.244	0.233	0.0355981
TAF15	1.255944373664e-06	0.127674	0.305	0.295	0.0359966
CCDC200	1.26585326821926e-06	0.382503	0.339	0.236	0.0362806
ONECUT3	1.4506169478876e-06	0.138147	0.261	0.228	0.0415761
SLAIN2	1.48596532397193e-06	1.99686	0.207	0.05	0.0425893
FAU	1.71652703725366e-06	0.0431543	0.305	0.321	0.0491974
ZDHHC17	1.76402060232178e-06	0.244969	0.232	0.221	0.0505586
BDP1	1.90176800673319e-06	0.314492	0.193	0.148	0.0545066
ILF3	1.91191162955891e-06	0.0813943	0.272	0.256	0.0547973
ATP6V1G1	1.97749868773741e-06	-0.0852197	0.388	0.382	0.0566771
WDR83OS	1.99273330457292e-06	0.27799	0.23	0.239	0.0571137
ENSG00000271860	2.01908883003824e-06	0.465503	0.197	0.14	0.0578691
BAZ2B	2.13335564969435e-06	-0.171299	0.272	0.291	0.0611441
DNAH14	2.13502922116938e-06	0.0355421	0.24	0.224	0.0611921
ATP6V0C	2.30692835023136e-06	0.283069	0.243	0.214	0.0661189
PARD3B	2.31388820378008e-06	0.406566	0.196	0.161	0.0663183
COL19A1	2.33461865873033e-06	-0.00738344	0.571	0.642	0.0669125
PET100	2.35805689479238e-06	0.125641	0.292	0.262	0.0675843
SRRM3	2.40396191331417e-06	0.0271907	0.282	0.28	0.0689
EOLA2-DT	2.48071053597475e-06	0.27684	0.242	0.219	0.0710996
RPL41	2.48112989539639e-06	-0.0442696	0.536	0.574	0.0711117
SNCA	2.59958378961884e-06	0.330973	0.227	0.176	0.0745067
NCAM2	2.69873047311495e-06	-0.0495385	0.225	0.239	0.0773483
CDC42	2.96235441189135e-06	0.286152	0.22	0.192	0.084904
NEGR1	3.00106182468448e-06	-0.0644968	0.252	0.245	0.0860134
GNG2	3.52194997305084e-06	0.174816	0.225	0.204	0.100943
CADM1	3.6238884347188e-06	-0.100882	0.415	0.424	0.103864
FGF14	3.79376201113686e-06	-0.0482276	0.196	0.173	0.108733
MAML3	3.80642304765988e-06	-0.0885926	0.255	0.256	0.109096
GABARAP	4.24469214585323e-06	-0.00419552	0.346	0.35	0.121657
PAFAH1B3	4.69529895028753e-06	0.302885	0.233	0.181	0.134572
EIF4A1	4.84573110696851e-06	-0.0239315	0.322	0.32	0.138883
MAP4K4	4.85703897657845e-06	-0.0526447	0.243	0.264	0.139208
DYNLT1	4.89336028723437e-06	0.0444504	0.256	0.252	0.140249
ERICH1	4.97856513237588e-06	0.108373	0.243	0.236	0.142691
C4orf48	5.3480085023065e-06	0.51741	0.226	0.169	0.153279
PTMS	5.53641779622488e-06	0.130248	0.297	0.276	0.158679
ATP5IF1	5.62610689381375e-06	0.0567864	0.328	0.339	0.16125
DPYSL2	6.41674041319837e-06	0.0627119	0.234	0.229	0.18391
NDUFA3	7.25776625777736e-06	0.398662	0.207	0.171	0.208015
MYLK	8.27368688860556e-06	2.19049	0.198	0.046	0.237132
CDC42SE1	8.28063899472921e-06	0.338241	0.22	0.172	0.237331
PVT1	8.30341720297078e-06	-1.23479	0.188	0.398	0.237984
DNAJA1	8.38115626616232e-06	0.280342	0.214	0.175	0.240212
ANK2	9.53225452743195e-06	-0.285285	0.367	0.404	0.273204
AFF3	9.66699242159618e-06	-0.140433	0.227	0.252	0.277066
UST	9.83013695005602e-06	1.29362	0.184	0.07	0.281742
TRIO	1.00882285275122e-05	-0.363223	0.249	0.279	0.289139
BLCAP	1.06479332149985e-05	0.7643	0.198	0.124	0.30518
PABPC1	1.06612228636169e-05	0.340955	0.216	0.176	0.305561
CCDC88A	1.13403683368359e-05	-0.170558	0.229	0.27	0.325026
KIDINS220	1.14705425636845e-05	-0.0384303	0.231	0.253	0.328757
C12orf57	1.17984176576953e-05	0.858573	0.188	0.124	0.338154
DACH1	1.21853637101013e-05	-0.0701129	0.292	0.284	0.349245
RPL39	1.23776679424421e-05	0.097896	0.344	0.325	0.354756
ERC2	1.25176104573741e-05	-0.163128	0.25	0.274	0.358767
NRXN1	1.2858354324331e-05	-0.308455	0.477	0.507	0.368533
LRFN5	1.33538468714073e-05	-0.229482	0.224	0.214	0.382735
ANKRD36C	1.36012833107585e-05	-0.177164	0.203	0.198	0.389826
ANKS1A	1.47808843423487e-05	0.94997	0.181	0.092	0.423635
EPAS1	1.49792602462303e-05	4.59698	0.185	0.011	0.429321
MT-ATP6	1.53908593755242e-05	0.0455276	0.314	0.301	0.441117
MAP2	1.54461714848073e-05	-0.212721	0.349	0.355	0.442703
RPS8	1.61537489643183e-05	0.0540245	0.604	0.644	0.462983
RPL13	1.63415645561398e-05	0.0168603	0.556	0.586	0.468366
EIF5B	1.64131967009025e-05	0.190087	0.239	0.207	0.470419
EIF1	1.64712083322089e-05	0.00849315	0.253	0.3	0.472081
MBD5	1.65915520452085e-05	-1.11522	0.19	0.402	0.47553
GPC6	1.75609979327867e-05	-0.214822	0.369	0.439	0.503316
PTPRG	1.86832684843561e-05	-0.163174	0.208	0.269	0.535481
HNRNPU	1.90848996720079e-05	0.0252182	0.204	0.212	0.546992
CD24	1.94734637483924e-05	0.556113	0.191	0.137	0.558129
CASP3	1.98913704467045e-05	0.198904	0.216	0.209	0.570107
RBM39	2.06581017492261e-05	-0.153338	0.246	0.274	0.592082
MYT1L	2.08192431444023e-05	-0.11137	0.222	0.218	0.5967
CAMTA1	2.08765750457941e-05	-0.201688	0.288	0.299	0.598344
RBM25	2.17774510966916e-05	0.05912	0.384	0.403	0.624164
SPTBN1	2.18535776663077e-05	0.118115	0.205	0.199	0.626345
KCNH5	2.19080490620499e-05	-2.87727	0.045	0.242	0.627907
NCL	2.24248967306571e-05	0.332946	0.23	0.194	0.64272
PEG10	2.34466649768305e-05	0.324488	0.183	0.177	0.672005
PRMT2	2.35173859490769e-05	-0.0540767	0.191	0.201	0.674032
DPYSL3	2.41338101131642e-05	-0.0886339	0.324	0.343	0.691699
SORBS1	2.42372342594154e-05	0.281243	0.212	0.194	0.694663
DHFR	2.48239410556276e-05	0.130495	0.241	0.212	0.711479
ATP5F1B	2.50611045249055e-05	0.0770571	0.236	0.254	0.718276
TMEM258	2.56085016478739e-05	0.191692	0.231	0.242	0.733965
JMJD1C	2.57183424882968e-05	-0.374083	0.251	0.288	0.737113
RPL4	2.59377673355136e-05	-0.00914907	0.339	0.369	0.743402
COX7C	2.85319105752512e-05	-0.104235	0.475	0.463	0.817753
DSCAML1	2.8919301703196e-05	-0.101064	0.506	0.556	0.828856
FTX	2.91050504910402e-05	-0.287865	0.414	0.442	0.83418
RBX1	3.12772348054625e-05	0.108702	0.281	0.268	0.896437
DSTN	3.14971195276862e-05	0.247586	0.206	0.179	0.902739
CCNI	3.15209555716577e-05	0.223562	0.22	0.191	0.903422
SDAD1	3.15927051651764e-05	1.98549	0.167	0.052	0.905479
TAGLN3	3.25234530257631e-05	0.0308122	0.26	0.252	0.932155
ATRX	3.31395675004582e-05	0.0728962	0.216	0.21	0.949813
SEC62	3.31524503929517e-05	0.0950148	0.2	0.195	0.950182
LUZP2	3.42020566179886e-05	0.170059	0.203	0.167	0.980265
KIF21A	3.45157515222356e-05	0.176631	0.172	0.152	0.989256
SEPTIN7	3.56088163499618e-05	0.0232702	0.213	0.216	1
NEDD8	3.57237181390958e-05	0.0685834	0.253	0.265	1
ZMYM2	3.76850617603905e-05	-0.116325	0.215	0.224	1
RPS15	3.81500976449607e-05	0.0390089	0.548	0.55	1
METAP2	3.90063153107532e-05	0.367	0.185	0.154	1
LDHB	4.19956485474714e-05	-0.0431056	0.284	0.291	1
NDUFC2	4.24717115262651e-05	0.112133	0.212	0.224	1
EIF5	4.77247967752074e-05	0.484373	0.164	0.143	1
YBX1	4.78855352919494e-05	0.666728	0.163	0.139	1
OBI1-AS1	4.79201581517637e-05	0.133986	0.187	0.164	1
ADARB2	5.18500272197483e-05	0.379113	0.203	0.184	1
ASTN2	5.35715996496544e-05	0.0311604	0.205	0.194	1
EIF4G2	5.36066131347569e-05	0.0998083	0.255	0.25	1
UQCRB	5.67963436544584e-05	0.0810042	0.258	0.283	1
DBI	5.71516728796513e-05	0.461512	0.193	0.147	1
H2AZ1	5.85214445790212e-05	0.0184675	0.234	0.233	1
TXNRD1	6.05334535849412e-05	0.213505	0.205	0.17	1
RPL11	6.05870902489195e-05	-0.0894168	0.408	0.444	1
ENSG00000258017	6.07239457368369e-05	-0.0699197	0.429	0.479	1
LUC7L3	6.37220492949317e-05	-0.138044	0.645	0.688	1
ZFAND3	6.67239249314029e-05	-0.176332	0.205	0.205	1
PTPRS	6.70871763422399e-05	-0.198577	0.245	0.269	1
ATP5F1A	6.74551255796082e-05	0.0877844	0.192	0.2	1
EVL	7.03175508773386e-05	0.0163127	0.204	0.215	1
MDGA2	7.45792319069892e-05	0.291082	0.169	0.155	1
HNRNPK	7.52069436595376e-05	-0.0638577	0.229	0.252	1
GPM6A	7.7473663790069e-05	-0.240995	0.372	0.421	1
PSMB5	7.9616601194264e-05	0.272258	0.177	0.155	1
ZFPM2-AS1	8.48663427939559e-05	1.18972	0.165	0.075	1
NDUFB9	8.57349746787531e-05	0.28922	0.187	0.151	1
GRIP1	8.62927178424486e-05	-0.286557	0.221	0.224	1
ADGRL2	8.66147004936206e-05	-0.0198302	0.191	0.191	1
NDUFA12	8.71776160837971e-05	0.347978	0.177	0.157	1
NDUFA11	8.77498694192886e-05	0.233904	0.208	0.192	1
DOCK3	8.96925464390141e-05	-0.155574	0.217	0.206	1
ENSG00000282885	9.10692508912583e-05	1.38533	0.152	0.083	1
RPL26	9.40912911089674e-05	0.00295427	0.378	0.413	1
SUB1	0.000100191	0.0669387	0.204	0.196	1
SELENOW	0.00010031	0.0469137	0.26	0.257	1
MRPS21	0.000104066	-0.105678	0.214	0.224	1
FMNL2	0.000104265	-0.0213016	0.153	0.196	1
UNC79	0.000107217	0.0953842	0.181	0.169	1
ASAP1	0.000107828	-0.221551	0.174	0.172	1
TTLL7	0.000110459	-0.0822719	0.188	0.194	1
NDUFB11	0.000111944	0.183994	0.219	0.189	1
RPL36	0.000116327	-0.129791	0.487	0.512	1
INA	0.000117395	0.666863	0.173	0.125	1
NDUFB7	0.000117801	0.675616	0.166	0.123	1
DIP2C	0.000118024	-0.0576879	0.201	0.236	1
ST6GAL2	0.000118338	1.29407	0.174	0.062	1
PHACTR1	0.000118798	-0.272364	0.244	0.258	1
XKR6	0.000120121	0.0947465	0.159	0.156	1
RPL18	0.000124323	-0.0246071	0.401	0.414	1
ENSG00000288891	0.000125663	-0.320895	0.204	0.262	1
TNRC6C	0.000128105	-0.128182	0.208	0.206	1
ADGRB3	0.000134566	-0.246722	0.206	0.25	1
DNAJB6	0.000135493	0.431798	0.168	0.152	1
LHFPL3	0.000138524	0.147244	0.182	0.151	1
NAP1L1	0.000139051	-0.0638577	0.22	0.25	1
CHD9	0.000140069	-0.293567	0.2	0.235	1
SARNP	0.000141144	0.21699	0.174	0.151	1
SERINC1	0.000142031	0.356698	0.188	0.166	1
RPLP1	0.000147161	-0.0474479	0.559	0.596	1
CHD4	0.000148221	-0.121638	0.24	0.254	1
ELAVL2	0.000148286	-0.0876708	0.292	0.292	1
GPHN	0.000148444	-0.31244	0.214	0.235	1
RABGAP1L	0.000151196	-0.115091	0.183	0.19	1
RBMS3	0.000151285	-0.0517058	0.212	0.214	1
ARMH3	0.000152121	-0.058518	0.253	0.285	1
TMEM178B	0.000153565	-0.334988	0.213	0.237	1
BEX1	0.000156107	-0.0501331	0.233	0.269	1
EBF3	0.000157417	-0.268837	0.26	0.287	1
DYNLL1	0.000157486	-0.160384	0.433	0.458	1
TSC22D1	0.000158014	-0.118966	0.187	0.222	1
UPF2	0.000162499	0.334936	0.153	0.144	1
SSBP2	0.000162765	-0.442787	0.236	0.246	1
SDHB	0.000164442	0.0812051	0.233	0.224	1
TOMM7	0.000168111	0.142537	0.207	0.21	1
PAFAH1B1	0.000168522	0.107628	0.185	0.169	1
TNPO1	0.000168614	0.0614911	0.176	0.195	1
ARHGAP15	0.000169356	-2.63576	0.051	0.277	1
PSMB6	0.000175996	0.426297	0.162	0.154	1
MT-ND5	0.000178907	0.293685	0.219	0.183	1
RUFY3	0.000179183	-0.0479765	0.203	0.243	1
RGS7	0.000180454	-0.0166758	0.184	0.189	1
KHDRBS2	0.000183045	0.0904911	0.186	0.197	1
CDH2	0.000183721	-0.164078	0.253	0.284	1
YWHAQ	0.000187077	0.0492631	0.203	0.208	1
CD55	0.000189299	0.292144	0.212	0.176	1
GNAQ	0.000189889	0.000312176	0.168	0.187	1
GRIA4	0.00019316	-0.0956669	0.307	0.329	1
BAZ1B	0.000193334	-0.0104543	0.25	0.25	1
RPL8	0.000193742	-0.103465	0.297	0.321	1
ELAVL4	0.000198666	-0.259719	0.287	0.305	1
GRM8	0.00020044	0.734758	0.176	0.096	1
SLC38A1	0.000202074	0.238322	0.187	0.162	1
RSF1	0.000204852	0.0584925	0.167	0.164	1
PCDH11X	0.000207366	0.185432	0.178	0.164	1
ENSG00000249111	0.000208574	6.79767	0.192	0.002	1
HINT1	0.000211655	0.040759	0.289	0.295	1
NSG1	0.000217257	0.390437	0.159	0.129	1
CTNNA3	0.000219375	0.352525	0.175	0.118	1
MAPK8	0.000228267	0.0801494	0.171	0.175	1
MARCHF1	0.000229836	-0.036077	0.187	0.201	1
CALM3	0.000231194	0.334826	0.182	0.155	1
COX16	0.000232648	0.205915	0.155	0.157	1
CFDP1	0.000251635	0.279025	0.163	0.132	1
NIPBL	0.000258553	-0.0198697	0.195	0.212	1
SEZ6L	0.00026454	-0.108093	0.235	0.234	1
NDUFB1	0.000265434	0.0120757	0.222	0.221	1
KMT2A	0.000267777	0.0128124	0.185	0.192	1
BBS9	0.000269212	0.241565	0.167	0.135	1
DAAM1	0.000269494	-0.18869	0.203	0.214	1
ARL6IP1	0.000272248	0.512989	0.151	0.126	1
TRABD2A	0.000273665	0.176447	0.237	0.221	1
RYR2	0.000282715	-0.128758	0.191	0.174	1
PFDN4	0.000282768	0.542209	0.174	0.112	1
ID2	0.000285099	0.490915	0.183	0.127	1
MT-ND3	0.000290351	0.092688	0.217	0.188	1
USP9Y	0.000291381	-0.0297993	0.161	0.155	1
PPP2R2B	0.000292418	-0.172824	0.174	0.187	1
CYCS	0.000301022	0.369435	0.165	0.133	1
DYNC1H1	0.000308031	-0.0740197	0.196	0.209	1
ADGRL3	0.00031219	-0.293626	0.433	0.457	1
YTHDC1	0.000313824	0.143593	0.168	0.154	1
SRSF11	0.000314735	-0.233535	0.289	0.33	1
RPS3	0.000325271	-0.113032	0.304	0.338	1
ATP5MJ	0.000330651	0.0529517	0.243	0.243	1
RIMS2	0.000345377	-0.291876	0.315	0.356	1
PKIA	0.000359946	0.0837119	0.158	0.154	1
ZSWIM6	0.000367595	-0.0728015	0.168	0.164	1
PNN	0.000368268	-0.191796	0.261	0.296	1
SPCS2	0.000368796	0.0854747	0.196	0.189	1
ANKRD11	0.000369849	-0.0299676	0.191	0.185	1
MARCKS	0.00037699	0.100081	0.221	0.222	1
TMEFF1	0.000379773	0.302081	0.169	0.136	1
SLC35F1	0.000382361	-0.0782864	0.178	0.202	1
COX6B1	0.000393671	0.0172978	0.241	0.244	1
LINC02008	0.000397802	3.24128	0.178	0.021	1
RPL23A	0.000403939	-0.093371	0.353	0.374	1
COPS9	0.000413663	0.104395	0.196	0.19	1
NOP10	0.000439848	0.0125376	0.172	0.196	1
LARGE1	0.000441782	0.198117	0.164	0.167	1
SGIP1	0.0004418	0.186529	0.174	0.15	1
CHD6	0.000444831	-0.0540767	0.192	0.19	1
NDUFC1	0.000450607	0.254437	0.182	0.157	1
APLP1	0.000456902	0.134707	0.205	0.19	1
NEMF	0.000457783	0.165972	0.147	0.151	1
PEBP1	0.000464016	0.0487341	0.183	0.194	1
ATP5F1C	0.000466994	0.283793	0.165	0.136	1
FABP5	0.000473601	0.431798	0.164	0.138	1
PPIA	0.000474013	0.0380779	0.276	0.302	1
PSMA2	0.000477686	0.427676	0.156	0.13	1
SNAP91	0.000483125	0.100428	0.158	0.147	1
CSMD2	0.000483324	-0.0239853	0.213	0.221	1
SATB2	0.000515964	2.83831	0.149	0.026	1
ZRANB2	0.000519598	-0.148384	0.208	0.251	1
SLC17A6	0.000522866	-0.00260344	0.163	0.147	1
ENSG00000280441	0.000528215	-0.077956	0.272	0.258	1
CASK	0.000528719	-0.181012	0.186	0.19	1
SNRPN	0.000533013	-0.230602	0.235	0.274	1
MARCKSL1	0.000535878	0.243657	0.193	0.163	1
KLC1	0.000537369	-0.0959056	0.182	0.201	1
ATP8A2	0.000541554	0.0475636	0.157	0.159	1
MAGI1	0.000548706	-0.467321	0.259	0.279	1
NALF1	0.000566211	-0.332415	0.322	0.367	1
OGDH	0.000573412	1.44395	0.148	0.062	1
RTN3	0.000574414	-0.286088	0.206	0.231	1
MACROD2	0.000584307	-0.186578	0.269	0.295	1
CRACD	0.000604206	0.0437436	0.157	0.146	1
CHCHD3	0.000608155	-0.0436299	0.164	0.18	1
DST	0.000609024	-0.244434	0.324	0.39	1
FTH1	0.000610649	-0.12261	0.747	0.801	1
CNTN1	0.000619072	0.275885	0.165	0.149	1
RPL14	0.000619493	-0.0778269	0.276	0.283	1
STAU2	0.000625917	-0.0459027	0.178	0.175	1
ACAT2	0.000632416	1.21625	0.163	0.079	1
OAZ1	0.000634974	-0.0955405	0.25	0.287	1
GREB1L	0.000650652	-0.268629	0.206	0.242	1
ZNF638	0.000655367	-0.315286	0.155	0.201	1
RSRC1	0.000668008	0.263742	0.154	0.119	1
DDX24	0.000688841	0.0817492	0.177	0.173	1
NELL1	0.000701369	-0.0557351	0.202	0.188	1
GNB1	0.000712083	-0.106959	0.19	0.183	1
LINC02568	0.000712901	0.474487	0.161	0.122	1
BMPR2	0.000718581	-0.0661495	0.147	0.157	1
CHD2	0.0007376	-0.353173	0.194	0.206	1
ANO5	0.000759319	0.732717	0.154	0.104	1
PLCB1	0.000763228	-0.285425	0.224	0.254	1
GDAP1	0.000785838	0.0837119	0.157	0.168	1
FAT3	0.000792565	-0.260466	0.264	0.279	1
PLEKHA7	0.000796537	0.289661	0.167	0.16	1
SCG5	0.000811307	0.368455	0.158	0.125	1
NPEPPS	0.000832824	0.109059	0.168	0.153	1
ATP6V1F	0.000833331	-0.0194749	0.186	0.189	1
TCF25	0.000846654	-0.0724708	0.262	0.272	1
ADK	0.000846873	-0.283955	0.183	0.212	1
ENSG00000224363	0.0008574	-0.0750448	0.174	0.201	1
COX20	0.000872018	0.319081	0.164	0.136	1
BPTF	0.000878066	-0.0334086	0.196	0.226	1
IFIT2	0.000912809	0.164835	0.179	0.171	1
RPL29	0.00092581	-0.142143	0.293	0.302	1
SLC8A1	0.000927893	-0.126008	0.161	0.185	1
AP2B1	0.000928219	-0.0913451	0.168	0.196	1
RPL19	0.000934192	-0.0499967	0.353	0.381	1
ARID4B	0.000941326	-0.0817974	0.172	0.178	1
U2SURP	0.00094174	-0.0153962	0.147	0.186	1
DAD1	0.000956944	-0.11066	0.168	0.186	1
AFDN	0.000965994	-0.195457	0.213	0.242	1
RTF1	0.000970573	-0.00702647	0.167	0.185	1
TUBB3	0.000983968	-0.101499	0.329	0.369	1
ERH	0.000984984	0.0328955	0.202	0.177	1
SSBP3	0.000988378	-0.0213016	0.165	0.176	1
NMT1	0.00100489	-0.0295821	0.178	0.172	1
STEAP1B	0.00101262	-0.212802	0.331	0.371	1
BRK1	0.00104165	0.172751	0.148	0.145	1
ANKS1B	0.00104294	-0.237871	0.166	0.193	1
EIF3E	0.00106071	0.231326	0.166	0.131	1
PCDH11Y	0.00107675	0.0737409	0.163	0.146	1
SORCS2	0.00108227	-0.158462	0.213	0.205	1
TBCA	0.00109387	-0.0963875	0.264	0.275	1
KIF1B	0.00110223	-0.317202	0.193	0.22	1
VGLL4	0.0011174	0.0347767	0.169	0.171	1
ZMYND8	0.00111968	-0.134767	0.179	0.213	1
ENSG00000285696	0.00112517	0.115848	0.187	0.178	1
PRMT1	0.00114259	0.146063	0.162	0.156	1
MDH1	0.00116637	0.0354445	0.155	0.146	1
C11orf58	0.0011734	-0.00180788	0.191	0.216	1
ACSL3	0.00117603	-1.16282	0.169	0.365	1
ELAVL3	0.00118351	0.09829	0.163	0.166	1
RPSA	0.00118703	-0.145575	0.226	0.237	1
MIR325HG	0.00119165	-0.244906	0.158	0.187	1
ENSG00000237074	0.00121483	0.0740282	0.201	0.205	1
TUBB2A	0.00121877	-0.21589	0.223	0.245	1
DCLK1	0.00122368	-0.403226	0.241	0.302	1
SENP7	0.00123291	-0.225232	0.182	0.222	1
APC	0.00123423	0.0688317	0.137	0.133	1
KLF12	0.00124048	-0.20097	0.177	0.198	1
SAP18	0.00125385	0.140704	0.157	0.156	1
SRSF3	0.00126309	0.253025	0.136	0.137	1
SNRPD1	0.00127268	0.478248	0.128	0.116	1
ZNF292	0.0012825	-0.178385	0.155	0.199	1
PCDH10	0.00128664	0.0140777	0.193	0.187	1
SVIP	0.0013183	0.386604	0.159	0.123	1
FDPS	0.0013363	0.324862	0.152	0.119	1
SCAPER	0.00133669	-0.226995	0.183	0.199	1
CELF4	0.00135907	-0.208611	0.253	0.28	1
BEX2	0.00137542	0.182122	0.158	0.141	1
MYL6	0.00137823	-0.183615	0.576	0.643	1
LSM7	0.00139225	0.180239	0.178	0.168	1
KIF6	0.00140148	2.58516	0.154	0.031	1
ERC1	0.00140671	-0.108015	0.152	0.166	1
PCM1	0.00141064	-0.179294	0.156	0.17	1
MAPT	0.00141575	-0.107559	0.179	0.186	1
GPATCH8	0.00142382	0.11361	0.151	0.141	1
TMTC2	0.00144288	0.0689201	0.166	0.16	1
PCMT1	0.00146099	0.0872083	0.151	0.126	1
RPL6	0.00146563	-0.211827	0.406	0.453	1
TCF12	0.00148068	-0.0692631	0.146	0.168	1
SRRM4	0.00148557	-0.25594	0.173	0.208	1
ARPC2	0.00150136	0.0907375	0.149	0.151	1
FKBP3	0.00150812	-0.176663	0.191	0.204	1
EID1	0.00151937	0.101202	0.153	0.146	1
DANT2	0.00154673	-0.269738	0.165	0.16	1
HMGN2	0.00155121	-0.00871614	0.148	0.152	1
CACNA1A	0.00157698	-0.128077	0.185	0.206	1
NEDD4L	0.00159777	-0.187343	0.188	0.196	1
WDR70	0.00160469	-0.230125	0.178	0.198	1
ENAH	0.00162021	-0.250518	0.187	0.218	1
JUN	0.00168573	-0.0397347	0.181	0.196	1
FNBP1L	0.00171209	-0.457709	0.314	0.354	1
HACD3	0.00172063	0.0101208	0.145	0.153	1
AGAP1	0.001732	-0.445267	0.245	0.295	1
HNRNPA3	0.00174158	-0.088024	0.196	0.198	1
ENSG00000286605	0.00175752	-0.0929164	0.268	0.296	1
NRXN3	0.00175911	0.385127	0.154	0.118	1
XPR1	0.00176297	0.0977238	0.155	0.153	1
RPS6	0.00176531	-0.269442	0.382	0.453	1
MYL12B	0.00178034	0.5299	0.152	0.132	1
SNRPG	0.00179657	0.0206691	0.174	0.17	1
NDUFB4	0.00181491	-0.0891059	0.221	0.223	1
COX7B	0.00182626	0.028005	0.186	0.183	1
ABI2	0.00184242	-0.0628576	0.146	0.158	1
SF3B1	0.00186355	-0.202505	0.172	0.218	1
SNRPD2	0.00188222	-0.0898222	0.24	0.264	1
GSE1	0.00191426	-0.100802	0.196	0.251	1
DCTN3	0.00193502	0.435538	0.148	0.103	1
FGF13	0.00196415	-0.0795685	0.158	0.159	1
AHI1	0.00198413	-0.213833	0.178	0.236	1
NKIRAS1	0.00199536	0.11064	0.149	0.151	1
ENSG00000283103	0.00205954	0.454434	0.135	0.126	1
MTUS2	0.00207715	-0.229355	0.219	0.243	1
HDGFL3	0.00208036	0.155019	0.129	0.141	1
CTNNA2	0.00212019	-0.346511	0.42	0.45	1
MYO9A	0.00215704	-0.24412	0.127	0.179	1
SLC16A10	0.0022118	3.37611	0.158	0.016	1
RPL7	0.00221539	-0.212795	0.384	0.411	1
SDK1	0.00223057	-0.239201	0.352	0.393	1
TMEM178A	0.00223312	0.10954	0.143	0.129	1
EPHA6	0.00226855	-0.48637	0.281	0.31	1
BRINP3	0.00226916	0.957336	0.136	0.086	1
DDX18	0.00226929	0.424952	0.119	0.115	1
UBE2E2	0.00227879	-0.299858	0.164	0.205	1
BEST1	0.00230342	-0.0477571	0.2	0.212	1
PARK7	0.00232028	0.0855483	0.159	0.152	1
TSPAN7	0.00232901	0.0624301	0.159	0.14	1
SGCD	0.00233364	0.169041	0.137	0.121	1
RABAC1	0.00236026	0.451451	0.147	0.11	1
USP34	0.00238167	-0.341822	0.147	0.168	1
DMD	0.00242063	-0.366816	0.163	0.208	1
NTM	0.00243078	-0.315319	0.275	0.315	1
BACH2	0.00244577	-0.120273	0.166	0.194	1
DLEU1	0.00245532	-0.132802	0.137	0.155	1
HECW1	0.00253431	-0.136298	0.144	0.15	1
CPSF6	0.00257843	-0.2143	0.139	0.176	1
PIN4	0.00259298	-0.232011	0.19	0.229	1
TTC3	0.00259432	-0.370137	0.309	0.374	1
KCNMA1	0.00260338	-0.0269809	0.149	0.131	1
KMT2E	0.00260802	-0.239333	0.196	0.228	1
KMT2B	0.00263577	0.654875	0.144	0.104	1
PSMB1	0.00266954	-0.0827955	0.157	0.169	1
TMEM117	0.00268559	-0.0517058	0.157	0.168	1
ATP1A3	0.00271265	0.677043	0.138	0.097	1
KIF26B	0.00274588	-0.105141	0.155	0.159	1
VAMP2	0.00275164	0.398074	0.143	0.108	1
RSRP1	0.00275285	-0.289984	0.19	0.216	1
TUT4	0.00278723	-0.313305	0.165	0.201	1
PBRM1	0.00281731	-0.224695	0.138	0.153	1
AAK1	0.00281808	-0.302217	0.169	0.207	1
UPF3A	0.00281839	-0.114683	0.152	0.185	1
TRIM11	0.00282161	0.0279006	0.177	0.183	1
KALRN	0.00283122	-0.403274	0.352	0.395	1
HERC2	0.00284755	-0.0850961	0.159	0.162	1
DYNLRB1	0.00288394	0.306357	0.126	0.122	1
ATXN10	0.00289913	-0.204995	0.13	0.142	1
CRMP1	0.0029725	-0.0662926	0.187	0.181	1
MGAT4C	0.00301382	-0.352384	0.2	0.204	1
PLOD2	0.0030204	-0.0620752	0.187	0.202	1
FER	0.00311302	-0.0196282	0.132	0.144	1
NDUFAB1	0.00313512	0.334326	0.154	0.134	1
KTN1	0.00316533	-0.107222	0.168	0.189	1
GALNT13	0.00316899	-0.367689	0.185	0.207	1
SCN9A	0.00321173	-0.323861	0.211	0.231	1
COMMD6	0.00323302	-0.122059	0.24	0.258	1
UNC5D	0.00323393	0.364592	0.122	0.116	1
CUX2	0.0032723	0.117027	0.135	0.13	1
PSIP1	0.00330193	0.444471	0.116	0.105	1
SRPK2	0.00330868	-0.390259	0.158	0.187	1
PAIP2	0.00331883	0.224783	0.139	0.124	1
FXYD6	0.00331923	0.0565765	0.165	0.179	1
RBMS1	0.00334575	-0.310353	0.262	0.317	1
SYNE1	0.00338143	0.682889	0.132	0.11	1
TRAPPC1	0.00338249	0.180699	0.144	0.139	1
ATP5MC2	0.00340752	0.00824537	0.178	0.182	1
GFRA1	0.00342242	0.606259	0.144	0.095	1
MED12L	0.00343987	0.572087	0.129	0.079	1
RAB27B	0.00344049	2.58266	0.154	0.022	1
CDK14	0.00344274	-0.346751	0.148	0.164	1
PSMC1	0.00345018	-0.0117659	0.157	0.142	1
OCIAD2	0.00345157	0.72267	0.137	0.096	1
NKTR	0.00349784	-0.391036	0.2	0.265	1
TTC14	0.00349898	-0.147186	0.127	0.143	1
EEF2	0.00352454	-0.161474	0.201	0.23	1
SEPTIN11	0.00353498	0.021633	0.137	0.136	1
FXYD7	0.00356394	0.113411	0.144	0.142	1
PSMB7	0.00358466	0.106001	0.134	0.117	1
ARHGEF5	0.00362623	0.271127	0.159	0.131	1
THUMPD3-AS1	0.00362686	-0.202805	0.158	0.178	1
ZNF385D	0.00363734	-0.328389	0.152	0.209	1
NDUFS6	0.00366897	0.0104361	0.161	0.169	1
ENSG00000230606	0.00367098	-0.161414	0.153	0.173	1
PLEKHA5	0.00369612	-0.197556	0.34	0.381	1
NKAIN2	0.00370565	-0.59349	0.24	0.272	1
EWSR1	0.00374272	-0.206293	0.156	0.19	1
BTRC	0.00376573	-0.238902	0.326	0.379	1
R3HDM1	0.0037981	-0.351501	0.139	0.164	1
RPS21	0.0038286	-0.124426	0.258	0.274	1
RORA	0.00386273	-0.319219	0.188	0.218	1
ETFB	0.00393175	0.0483343	0.144	0.146	1
PAPPA2	0.00400125	0.0797791	0.153	0.127	1
ASXL3	0.00400196	-0.0567311	0.13	0.128	1
PLPPR1	0.00400736	-0.14355	0.148	0.15	1
BCAS3	0.00401759	-0.319755	0.171	0.188	1
PXDN	0.0040378	-0.248811	0.165	0.213	1
RGS10	0.00411598	0.624085	0.146	0.09	1
SENP6	0.00413174	-0.161833	0.137	0.15	1
NCOR1	0.00414464	-0.160682	0.163	0.168	1
MAGI3	0.00414563	-0.139338	0.177	0.214	1
ENY2	0.00419253	-0.0780147	0.133	0.142	1
RPS25	0.00419984	-0.243971	0.372	0.436	1
APBA1	0.00421568	0.0254149	0.128	0.134	1
EIF2S2	0.00424128	-0.141479	0.167	0.181	1
SRRM1	0.00425422	-0.0433503	0.129	0.155	1
GABBR2	0.00425995	-0.13774	0.183	0.19	1
ACTN4	0.00426202	-0.225791	0.162	0.167	1
SSH2	0.00426985	0.00722955	0.139	0.146	1
SELENOH	0.00428211	-0.0464231	0.138	0.138	1
LCOR	0.00430821	0.0352166	0.127	0.125	1
BRD4	0.00434004	0.0245803	0.153	0.148	1
SF3B6	0.00436546	0.0292352	0.142	0.143	1
RNF220	0.00439744	0.279599	0.157	0.131	1
NSG2	0.00440834	-0.219049	0.157	0.177	1
UBE2D3	0.00441458	0.0200648	0.127	0.135	1
PSMA4	0.00441578	0.245909	0.147	0.129	1
ZNF521	0.00443294	0.0606188	0.145	0.144	1
AKT3	0.00443908	-0.167899	0.12	0.142	1
EBF2	0.00444028	-0.423668	0.27	0.325	1
NDST4	0.00444823	-0.0430084	0.14	0.126	1
NUCKS1	0.00445781	0.0456148	0.147	0.165	1
SRGAP1	0.0044645	-0.357191	0.157	0.189	1
RPL36AL	0.0045064	-0.0102456	0.135	0.159	1
ANKIB1	0.00454212	-0.188855	0.148	0.158	1
WDFY3	0.00454384	-0.257369	0.138	0.154	1
CSRNP3	0.00455426	-0.244514	0.144	0.175	1
KCNB2	0.00458277	-0.433234	0.236	0.255	1
OSBPL8	0.00460238	-0.145532	0.137	0.143	1
EFNA5	0.00460835	-0.318992	0.177	0.197	1
SH3BGRL3	0.0046142	0.0767485	0.145	0.135	1
PGM2L1	0.00463643	0.209454	0.137	0.124	1
FYN	0.00466639	-0.478812	0.185	0.224	1
ENSG00000245719	0.00466916	8.83809	0.161	0	1
KMT2C	0.0047549	-0.383253	0.171	0.207	1
RIMS1	0.00476422	0.0241322	0.126	0.123	1
EIF4G3	0.00477557	-0.477217	0.2	0.241	1
CERS6	0.00479112	-0.420173	0.158	0.223	1
YARS1	0.00480534	0.321562	0.136	0.109	1
RBBP4	0.00491756	-0.17682	0.127	0.144	1
NDUFA10	0.00495204	-0.209511	0.139	0.15	1
IP6K2	0.00495455	-0.4616	0.188	0.234	1
ENSG00000240086	0.00498677	-0.000366086	0.137	0.138	1
PFN1	0.00499889	-0.168054	0.175	0.206	1
TTC37	0.00503434	-0.244514	0.157	0.207	1
PTBP2	0.00505741	-0.230933	0.169	0.192	1
TUBA1B	0.00510582	-0.235429	0.265	0.315	1
AKAP6	0.00510953	-0.331976	0.288	0.352	1
CSNK1E	0.0051224	-0.00740341	0.149	0.16	1
WSB1	0.00512266	-0.639825	0.509	0.653	1
OGA	0.00513895	-0.456229	0.204	0.233	1
PRDM2	0.00514068	0.19172	0.125	0.114	1
MICAL1	0.00516005	0.0638333	0.127	0.143	1
FARP1	0.00525715	-0.241215	0.151	0.163	1
MPHOSPH8	0.00530274	-0.0677516	0.155	0.175	1
SFPQ	0.0053331	-0.374255	0.326	0.374	1
LAMTOR5	0.00534924	0.196995	0.153	0.135	1
RPS23	0.00536162	-0.107691	0.421	0.489	1
UBA52	0.00539733	-0.177597	0.266	0.305	1
LRRC4C	0.0054089	-0.0688698	0.169	0.193	1
MED13L	0.00541596	-0.374101	0.147	0.169	1
TANC2	0.00548108	-0.475608	0.198	0.238	1
PRRC2B	0.00548784	-0.215076	0.137	0.16	1
CSDE1	0.00551116	0.0517698	0.126	0.149	1
NCOA2	0.00551666	-0.189819	0.126	0.153	1
MAPK10	0.00556706	-0.438837	0.173	0.205	1
ASIP	0.00559047	-0.157391	0.155	0.172	1
VTI1A	0.00561352	-0.0117017	0.126	0.128	1
C1orf21	0.00563879	0.211766	0.153	0.124	1
KAZN	0.00570606	-0.364421	0.32	0.367	1
PLEKHA6	0.00573193	0.0759923	0.117	0.118	1
RPS4Y1	0.00573424	0.981547	0.139	0.073	1
HMGN1	0.00577381	-0.40055	0.181	0.242	1
FEZ2	0.00577454	-0.266558	0.295	0.35	1
FRMD4B	0.00579726	-0.0612239	0.155	0.162	1
ARPC3	0.005801	0.078005	0.136	0.143	1
REEP1	0.00580309	0.659063	0.116	0.085	1
RMST	0.00580769	-1.08227	0.224	0.394	1
CACNA1C	0.00585173	-0.517369	0.156	0.192	1
ZEB1	0.00589626	-0.328955	0.152	0.176	1
GSK3B	0.00590181	0.125755	0.123	0.119	1
RABGAP1	0.00590488	0.0575353	0.126	0.111	1
BMERB1	0.00592829	-0.246722	0.154	0.187	1
ENSG00000253693	0.00593678	-0.249946	0.132	0.121	1
UBXN4	0.00595503	-0.329916	0.163	0.215	1
CACNA1B	0.00597766	-0.232783	0.167	0.184	1
CD46	0.00598753	-0.358988	0.144	0.174	1
ELMO1	0.00603556	0.54356	0.125	0.08	1
KIFAP3	0.00604662	-0.0972268	0.114	0.131	1
BOD1L1	0.00610155	0.0591681	0.142	0.12	1
PHIP	0.00612027	-0.368764	0.19	0.215	1
FRMD4A	0.00612342	-0.380091	0.273	0.327	1
ATP8A1	0.00626894	-0.140643	0.147	0.164	1
SNRPE	0.00627208	-0.0687849	0.14	0.148	1
IDH1	0.00628232	0.56651	0.125	0.095	1
SLC24A3	0.00632355	0.247542	0.132	0.103	1
GTF2I	0.00638068	-0.402705	0.271	0.338	1
PLXNA4	0.00644493	-0.510893	0.179	0.214	1
MYO6	0.00648403	0.0290518	0.135	0.149	1
LPAR2	0.00649757	0.37596	0.133	0.103	1
UNCX	0.0065206	0.589303	0.138	0.087	1
RPS4X	0.0065812	-0.804902	0.322	0.512	1
ATRNL1	0.00664552	-0.332793	0.159	0.172	1
PRPF4B	0.00664639	-0.300965	0.149	0.167	1
JAKMIP2	0.00665804	-0.323479	0.143	0.164	1
ARL3	0.00666893	0.0992741	0.123	0.117	1
NDFIP1	0.00672813	-0.311772	0.137	0.163	1
ANKRD17	0.00674891	-0.359436	0.154	0.182	1
CLASP1	0.00678132	-0.284196	0.139	0.175	1
PTPRK	0.00679966	-0.706641	0.182	0.19	1
RFX3	0.0068223	-0.189134	0.139	0.191	1
EFHC1	0.0069373	-0.236229	0.127	0.169	1
HDAC9	0.00697134	-0.603593	0.217	0.267	1
ZNF804A	0.00704302	-0.539108	0.165	0.18	1
ATP5MC1	0.0071089	-0.0302041	0.166	0.156	1
KDM5B	0.00716959	-0.121191	0.125	0.133	1
BANF1	0.00727378	0.0844842	0.133	0.138	1
FRY	0.00739976	-0.203524	0.154	0.163	1
PTPRN2	0.00740192	-0.248811	0.166	0.193	1
LARP7	0.00742458	0.0254149	0.126	0.123	1
CUTA	0.00743592	-0.313319	0.226	0.268	1
VPS29	0.00744647	0.581097	0.119	0.09	1
TRA2A	0.00750552	-0.313463	0.129	0.17	1
ACBD6	0.00755448	0.184766	0.104	0.109	1
NOVA1	0.00769758	-0.322148	0.22	0.274	1
MRPL33	0.00771518	0.112752	0.128	0.121	1
HERC1	0.0077542	-0.316731	0.149	0.171	1
CLPTM1L	0.00777052	-0.0960708	0.163	0.171	1
DOK6	0.00779486	-0.0872435	0.127	0.118	1
IGF2BP2	0.00782801	-0.503724	0.164	0.252	1
MAP7D1	0.0078717	-0.0388289	0.137	0.143	1
NLGN4X	0.00790522	-0.490279	0.144	0.188	1
ATXN7	0.00792616	-0.296923	0.274	0.325	1
LRRN1	0.00793635	0.0146063	0.108	0.117	1
FDFT1	0.00796615	0.58191	0.134	0.089	1
GABRB3	0.00799401	-0.442719	0.157	0.192	1
NDUFV2	0.00802922	0.206996	0.125	0.116	1
CCDC26	0.00807832	0.729432	0.127	0.075	1
CIRBP	0.00810636	-0.284367	0.224	0.29	1
YWHAG	0.0081142	0.467955	0.135	0.103	1
ACOT7	0.00820595	0.490244	0.126	0.093	1
YWHAZ	0.00821097	-0.393437	0.225	0.261	1
RPL13A	0.00821826	-0.171994	0.612	0.686	1
CAMSAP2	0.00833537	0.0918029	0.12	0.116	1
SLIT2	0.00841129	-0.422436	0.135	0.16	1
IDI1	0.00842478	1.09798	0.111	0.064	1
VDAC2	0.00852982	0.0101866	0.13	0.126	1
CCDC90B	0.00858852	0.386069	0.096	0.099	1
SNHG6	0.00861556	-0.205464	0.177	0.2	1
BEX4	0.00866801	0.117365	0.134	0.115	1
SHROOM4	0.00867106	0.234953	0.13	0.116	1
SET	0.00867584	0.315449	0.127	0.113	1
CDH8	0.00870705	-0.266218	0.134	0.135	1
PDCD5	0.0087498	0.0034505	0.13	0.123	1
ASH1L	0.00885252	-0.273858	0.133	0.155	1
PAK3	0.00885271	-0.205425	0.117	0.153	1
VPS28	0.00885865	-0.159665	0.134	0.148	1
CUX1	0.00889755	-0.282701	0.165	0.183	1
RAPGEF2	0.00890865	-0.332695	0.135	0.159	1
NPAS3	0.00890955	-0.416156	0.231	0.301	1
HECTD4	0.00892364	-0.249436	0.151	0.165	1
RPL22	0.00895352	-0.114932	0.148	0.163	1
RPLP2	0.00896639	-0.0861105	0.397	0.438	1
MSMO1	0.00896985	0.79392	0.124	0.083	1
EXOC6B	0.00897455	-0.31795	0.136	0.171	1
UBE2E3	0.00898255	0.0218367	0.127	0.131	1
NAV1	0.00909408	-0.293807	0.162	0.203	1
ZC3H15	0.00912012	0.241605	0.103	0.117	1
GET1	0.00913662	0.569783	0.119	0.095	1
PHACTR2	0.00915425	1.64374	0.132	0.041	1
FRYL	0.00930388	-0.223638	0.11	0.142	1
RSRC2	0.00932904	0.0718473	0.118	0.125	1
ARL6IP5	0.00936128	-0.18802	0.157	0.206	1
PCLO	0.00938404	-0.295466	0.137	0.16	1
HNRNPH3	0.0093863	-0.0603086	0.133	0.146	1
BBX	0.00939536	0.0146263	0.11	0.129	1
LINC00342	0.00946115	-0.316395	0.193	0.22	1
RUFY2	0.0095298	-0.263305	0.139	0.154	1
SCN2A	0.0095417	-0.0292684	0.118	0.113	1
FGF12	0.00961563	0.161918	0.13	0.104	1
CCDC167	0.00961614	0.111732	0.115	0.127	1
RBM4	0.009618	-0.17305	0.137	0.157	1
RAB1A	0.00969572	-0.166648	0.118	0.146	1
KIF3A	0.00969638	0.224224	0.129	0.107	1
ZKSCAN5	0.00972516	0.599178	0.151	0.04	1
PSENEN	0.00974007	0.26189	0.114	0.11	1
RBM8A	0.00975818	-0.322957	0.158	0.184	1
KAT6B	0.00975952	0.506556	0.117	0.102	1
SOX5	0.00975964	-0.43783	0.198	0.235	1
AKAP12	0.00981956	0.0903132	0.12	0.115	1
CNPY2	0.00983072	-0.0779027	0.147	0.149	1
CCAR1	0.00983407	-0.13321	0.132	0.141	1
TSPAN3	0.00986554	-0.321684	0.159	0.197	1
EXT1	0.00991225	-0.334185	0.137	0.147	1
FTO	0.00995256	-0.447383	0.133	0.166	1
GOLGA4	0.00996043	-0.0791218	0.103	0.126	1
ADNP	0.00999634	-0.308253	0.128	0.162	1
SRD5A2	0.0100618	-0.0947187	0.173	0.183	1
PIK3R3	0.0100932	-0.0410467	0.113	0.116	1
MYL6B	0.0101145	0.137422	0.139	0.123	1
EXOC1	0.0101273	0.132133	0.088	0.101	1
DNAAF9	0.010147	-0.280274	0.136	0.157	1
SREK1	0.0101679	-0.0163535	0.114	0.11	1
STAG1	0.0102887	-0.134435	0.123	0.12	1
PPP1R12A	0.0103192	0.173182	0.117	0.123	1
TAFA2	0.0103365	-0.594645	0.197	0.228	1
PTK2	0.0103454	-0.512553	0.207	0.265	1
CHD3	0.010366	-0.178065	0.186	0.204	1
DNAI3	0.0103676	0.332291	0.13	0.103	1
AFF4	0.0104878	-0.205499	0.123	0.141	1
MDGA1	0.0105237	-0.241019	0.153	0.17	1
CTBP2	0.0105297	-0.0193113	0.132	0.129	1
ENSG00000260658	0.0105626	0.117332	0.138	0.123	1
SLC25A6	0.0108033	0.0854747	0.124	0.127	1
RPL35A	0.0108535	-0.0960844	0.469	0.514	1
PSMA6	0.0109884	-0.123865	0.123	0.145	1
RNF38	0.0110254	0.0610825	0.12	0.115	1
EPHA5	0.0110548	-0.362725	0.14	0.148	1
NELL2	0.0110709	-0.311427	0.137	0.15	1
CBX1	0.0110984	0.456603	0.124	0.106	1
HSPE1	0.0111162	-0.386652	0.155	0.202	1
LAMTOR4	0.0111326	-0.0908719	0.111	0.148	1
SUMO1	0.0111369	0.189773	0.128	0.108	1
PQBP1	0.0111489	0.224421	0.12	0.112	1
C18orf32	0.011157	-0.265831	0.132	0.171	1
CBFA2T2	0.0111738	-0.00605516	0.108	0.114	1
KCNQ1OT1	0.0112454	-0.202715	0.136	0.164	1
BIRC6	0.0112886	-0.108939	0.122	0.136	1
IGF1R	0.0114383	-0.430609	0.156	0.186	1
LINC02885	0.0114396	0.140858	0.127	0.127	1
ITFG1	0.0114408	-0.240543	0.127	0.149	1
ALK	0.0115148	0.101202	0.122	0.119	1
DLGAP1	0.0115594	-0.440373	0.145	0.201	1
ZC2HC1A	0.0116005	-0.516996	0.178	0.228	1
BTF3	0.0116417	-0.326575	0.149	0.19	1
CPE	0.0116815	-0.298593	0.132	0.167	1
TIMM8B	0.0116884	-0.0153962	0.137	0.156	1
COX5A	0.0117388	0.234618	0.111	0.106	1
RNPC3	0.0117446	-0.466822	0.136	0.174	1
ZNF609	0.0118646	-0.207952	0.145	0.156	1
TAF1D	0.0119271	-0.329184	0.133	0.169	1
PLCL1	0.011959	-0.161146	0.146	0.142	1
PCNX2	0.0120223	-0.411981	0.152	0.195	1
NME1	0.0120887	0.262292	0.143	0.117	1
ANKRD12	0.0121139	-0.329579	0.137	0.181	1
CSNK1A1	0.0121942	-0.266725	0.153	0.179	1
GRIA2	0.0122625	0.0177347	0.126	0.129	1
UBL5	0.0122751	-0.195922	0.321	0.338	1
CELF1	0.0122926	-0.352288	0.268	0.318	1
EEF1B2	0.0122979	-0.141926	0.143	0.163	1
ZNF462	0.0123052	-0.201546	0.134	0.146	1
TBCK	0.0123285	-0.103269	0.117	0.125	1
PALM2AKAP2	0.0124416	0.161156	0.119	0.11	1
SLC27A2	0.0125209	-0.0638577	0.155	0.172	1
RACK1	0.0125809	-0.35224	0.308	0.353	1
CLK1	0.0125861	-0.244504	0.158	0.202	1
SEM1	0.0126284	-0.321772	0.175	0.208	1
AASDHPPT	0.0126358	0.779207	0.117	0.073	1
TIAM1	0.0126431	-0.0651149	0.116	0.11	1
ENSA	0.0126458	0.280755	0.116	0.101	1
TBL1XR1	0.0126518	-0.529057	0.129	0.166	1
BRINP1	0.012702	-0.0536155	0.114	0.109	1
AP2S1	0.0127465	0.137543	0.118	0.114	1
EIF1B	0.0128713	0.0439554	0.126	0.121	1
CRIM1	0.0129517	-0.269177	0.134	0.128	1
PHF20	0.0130036	0.533792	0.106	0.09	1
ARID1A	0.0131378	-0.131245	0.128	0.152	1
FCHSD2	0.0131465	0.209507	0.1	0.101	1
TCERG1	0.013172	-0.419914	0.153	0.194	1
COA3	0.0131785	0.505535	0.11	0.092	1
ETFA	0.013201	-0.041902	0.119	0.127	1
TOP1	0.0132276	0.0858536	0.082	0.119	1
COPE	0.0132898	0.142402	0.115	0.123	1
HNRNPH1	0.0133848	-0.316263	0.161	0.19	1
UBA3	0.0133852	-0.0754798	0.096	0.121	1
TLE1	0.0134164	0.201779	0.101	0.1	1
EIF3H	0.0134546	0.305575	0.105	0.101	1
RPAIN	0.0134722	-0.381371	0.148	0.211	1
NOP56	0.0134874	-0.2669	0.118	0.15	1
GSTA4	0.0135468	-0.0475429	0.125	0.118	1
MRPS5	0.0135656	-0.366205	0.133	0.177	1
YY1	0.0135708	0.139695	0.127	0.11	1
NCOA1	0.0135993	-0.273735	0.117	0.167	1
FBXO11	0.0136108	-0.331312	0.116	0.144	1
NRN1	0.0136379	0.0456873	0.115	0.117	1
BRD9	0.0136967	0.258387	0.111	0.097	1
DYNC2I1	0.0137051	-0.204286	0.125	0.131	1
MIR124-2HG	0.0137433	-0.492054	0.153	0.192	1
EDIL3	0.0137503	-0.500118	0.278	0.334	1
ZC3H13	0.0139167	0.00511445	0.114	0.138	1
ENSG00000285756	0.0139404	0.278944	0.104	0.097	1
MEF2A	0.014098	-0.268845	0.11	0.142	1
PAK2	0.0141226	0.104621	0.118	0.116	1
G3BP2	0.0141495	0.553254	0.104	0.086	1
NT5C2	0.0141519	-0.0526347	0.124	0.129	1
PRKN	0.0141621	-0.284196	0.126	0.145	1
CACNA2D3	0.0141794	0.223471	0.111	0.104	1
RAN	0.0141876	-0.260797	0.124	0.153	1
EPC1	0.0141949	-0.233943	0.126	0.151	1
KIAA0895L	0.014205	-0.0320269	0.099	0.12	1
SOS1	0.0142604	-0.158435	0.103	0.125	1
ENSG00000288765	0.0142652	0.196885	0.124	0.104	1
GOLGA2	0.0142716	0.27846	0.119	0.102	1
SMYD3	0.014432	-0.61074	0.216	0.285	1
AP2M1	0.014441	-0.175861	0.132	0.16	1
ZNF131	0.0144644	0.0881454	0.117	0.12	1
NDUFB6	0.0144716	0.0397716	0.11	0.117	1
MAST4	0.0144765	0.415506	0.107	0.108	1
NAALADL2	0.0144848	-0.17682	0.118	0.14	1
FMN2	0.0144991	-0.397788	0.114	0.163	1
TSHZ3	0.0145351	0.142984	0.12	0.125	1
ZNF423	0.0145444	-0.257529	0.119	0.136	1
NDUFA6	0.0145976	-0.165224	0.151	0.173	1
RPS9	0.0147269	-0.200415	0.323	0.333	1
KNOP1	0.0147396	0.318063	0.123	0.095	1
PPP6R3	0.0148273	-0.272192	0.101	0.141	1
RIC3	0.0148924	0.149579	0.09	0.109	1
ENSG00000258526	0.0150063	-0.176699	0.132	0.149	1
DNAJC8	0.0150611	0.0400989	0.137	0.144	1
N4BP2L2	0.0151414	-0.518099	0.137	0.188	1
PUM1	0.0152346	-0.415651	0.135	0.168	1
PTPRO	0.0152885	-0.371573	0.136	0.135	1
ANKRD36	0.0153758	-0.497947	0.125	0.154	1
ENSG00000228999	0.0154	0.917254	0.119	0.065	1
ATP2C1	0.0154379	-0.331066	0.147	0.189	1
THOC2	0.0154876	-0.362897	0.13	0.158	1
ATP11C	0.0154994	-0.0501616	0.12	0.127	1
POU2F1	0.0155057	-0.434067	0.125	0.151	1
TBC1D9	0.015541	0.270222	0.105	0.101	1
FNBP4	0.0156643	-0.0498297	0.118	0.149	1
COX7A2L	0.015693	0.27411	0.108	0.101	1
BSG	0.0157052	-0.231694	0.168	0.201	1
GAPDH	0.0158351	-0.32782	0.447	0.551	1
ARHGEF7	0.0158834	-0.456939	0.125	0.163	1
PANK3	0.0159041	0.243522	0.107	0.102	1
UNC5C	0.0159087	-0.550569	0.154	0.194	1
WASHC1	0.0160276	-0.210802	0.115	0.124	1
FAM32A	0.0160604	0.416569	0.116	0.091	1
TSPAN5	0.0162007	-0.224002	0.117	0.125	1
ATOX1	0.0162405	-0.261049	0.139	0.178	1
TAOK3	0.0162564	-0.0750363	0.11	0.153	1
ACTR2	0.0164057	0.447588	0.105	0.095	1
PCBP2	0.0165726	-0.377966	0.175	0.219	1
SNX24	0.0165916	0.258918	0.115	0.098	1
SSR4	0.0165972	-0.295631	0.118	0.16	1
FUBP1	0.0167392	-0.147186	0.124	0.158	1
EHBP1	0.0167414	-0.449215	0.132	0.153	1
SARAF	0.0168103	-0.473493	0.167	0.208	1
ARL15	0.0168628	-0.387584	0.116	0.153	1
KIAA0408	0.0169069	-0.111866	0.105	0.116	1
LRRFIP1	0.016961	0.0292905	0.111	0.123	1
NUTF2	0.017042	0.186753	0.107	0.12	1
CBX5	0.017127	0.222764	0.115	0.108	1
ENSG00000236449	0.0171731	0.127934	0.132	0.115	1
PIAS1	0.0172012	0.0180415	0.106	0.128	1
DNM3	0.0172502	-0.232995	0.119	0.133	1
SETD3	0.0172673	0.369673	0.109	0.087	1
DAPK1	0.0172809	0.144361	0.113	0.105	1
BRD2	0.0173073	0.213545	0.109	0.112	1
ATP5PD	0.0173137	0.0350492	0.117	0.113	1
HNRNPD	0.0173322	-0.22212	0.134	0.136	1
SARS1	0.0174219	-0.340504	0.125	0.147	1
SPAG9	0.0174767	-0.446908	0.122	0.179	1
DPP6	0.0175534	0.0553068	0.125	0.122	1
ARPC5	0.0175767	-0.02491	0.123	0.129	1
SCG3	0.0177785	0.601275	0.11	0.078	1
TOMM5	0.0177791	0.395272	0.116	0.086	1
CLEC16A	0.0177825	0.14897	0.111	0.093	1
NVL	0.017801	-0.036504	0.123	0.121	1
CCDC144NL-AS1	0.017884	-0.355971	0.178	0.231	1
BBLN	0.0179066	0.133259	0.115	0.113	1
USP22	0.0179212	0.0403764	0.113	0.124	1
NDRG4	0.0180152	-0.362863	0.157	0.184	1
ACACA	0.0180277	-0.139338	0.135	0.145	1
COL14A1	0.0180479	2.63001	0.124	0.024	1
DDX1	0.0181074	0.0885207	0.11	0.104	1
GDI1	0.0181854	-0.287229	0.172	0.216	1
CCT2	0.0182497	-0.0897126	0.118	0.125	1
SLN	0.0182658	-3.06333	0.039	0.26	1
AFF2	0.018269	-0.429098	0.095	0.138	1
BEX3	0.0183143	-0.283059	0.404	0.478	1
LRRFIP2	0.0184347	0.19658	0.109	0.093	1
CELF2	0.0184512	-0.562353	0.144	0.205	1
RPS6KA3	0.0184834	0.0956205	0.115	0.119	1
RAB11A	0.0185063	0.0115902	0.111	0.112	1
EXOC4	0.0186364	-0.51181	0.151	0.176	1
SSBP1	0.0187139	-0.269805	0.118	0.134	1
ABCC5	0.0187865	-0.380711	0.117	0.144	1
VEZT	0.0188207	-0.206921	0.119	0.144	1
PSMD4	0.0188494	0.0548473	0.113	0.114	1
CHD7	0.0189367	-0.17027	0.125	0.138	1
UBE2V2	0.0189699	0.717829	0.093	0.08	1
RAB2A	0.0189764	0.0793225	0.116	0.096	1
PLAC1	0.0190037	2.58617	0.129	0.019	1
YME1L1	0.0190124	0.173038	0.104	0.104	1
MAPRE2	0.0190255	-0.188062	0.282	0.321	1
CHN2	0.0190389	-0.527155	0.147	0.172	1
MAGED1	0.0190994	-0.308649	0.14	0.175	1
KCNH7	0.0192802	-0.547456	0.231	0.283	1
ATCAY	0.0192855	0.257922	0.1	0.101	1
LINGO2	0.0195263	-0.165017	0.116	0.135	1
ACAP3	0.0195649	-0.344019	0.136	0.183	1
VDAC3	0.0196021	-0.266458	0.117	0.117	1
ZFHX3	0.0197418	-0.537133	0.144	0.183	1
BRWD1	0.0197661	-0.113139	0.116	0.122	1
TBC1D22A	0.0197711	0.0762256	0.115	0.111	1
SMARCC1	0.0198155	-0.0679729	0.108	0.108	1
NDUFA2	0.0198906	-0.071635	0.129	0.129	1
DCBLD2	0.0199009	-0.335021	0.144	0.186	1
LINC02506	0.0199333	-0.343433	0.147	0.145	1
ENSG00000287042	0.019971	0.0684012	0.085	0.108	1
PNISR	0.0200263	-0.34676	0.405	0.464	1
FLRT2	0.0200899	-0.355807	0.124	0.138	1
STARD4-AS1	0.0201732	0.140939	0.117	0.108	1
NLGN4Y	0.020181	0.637801	0.107	0.076	1
PPDPF	0.0201985	0.0261604	0.127	0.124	1
EIF3K	0.020244	-0.105205	0.12	0.127	1
SMARCE1	0.0202517	0.0761459	0.1	0.107	1
DICER1	0.0203943	0.39177	0.095	0.095	1
BEAN1	0.0204394	0.192978	0.115	0.109	1
POLR2F	0.0205183	-0.0860491	0.122	0.129	1
HSPD1	0.0205189	-0.16426	0.119	0.143	1
TMEM163	0.0205398	-0.201634	0.115	0.111	1
SPAG16	0.0205684	-0.264041	0.12	0.138	1
NACA	0.020616	-0.201748	0.32	0.392	1
SNX29	0.020627	0.133882	0.105	0.098	1
CECR2	0.0206956	-0.260205	0.117	0.138	1
CDH18	0.0207246	0.0630059	0.103	0.101	1
ACTR10	0.0208145	0.174542	0.106	0.105	1
SRSF7	0.020917	-0.667938	0.195	0.253	1
USP15	0.0209318	-0.381651	0.109	0.138	1
HMGCR	0.0210148	0.781429	0.122	0.07	1
TERF2IP	0.0210556	0.407846	0.111	0.088	1
PSMC6	0.0211305	0.0416237	0.106	0.113	1
DENND5B	0.021133	-0.142133	0.115	0.126	1
PWP2	0.0211682	4.35616	0.129	0.007	1
NIN	0.0211721	0.0404045	0.119	0.114	1
ANO4	0.0212311	-0.507082	0.094	0.144	1
RARS2	0.0212464	-0.107894	0.107	0.116	1
FIS1	0.0213942	0.308493	0.082	0.093	1
LINC00598	0.0215097	0.601275	0.11	0.073	1
ACAP2	0.0215653	-0.233754	0.105	0.136	1
SRRM2	0.0217248	-0.384225	0.322	0.403	1
C2CD5	0.0218969	-0.527258	0.118	0.143	1
DLGAP4	0.0219248	-0.290443	0.108	0.143	1
GNAO1	0.0219997	-0.402516	0.142	0.163	1
EPN2	0.0220465	-0.035825	0.095	0.11	1
SRGAP3	0.0220842	-0.105366	0.116	0.112	1
LSM3	0.0220856	0.182723	0.11	0.101	1
EPB41	0.0220898	0.086702	0.106	0.1	1
RPS7	0.0222146	-0.323088	0.236	0.324	1
ARFGEF1	0.0222963	-0.0518298	0.109	0.116	1
PTGES3	0.0223481	0.00905684	0.099	0.112	1
TOP2B	0.0223889	-0.0112084	0.116	0.119	1
LINC01122	0.0224149	-0.381308	0.113	0.127	1
STK38	0.0224313	-0.20835	0.118	0.123	1
XRN2	0.0224394	0.188215	0.099	0.117	1
TPM3	0.02245	0.658641	0.103	0.076	1
NSD1	0.0224519	-0.0034506	0.106	0.097	1
LUC7L2	0.0224555	-0.225505	0.106	0.147	1
SSB	0.0226603	-0.354781	0.14	0.16	1
ZMYM4	0.0226938	-0.0523437	0.091	0.099	1
ANKRD10	0.0227701	-0.499488	0.145	0.201	1
FAM133B	0.0227885	-0.0108104	0.101	0.104	1
HSPA8	0.0228125	-0.342324	0.211	0.272	1
PTPRM	0.0228369	-0.164997	0.106	0.115	1
LRBA	0.0228643	-0.233576	0.109	0.139	1
ENOX1	0.022972	-0.61319	0.139	0.2	1
DPYSL5	0.0230287	-0.278171	0.104	0.12	1
CCT8	0.0230704	0.454207	0.105	0.085	1
RBM17	0.0231017	0.137101	0.101	0.096	1
VAPA	0.0231203	0.0967625	0.094	0.105	1
MTR	0.0233053	0.296013	0.105	0.07	1
CWF19L2	0.023441	-0.0163535	0.1	0.108	1
CYP19A1	0.0234489	-0.0101155	0.125	0.114	1
ZNF821	0.0234606	0.0994539	0.1	0.101	1
PAPSS1	0.0234819	0.126496	0.105	0.104	1
ATP2B1	0.0235489	-0.798848	0.138	0.167	1
YWHAB	0.0236764	-0.190869	0.128	0.164	1
TRIM69	0.023688	-0.23672	0.19	0.238	1
NME2	0.0236913	-0.173099	0.118	0.143	1
KANSL1	0.0237043	-0.350151	0.111	0.151	1
PDS5B	0.0237315	0.180699	0.105	0.112	1
CNBP	0.0237673	-0.246722	0.097	0.119	1
SVBP	0.0238528	0.303194	0.111	0.088	1
CYRIB	0.0238897	0.156037	0.101	0.097	1
UQCC2	0.0238966	0.0841027	0.095	0.111	1
CHD5	0.0239305	0.350841	0.109	0.085	1
GABARAPL2	0.0239308	-0.285928	0.106	0.14	1
SCML2	0.0239349	-0.113455	0.128	0.153	1
VPS13B	0.0239577	-0.344277	0.129	0.146	1
TPR	0.0240196	-0.00856201	0.097	0.112	1
SNRPC	0.024143	-0.128636	0.118	0.128	1
POLR2I	0.0241468	0.0791535	0.116	0.105	1
ATP5MC3	0.0241972	-0.419316	0.147	0.191	1
SACS	0.0242032	-0.102332	0.105	0.105	1
PTPRA	0.0242061	-0.11567	0.103	0.115	1
SOBP	0.0243613	-0.461787	0.116	0.13	1
CDC37	0.0244505	-0.297796	0.1	0.126	1
FNBP1	0.0244511	-0.362199	0.101	0.126	1
PCBP4	0.0244584	-0.346578	0.166	0.216	1
MEIS3	0.0245118	-0.147186	0.096	0.112	1
RAD51B	0.0245124	-0.0767967	0.103	0.111	1
CLIP1	0.024526	-0.0899322	0.098	0.117	1
TTC17	0.0245624	-0.167086	0.13	0.146	1
MAP3K13	0.0245939	-0.226877	0.113	0.123	1
SNX9	0.0246442	0.595573	0.106	0.062	1
DDAH2	0.0246466	-0.0302299	0.114	0.119	1
PIEZO2	0.0248001	0.172655	0.113	0.095	1
STMP1	0.0248031	0.326066	0.104	0.088	1
GPC2	0.0248031	-0.00490383	0.1	0.102	1
UQCRQ	0.0248033	-0.249066	0.288	0.352	1
FBXL5	0.0249329	0.31076	0.105	0.075	1
PPFIA2	0.0249803	-0.603839	0.183	0.24	1
CIAO2B	0.0250763	-0.315271	0.132	0.158	1
MCRIP1	0.0250828	0.326066	0.097	0.089	1
ENSG00000258561	0.0251201	-0.229444	0.137	0.137	1
IMMP1L	0.0252797	0.0793225	0.105	0.095	1
UBE2D2	0.0252939	0.119501	0.103	0.092	1
ACVR2A	0.0253333	-0.62629	0.127	0.168	1
PABPC4	0.0254816	-0.29881	0.125	0.144	1
ZMIZ1	0.0255271	-0.264533	0.125	0.168	1
TMEM14A	0.0256332	-0.0318709	0.105	0.099	1
SRI	0.025664	0.0301185	0.113	0.108	1
OOEP	0.0257352	0.615775	0.106	0.074	1
LHX9	0.0257624	0.077043	0.1	0.079	1
BCLAF1	0.0257937	0.106294	0.093	0.104	1
TENM4	0.0258876	-0.349981	0.2	0.224	1
SLC25A36	0.0259513	-0.296813	0.129	0.173	1
IK	0.025953	-0.127781	0.117	0.137	1
PEAK1	0.0261373	-0.263497	0.145	0.157	1
SERBP1	0.0261402	-0.0105631	0.104	0.11	1
DLG4	0.0262285	0.150308	0.099	0.1	1
LPP	0.0263032	-0.676347	0.114	0.146	1
STX8	0.0263853	0.0824796	0.103	0.097	1
ZNF704	0.0263857	-0.326892	0.108	0.134	1
KCNH8	0.0263929	-0.0811357	0.093	0.13	1
TCF4	0.0264073	-0.332191	0.12	0.139	1
FUS	0.026482	-0.20639	0.124	0.134	1
PAN3	0.0265142	-0.246722	0.104	0.116	1
CDKN1C	0.0265148	0.953323	0.105	0.06	1
ANP32A	0.0265361	0.188863	0.095	0.096	1
B3GALT1	0.0265651	-0.107559	0.116	0.107	1
ATP11A-AS1	0.0265663	0.289093	0.11	0.091	1
ACIN1	0.0265858	-0.440066	0.148	0.196	1
PDIA3	0.0265874	-0.317475	0.108	0.142	1
MARCHF6	0.0266219	-0.544236	0.118	0.174	1
ZNF207	0.0266698	-0.0180388	0.123	0.137	1
SHOC2	0.0267216	0.0313521	0.105	0.102	1
CEP290	0.0268216	-0.290114	0.103	0.119	1
HOOK3	0.0268718	-0.334949	0.101	0.117	1
SUPT3H	0.0268958	-0.377531	0.11	0.132	1
MLLT10	0.0268985	-0.178437	0.114	0.12	1
PRKCE	0.0269366	-0.346056	0.192	0.244	1
OGT	0.0269478	-0.457097	0.133	0.18	1
JAK1	0.0269531	-0.20377	0.109	0.117	1
L3MBTL4	0.0269906	0.954454	0.108	0.054	1
NAP1L4	0.0271496	-0.042183	0.106	0.111	1
GLCCI1	0.0271613	-0.101773	0.094	0.119	1
SREBF2	0.0272634	-0.222269	0.104	0.114	1
LHX1	0.0273018	-0.176332	0.142	0.137	1
ATP11A	0.0273185	-0.262352	0.117	0.153	1
ATP9A	0.0273334	-0.218977	0.122	0.137	1
LSM5	0.027387	0.318875	0.096	0.107	1
MAP4K5	0.0274005	-0.392942	0.104	0.125	1
PPP3CA	0.0274635	-0.729398	0.162	0.231	1
ENSG00000283982	0.0274685	-0.374349	0.118	0.146	1
KLF7	0.0274783	-0.28625	0.114	0.134	1
ZNF711	0.0275159	0.13179	0.105	0.091	1
DDX39B	0.0275314	-0.419483	0.172	0.222	1
CASC15	0.027541	-0.611807	0.154	0.207	1
ENSG00000286481	0.0275422	0.402056	0.107	0.082	1
ANK3	0.0275694	-0.50533	0.381	0.455	1
TRIM33	0.0276342	-0.328516	0.108	0.125	1
KIF5B	0.0277345	-0.16133	0.1	0.114	1
EPHA3	0.0277937	0.221988	0.099	0.081	1
DHX9	0.0278466	0.854364	0.095	0.07	1
NFASC	0.027869	-0.438087	0.152	0.199	1
CCT5	0.0280006	0.387568	0.093	0.086	1
GREB1	0.0280363	-0.0581811	0.101	0.104	1
PRPF40A	0.0280712	0.00566541	0.104	0.114	1
ARHGAP21	0.0280797	-0.45561	0.133	0.183	1
TRAK1	0.028088	-0.37071	0.106	0.143	1
IGF2R	0.0281611	-0.410013	0.291	0.366	1
ASB3	0.0281896	-0.305615	0.107	0.125	1
KIF1A	0.0282062	0.0290988	0.116	0.115	1
WNK1	0.0283001	-0.375306	0.108	0.131	1
ENSG00000258081	0.028376	0.154377	0.108	0.096	1
MNAT1	0.0286208	-0.36059	0.103	0.135	1
RPSAP58	0.0286734	-0.186957	0.109	0.122	1
LCORL	0.0287294	-0.563579	0.114	0.155	1
PPIG	0.0287304	-0.199557	0.099	0.112	1
COG2	0.0287593	3.19884	0.124	0.016	1
STXBP5L	0.0287619	0.117137	0.104	0.105	1
CXADR	0.028796	-0.159499	0.113	0.123	1
EPS8L1	0.0288237	0.629142	0.107	0.067	1
SVIL	0.0288503	-0.310649	0.101	0.114	1
THSD7A	0.0288561	-0.505819	0.285	0.328	1
SNRPB2	0.0289439	0.204223	0.107	0.094	1
ODF2L	0.0289444	-0.0524529	0.103	0.1	1
VDR	0.0289993	-0.193034	0.214	0.247	1
DNM1	0.0290175	-0.509756	0.109	0.162	1
WAC	0.0293227	-0.229897	0.098	0.117	1
FHIT	0.0294575	-0.496241	0.133	0.168	1
HIVEP3	0.0296016	-0.491834	0.114	0.139	1
BSCL2	0.0297757	-0.318872	0.19	0.26	1
COP1	0.0297874	-0.274505	0.097	0.115	1
PFDN1	0.0298253	0.209343	0.099	0.086	1
UBE2B	0.029849	0.331982	0.09	0.084	1
SLC2A13	0.0298534	-0.120405	0.099	0.12	1
AP3D1	0.0298691	0.000371111	0.095	0.108	1
TIMM13	0.029983	-0.0153962	0.114	0.108	1
MRTFA	0.0300446	-0.229598	0.097	0.111	1
SULF2	0.0300874	0.11769	0.098	0.096	1
ILF2	0.0302368	-0.17292	0.109	0.126	1
TMCO1	0.0303401	-0.0474129	0.095	0.123	1
CDH12	0.0303738	0.387568	0.095	0.082	1
HDAC2	0.0304205	-0.339115	0.107	0.127	1
FSD1L	0.0304418	0.00759544	0.088	0.099	1
ST6GALNAC3	0.0305613	0.115848	0.101	0.096	1
PLEKHA1	0.0305781	-0.242838	0.104	0.123	1
BAG6	0.0305981	-0.0371266	0.104	0.095	1
ALCAM	0.0306148	-0.363744	0.196	0.228	1
SUN1	0.0306434	-0.37897	0.103	0.134	1
STXBP1	0.030672	-0.165526	0.125	0.138	1
LHFPL6	0.0307191	-0.138806	0.096	0.108	1
NBDY	0.0307977	-0.29146	0.109	0.127	1
ZC3H12B	0.0308058	-0.39764	0.1	0.123	1
TCAF1	0.0308907	0.332827	0.104	0.098	1
PSMB3	0.030985	-0.237136	0.134	0.157	1
ANKHD1	0.0310843	0.0205621	0.101	0.11	1
NLGN1	0.0311542	-0.606114	0.283	0.34	1
CEP128	0.0311931	0.0245803	0.105	0.098	1
RBBP6	0.031436	-0.280405	0.097	0.139	1
FHOD3	0.0315086	-0.0753178	0.103	0.103	1
CMIP	0.0316608	-0.243233	0.116	0.136	1
ARHGEF12	0.0316713	-0.297221	0.093	0.132	1
RNF44	0.0317763	-0.264424	0.099	0.116	1
SPPL3	0.0318131	0.108759	0.094	0.092	1
FOXP1	0.0318608	-0.508748	0.142	0.186	1
ENSG00000279168	0.0319027	-0.48675	0.124	0.176	1
ARIH1	0.0319492	-0.427294	0.103	0.13	1
ERP29	0.0319716	-0.310498	0.1	0.14	1
RBM6	0.0320263	-0.475801	0.202	0.256	1
RASAL2	0.032077	-0.544737	0.177	0.245	1
RDX	0.0321005	-0.412914	0.137	0.181	1
ZCCHC17	0.0321085	0.169686	0.098	0.097	1
GPR137C	0.032153	-0.302865	0.103	0.119	1
TBCB	0.0321924	-0.365685	0.142	0.192	1
SEPTIN2	0.0321969	-0.474796	0.137	0.198	1
PDXDC1	0.0324114	-0.260268	0.1	0.116	1
PPP1R1C	0.0324399	-0.373254	0.097	0.102	1
TANC1	0.0325665	-0.180334	0.085	0.121	1
SFSWAP	0.0325781	-0.170773	0.107	0.119	1
MIDN	0.0326798	0.0328277	0.087	0.098	1
SUGP2	0.0327504	-0.458059	0.125	0.166	1
SETBP1	0.0328624	-0.628465	0.169	0.237	1
ARID4A	0.032868	-0.0895078	0.103	0.097	1
EGFR	0.0329034	0.103775	0.103	0.097	1
TECR	0.0329569	0.128127	0.107	0.103	1
NF1	0.0330141	-0.58405	0.152	0.207	1
CTNND1	0.0330757	-0.537286	0.12	0.163	1
SELENOK	0.0330906	-0.519284	0.106	0.141	1
NDUFS7	0.0331698	0.179413	0.098	0.097	1
SNU13	0.0332366	-0.0938703	0.118	0.121	1
NASP	0.0332621	-0.426543	0.107	0.144	1
MAP1LC3A	0.033273	0.229908	0.101	0.086	1
PSMA3	0.0332846	0.176907	0.097	0.098	1
DENND2A	0.0333228	-0.227356	0.106	0.127	1
SH3PXD2A	0.0334325	-0.0411728	0.104	0.108	1
MAP1LC3B	0.0335217	0.0916945	0.099	0.097	1
NDUFS8	0.0336567	-0.2143	0.113	0.148	1
ATXN2	0.0337884	-0.213459	0.1	0.123	1
SIPA1L2	0.0338818	-0.763743	0.124	0.187	1
OLFM3	0.0339411	0.280602	0.101	0.101	1
LTBP1	0.0339437	-0.23826	0.111	0.102	1
PCSK2	0.0339576	-0.0663801	0.109	0.104	1
MIRLET7IHG	0.0339719	-0.0102136	0.105	0.103	1
KLHL29	0.0340272	-0.643197	0.153	0.195	1
LINC02728	0.0340393	-0.174019	0.152	0.164	1
COLGALT1	0.0343487	1.21509	0.104	0.043	1
WNK2	0.0344406	-0.28979	0.097	0.127	1
RIN2	0.0344545	-0.148158	0.096	0.101	1
TLK1	0.0344656	-0.452664	0.126	0.15	1
ADAMTS16	0.0345131	2.54557	0.119	0.016	1
MBOAT2	0.0345502	-0.266621	0.088	0.116	1
COMMD1	0.0345862	-0.246722	0.099	0.104	1
MVD	0.0346625	0.840741	0.113	0.063	1
ENSG00000257322	0.0346944	0.345472	0.101	0.081	1
ETNK1	0.0347426	0.109972	0.08	0.106	1
AARSD1	0.0347869	-0.0719145	0.093	0.105	1
DLEU2	0.0348333	-0.256846	0.096	0.133	1
ENSG00000258028	0.0348717	1.9232	0.111	0.031	1
CAMK1D	0.0349458	-0.62422	0.127	0.184	1
PPIP5K2	0.0349687	-0.631188	0.124	0.182	1
UBE3A	0.035022	-0.175168	0.106	0.112	1
ORC4	0.0350383	0.0869573	0.091	0.096	1
ATXN7L2	0.0352047	-0.221631	0.116	0.138	1
RAB6A	0.0353308	-0.456084	0.122	0.154	1
TCF7L2	0.0353866	-0.39482	0.098	0.123	1
SDCCAG8	0.0355035	-0.0737369	0.095	0.108	1
DYNC1LI2	0.0356064	-0.485602	0.148	0.196	1
MGST3	0.0357913	-0.444867	0.11	0.146	1
COX17	0.035815	-0.259574	0.13	0.162	1
CNR1	0.0358553	-0.373713	0.154	0.197	1
RNF5	0.0358757	0.378883	0.1	0.079	1
TACC2	0.0359197	-0.189497	0.106	0.118	1
HPS3	0.0360369	0.154377	0.104	0.097	1
HNRNPM	0.0361491	-0.365663	0.108	0.149	1
HNRNPR	0.0361899	0.112821	0.097	0.113	1
MARK3	0.036206	-0.418853	0.1	0.138	1
LRRC7	0.0362138	-0.663029	0.181	0.268	1
ANKRD26	0.0362772	0.124997	0.099	0.089	1
ADAM32	0.0363003	-0.0694172	0.1	0.108	1
APP	0.0363423	-0.505914	0.301	0.35	1
KPNB1	0.0363873	-0.00731709	0.099	0.102	1
USP47	0.0364088	-0.428782	0.097	0.126	1
CAMK2D	0.0364808	-0.58973	0.162	0.23	1
POLR2K	0.0364985	0.416851	0.097	0.097	1
DYNLL2	0.0365084	0.936142	0.099	0.056	1
CAPZA2	0.0365293	0.159904	0.096	0.095	1
ZNF91	0.0365991	-0.328715	0.098	0.119	1
ZFAS1	0.0367485	-0.374992	0.167	0.201	1
ST13	0.0368116	0.1341	0.1	0.111	1
MYO5B	0.037029	0.768545	0.101	0.06	1
TAF3	0.0370769	0.487104	0.084	0.071	1
ZNF644	0.0371622	-0.111067	0.096	0.092	1
KLHL23	0.0373073	0.113923	0.087	0.088	1
ELOC	0.0373721	-0.0347113	0.096	0.095	1
SLIT1	0.03738	-0.379029	0.111	0.131	1
ARMC9	0.0373891	-0.0558994	0.101	0.116	1
MAST1	0.0373962	-0.314837	0.111	0.139	1
LARP1	0.0374416	-0.343746	0.105	0.131	1
ATF7IP	0.0375095	-0.479383	0.103	0.129	1
NRDC	0.0376016	-0.362199	0.096	0.119	1
SRSF10	0.0377272	-0.398725	0.096	0.119	1
PPP3CB	0.0379073	-0.131599	0.098	0.108	1
SGCE	0.0379077	-0.0710144	0.087	0.11	1
EP300	0.038029	0.0427849	0.093	0.092	1
UBE2N	0.0380384	0.338241	0.097	0.078	1
FSTL5	0.0381371	-0.439367	0.095	0.125	1
SYP	0.038237	0.0475636	0.105	0.097	1
ERBB4	0.0383147	-0.111972	0.101	0.116	1
MEIS2	0.0383152	-0.0955159	0.127	0.151	1
ELF2	0.0383192	-0.453173	0.103	0.137	1
LYST	0.0383626	-0.532773	0.093	0.135	1
PRKAR1A	0.0383977	-0.04406	0.103	0.11	1
HECW2	0.0385048	-0.444772	0.097	0.121	1
ANAPC16	0.0385111	-0.171954	0.099	0.106	1
AMZ2	0.0385417	-0.110517	0.101	0.119	1
PGRMC1	0.0385436	0.110289	0.101	0.093	1
OAZ2	0.038592	-0.0111681	0.101	0.094	1
NAA16	0.038602	0.220671	0.098	0.082	1
STRAP	0.0387044	0.212132	0.104	0.079	1
GABPB1-AS1	0.0387324	-0.469114	0.107	0.142	1
PUM3	0.0387883	0.0829837	0.098	0.097	1
PKD1	0.038805	-0.504874	0.14	0.179	1
AMBRA1	0.0388492	-0.263948	0.1	0.129	1
KATNBL1	0.0389365	-0.255208	0.098	0.12	1
CCT6A	0.0389989	0.0882625	0.111	0.096	1
PCCA	0.0390314	-0.503062	0.1	0.127	1
CTTNBP2	0.0390472	0.291698	0.088	0.083	1
DPY30	0.0391292	0.219921	0.089	0.09	1
DGUOK	0.0391558	-0.00530116	0.098	0.104	1
NHP2	0.039156	0.0217671	0.101	0.095	1
FBXL7	0.0391917	0.0109461	0.101	0.117	1
FXR1	0.0392841	-0.403823	0.093	0.127	1
DYNC1LI1	0.0393317	0.0276725	0.096	0.092	1
SLC35E2B	0.0393326	-0.336518	0.1	0.115	1
MYH10	0.0393463	-0.377966	0.12	0.139	1
NFAT5	0.0393881	0.0318535	0.076	0.094	1
IL1RAPL1	0.0396164	-0.171124	0.099	0.098	1
BLOC1S2	0.0397749	0.255414	0.085	0.091	1
SPATS2	0.0398288	-0.242178	0.103	0.11	1
TP53BP1	0.0398995	-0.558771	0.122	0.156	1
FAM168A	0.0399898	-0.196417	0.089	0.104	1
NONO	0.0400498	-0.334426	0.11	0.134	1
TRA2B	0.0400541	-0.417005	0.117	0.155	1
ZBTB8OS	0.0400956	0.257553	0.097	0.083	1
TIMM17B	0.0402827	0.294739	0.08	0.079	1
ECH1	0.040321	-0.368823	0.119	0.151	1
GPC5	0.0403998	-0.39345	0.103	0.132	1
FAM172A	0.0404483	-0.564311	0.095	0.131	1
RPL28	0.0405001	-0.12916	0.386	0.416	1
EPB41L3	0.0405502	-0.508497	0.125	0.191	1
KMT5B	0.0406339	-0.104168	0.104	0.111	1
AKAP13	0.0407464	-0.401107	0.106	0.128	1
CNOT2	0.0407764	-0.488428	0.091	0.113	1
TMEM14B	0.0408059	-0.294454	0.104	0.125	1
DLG2	0.0409327	-0.510034	0.24	0.287	1
ENSG00000284966	0.0409689	0.848241	0.07	0.051	1
UPF3B	0.0409869	0.218185	0.1	0.084	1
NPM1	0.0410155	-0.491455	0.118	0.149	1
SNRPF	0.0410923	-0.227356	0.111	0.128	1
FOXN3	0.041105	-0.0854408	0.084	0.108	1
ZNHIT1	0.0411405	0.0611943	0.086	0.093	1
RBM3	0.0411768	0.317777	0.096	0.083	1
DBN1	0.0413172	0.00824537	0.093	0.097	1
SPCS1	0.0414184	-0.241999	0.101	0.114	1
MAGED2	0.0414397	-0.514757	0.135	0.194	1
MYO5A	0.0414702	-0.520583	0.107	0.147	1
GPBP1	0.041567	-0.0218027	0.095	0.122	1
SELENOF	0.0416955	-0.122489	0.093	0.103	1
ZSWIM5	0.0417107	0.0234843	0.09	0.092	1
ENSG00000236948	0.0418046	1.32469	0.101	0.044	1
OCIAD1	0.0418894	-0.550628	0.139	0.198	1
RDH11	0.0419091	-0.112072	0.088	0.104	1
RNF24	0.0419494	-0.177597	0.094	0.104	1
ZNF532	0.0421008	-0.367831	0.107	0.123	1
NSD2	0.0421254	-0.469114	0.106	0.134	1
NDUFS4	0.0423602	-0.431146	0.127	0.15	1
SLIT3	0.0424617	0.32553	0.087	0.078	1
UGGT2	0.0425026	-0.459715	0.099	0.141	1
RUNDC3B	0.0425115	0.325185	0.087	0.077	1
EBF1	0.0425472	-0.525257	0.452	0.543	1
KIF13B	0.0427114	0.40825	0.089	0.069	1
RPL24	0.0427697	-0.263596	0.311	0.377	1
ARMC8	0.0427868	-0.145081	0.084	0.09	1
ATP6V0A1	0.0428964	0.305819	0.101	0.082	1
BRD8	0.0429689	0.296013	0.074	0.084	1
CD200	0.0429801	-0.129746	0.096	0.097	1
MZT2B	0.0429974	-0.0302299	0.108	0.112	1
PRPF6	0.0430211	0.221727	0.086	0.078	1
EGLN3	0.0430228	0.867921	0.1	0.049	1
GCNT1	0.0430315	0.168316	0.101	0.087	1
CSTF3	0.043073	-0.610312	0.139	0.209	1
GALNTL6	0.0430865	-0.342617	0.074	0.085	1
AGPAT4	0.0431975	-0.676308	0.122	0.193	1
PATJ	0.0432221	-0.087366	0.078	0.095	1
NPTN	0.0432417	-0.375138	0.087	0.116	1
SHC2	0.0433147	-0.51974	0.097	0.142	1
BNIP3L	0.0433534	-0.33787	0.115	0.148	1
TRAPPC5	0.0434045	0.112446	0.085	0.094	1
ARHGAP32	0.0434993	-0.43777	0.094	0.117	1
MIB1	0.0436713	-0.0471368	0.08	0.108	1
P2RX3	0.0437181	-0.154156	0.095	0.117	1
ZEB2	0.0437942	-0.211956	0.089	0.101	1
TCP1	0.0438047	0.292798	0.099	0.091	1
PDCD6IP	0.0439111	0.177534	0.089	0.116	1
DDX5	0.0439417	-0.41136	0.408	0.486	1
CHRM2	0.0440451	-0.690614	0.094	0.104	1
SPIN1	0.044245	-0.300544	0.094	0.116	1
TRIM24	0.0442493	0.0105534	0.082	0.091	1
LINC01781	0.0443764	0.0163127	0.103	0.101	1
CBLB	0.0443928	-0.166328	0.103	0.113	1
PRRT2	0.0443952	-0.516154	0.195	0.265	1
RTRAF	0.0444553	0.272353	0.093	0.082	1
TMEM87A	0.044526	0.0949696	0.079	0.082	1
CPLANE1	0.0449254	0.378133	0.086	0.075	1
KCTD8	0.0449286	-0.303422	0.099	0.118	1
MRPL27	0.0450351	0.166818	0.099	0.086	1
REV3L	0.045037	-0.419896	0.089	0.11	1
STOX2	0.0451671	-0.356069	0.099	0.127	1
SCMH1	0.0452793	-0.506785	0.086	0.116	1
MARK1	0.0453083	-0.61232	0.119	0.156	1
BRAF	0.0453915	-0.0553252	0.089	0.098	1
GOLM2	0.04547	-0.293567	0.091	0.112	1
DCTN2	0.0455124	-0.383775	0.089	0.117	1
TPT1	0.0455441	-0.383458	0.225	0.307	1
RPL5	0.0456835	-0.294165	0.266	0.318	1
ZNF382	0.04577	0.621413	0.097	0.061	1
C11orf49	0.0458122	-0.0343134	0.096	0.1	1
SCAF11	0.0458458	0.159367	0.093	0.092	1
GPS2	0.0458474	-0.0822512	0.094	0.096	1
ARPP19	0.0461428	-0.0592384	0.091	0.097	1
BCOR	0.0461684	0.0189145	0.084	0.096	1
RPS20	0.046267	-0.82566	0.258	0.406	1
PCNP	0.0462748	0.0728962	0.096	0.09	1
DHX36	0.0462759	-0.016602	0.086	0.083	1
MINDY2	0.0463386	0.421496	0.096	0.071	1
NKAIN3	0.0463693	-1.12754	0.215	0.354	1
C19orf53	0.0464488	-0.311031	0.109	0.134	1
TRIP12	0.0465078	-0.255519	0.091	0.114	1
ENSG00000288742	0.0465793	2.72903	0.109	0.019	1
LINC01876	0.0466265	-0.432393	0.111	0.16	1
LAMA2	0.0467392	0.843977	0.09	0.049	1
SHTN1	0.0468232	-0.539206	0.109	0.155	1
SDK2	0.0468957	0.307544	0.09	0.075	1
PDZD4	0.046906	-0.365366	0.098	0.123	1
DYM	0.047162	-0.0877322	0.097	0.116	1
GNAL	0.0472678	0.189097	0.082	0.081	1
LRRC75A	0.0473046	0.243723	0.095	0.085	1
PLEKHB2	0.0474082	-0.438783	0.099	0.119	1
ITGAE	0.0474626	0.697783	0.09	0.062	1
PUM2	0.0475482	-0.4664	0.113	0.152	1
ACTB	0.0475523	-0.490561	0.55	0.72	1
LINC01138	0.0475581	0.0279006	0.087	0.108	1
KIF9-AS1	0.0475892	0.438308	0.09	0.069	1
VPS45	0.0476051	0.0360566	0.08	0.094	1
MLF2	0.0478004	-0.0803634	0.089	0.102	1
CAPZA1	0.047803	-0.196891	0.096	0.109	1
SRGAP2C	0.047808	-0.230602	0.086	0.111	1
SCN3B	0.0478125	-0.246722	0.09	0.107	1
GRB2	0.0478202	0.382184	0.084	0.075	1
CHASERR	0.0478337	-0.0857855	0.082	0.112	1
JPX	0.0478439	-0.436358	0.122	0.165	1
ZNF428	0.047902	0.0281381	0.091	0.09	1
ATP5PB	0.0479763	-0.10964	0.1	0.108	1
APBA2	0.0480023	0.0289127	0.094	0.095	1
LINC01340	0.0481885	0.9539	0.096	0.053	1
MAPK6	0.0482403	0.155019	0.087	0.086	1
TNKS	0.0482491	-0.558104	0.097	0.133	1
PSME2	0.0482818	-0.0984918	0.091	0.101	1
PHPT1	0.0482972	-0.469114	0.117	0.156	1
MCPH1	0.0483134	-0.0483403	0.095	0.096	1
MRPL52	0.0484294	0.202981	0.094	0.09	1
DCTN1	0.0484511	-0.155168	0.098	0.109	1
TAX1BP1	0.0486414	-0.14632	0.098	0.119	1
MTX2	0.0486951	0.11147	0.086	0.076	1
COPS6	0.0487383	-0.0282529	0.097	0.096	1
RIPOR2	0.0487638	0.0895616	0.095	0.09	1
PCDH17	0.0488906	-0.386559	0.115	0.12	1
DDX6	0.0490625	0.241565	0.087	0.082	1
ABCF1	0.0491303	0.166969	0.087	0.086	1
MRPL51	0.0492122	-0.226877	0.114	0.12	1
THSD4-AS1	0.0492263	0.203311	0.101	0.084	1
WDR33	0.0492989	-0.19348	0.085	0.095	1
MIR4435-2HG	0.0493643	0.200737	0.09	0.071	1
PSMC5	0.049382	-0.390213	0.096	0.122	1
NISCH	0.0494112	-0.0236261	0.094	0.103	1
HULC	0.0494617	-0.36525	0.088	0.108	1
DACH2	0.049546	0.225938	0.084	0.078	1
PRANCR	0.0495617	-0.520483	0.117	0.145	1
UBE3C	0.0496084	0.156794	0.091	0.076	1
GDAP1L1	0.0496424	0.345261	0.089	0.071	1
PPHLN1	0.0497526	-0.16282	0.091	0.112	1
RB1CC1	0.0497753	-0.0260336	0.09	0.086	1
NEK1	0.0497969	-0.127423	0.091	0.09	1
BRD3	0.0498724	0.4463	0.09	0.071	1
MCF2L	0.050253	0.0652223	0.08	0.086	1
TPT1-AS1	0.0502982	-0.347326	0.101	0.137	1
LINC02196	0.0503082	2.44927	0.109	0.021	1
MTSS1	0.0503118	0.121749	0.082	0.086	1
BZW2	0.0503292	-0.132831	0.077	0.102	1
AFAP1	0.0503966	-0.389955	0.093	0.107	1
POGZ	0.0504297	-0.553506	0.133	0.18	1
ATP1B1	0.0504749	0.130348	0.09	0.089	1
LINC01278	0.0504794	-0.159786	0.088	0.099	1
BTBD9	0.0505085	-0.356346	0.097	0.121	1
INSR	0.0505626	-0.178335	0.097	0.105	1
UQCRC2	0.0506457	-0.207328	0.08	0.108	1
DZIP3	0.0506846	-0.343398	0.089	0.102	1
ID3	0.0506944	1.68269	0.105	0.037	1
KHDRBS1	0.0507375	-0.632613	0.11	0.158	1
CAPZB	0.0507804	-0.294027	0.08	0.112	1
RNPS1	0.050821	0.00408635	0.085	0.086	1
TRMT112	0.0509167	-0.298716	0.093	0.117	1
AGFG1	0.0509524	-0.0285416	0.09	0.097	1
TPST1	0.0510536	-0.251475	0.085	0.104	1
ARF4	0.0510662	-0.0947187	0.09	0.101	1
NOP58	0.0511639	0.0752063	0.086	0.087	1
LDLRAD3	0.0512506	-0.318872	0.087	0.111	1
SPATS2L	0.0512667	-0.160565	0.081	0.091	1
STRBP	0.0512917	-0.0513261	0.088	0.086	1
LINC01681	0.0513491	-0.0921098	0.087	0.09	1
RABL6	0.0513787	0.115848	0.089	0.093	1
LMNA	0.0514459	-0.172244	0.089	0.106	1
SPAG7	0.0514646	-0.0319829	0.082	0.093	1
PTS	0.0514767	0.510605	0.089	0.075	1
SCFD1	0.0515026	-0.0208403	0.087	0.093	1
TDG	0.0515282	-0.100963	0.099	0.097	1
SQLE	0.051597	0.410886	0.099	0.072	1
ENSG00000253535	0.0516486	-0.336797	0.104	0.105	1
ENSG00000241956	0.0516755	-0.973801	0.168	0.197	1
RPLP0	0.0517036	-0.277866	0.418	0.488	1
NGRN	0.0517068	0.070545	0.097	0.089	1
LINGO1	0.0518015	0.223782	0.1	0.077	1
APEX1	0.0518836	-0.560161	0.122	0.163	1
MSI2	0.0519957	-0.613839	0.143	0.211	1
RALGAPA1	0.0521084	-0.306135	0.096	0.109	1
TRO	0.0522544	-0.706153	0.11	0.16	1
AOPEP	0.0522897	-0.541627	0.091	0.125	1
SCD	0.0524296	-0.0301467	0.103	0.104	1
DOCK7	0.0525843	-0.334853	0.106	0.13	1
CKAP5	0.0526942	0.129207	0.088	0.08	1
KIAA1958	0.052773	-0.190688	0.091	0.123	1
STAG2	0.0528734	0.182963	0.076	0.082	1
SPANXA2-OT1	0.052877	0.0725072	0.093	0.093	1
RAB3GAP2	0.0530649	-0.0717787	0.091	0.101	1
RNF145	0.0532236	-0.309774	0.098	0.109	1
FAM171A1	0.0532532	-0.255767	0.095	0.108	1
PSMD8	0.053327	-0.143292	0.093	0.115	1
NRXN2	0.0533545	-0.347467	0.095	0.12	1
RAB10	0.0533861	-0.130077	0.078	0.103	1
OXR1	0.0533926	-0.508214	0.095	0.127	1
MEAF6	0.0534011	0.0501154	0.093	0.082	1
CXXC4	0.0534892	-0.364462	0.082	0.109	1
ANKRD36B	0.0535059	-0.0735728	0.082	0.087	1
ARIH2	0.0535348	-0.00753409	0.088	0.095	1
SPIDR	0.0536287	-0.126785	0.087	0.105	1
FZD3	0.0538435	-0.518924	0.099	0.157	1
XRCC5	0.053891	-0.522185	0.104	0.142	1
PPM1E	0.0541184	-0.246722	0.096	0.106	1
ATM	0.0541874	-0.0923936	0.087	0.091	1
PPP1R7	0.0542825	0.32329	0.084	0.077	1
CTIF	0.0542957	-0.681477	0.098	0.142	1
GON4L	0.05432	-0.306176	0.089	0.112	1
RABGEF1	0.0543254	-0.279039	0.091	0.108	1
LRCH3	0.0544411	-0.218629	0.097	0.118	1
RPS28	0.0544426	-0.0829882	0.538	0.563	1
MAP4K3	0.054468	-0.509756	0.097	0.132	1
MICU1	0.0545315	0.0611943	0.087	0.092	1
MKLN1	0.0546981	-0.495586	0.103	0.127	1
RAB18	0.0547591	0.250778	0.086	0.075	1
CHD8	0.0548872	-0.0747691	0.089	0.088	1
PRDX1	0.0549084	-0.416647	0.095	0.133	1
LINC01320	0.0549138	-0.123865	0.085	0.092	1
CLTC	0.0550045	-0.351691	0.098	0.124	1
AGTPBP1	0.0550927	-0.573532	0.104	0.129	1
GRIN3A	0.0551943	-0.351278	0.08	0.089	1
MIR124-1HG	0.055199	-0.601338	0.103	0.153	1
PRKACB	0.0552168	-0.522523	0.097	0.126	1
CSPP1	0.0554317	-0.278086	0.082	0.092	1
RPL10A	0.0556071	-0.409416	0.282	0.363	1
ADD2	0.0557004	-0.129746	0.096	0.102	1
PARD3	0.0558285	-0.654454	0.086	0.138	1
MAT2A	0.0558441	-0.287468	0.104	0.139	1
TRERF1	0.0558455	0.129924	0.09	0.083	1
GBF1	0.0560944	-0.174053	0.086	0.092	1
KIAA1109	0.0561323	-0.12349	0.086	0.102	1
LINC00314	0.0562586	0.716752	0.095	0.059	1
RAB7A	0.0562984	-0.173165	0.096	0.116	1
CA10	0.0564216	-0.383618	0.098	0.12	1
CCT3	0.0564731	-0.127936	0.088	0.094	1
MRPL20	0.0565252	0.0642073	0.091	0.086	1
PSMC3	0.0565356	0.11361	0.087	0.082	1
BTF3L4	0.0566879	0.18547	0.085	0.077	1
MTDH	0.0568397	-0.142494	0.086	0.105	1
APLP2	0.0570014	-0.610229	0.098	0.153	1
APC2	0.0572967	-0.0458091	0.088	0.094	1
SYN3	0.0573492	-0.644377	0.232	0.28	1
ENSG00000242880	0.057351	-0.196681	0.093	0.1	1
GPI	0.0573983	-0.465145	0.101	0.14	1
ITSN1	0.057459	-0.471595	0.129	0.195	1
FKBP1A	0.0574833	-0.302217	0.087	0.111	1
TRIM36	0.05751	0.160555	0.086	0.083	1
DIP2A	0.0575363	0.0933537	0.088	0.087	1
WDR6	0.0578102	-0.449539	0.093	0.132	1
MTF2	0.0579027	-0.400755	0.098	0.147	1
BCAP31	0.0579495	-0.149425	0.085	0.098	1
LINC02245	0.0579733	1.49024	0.101	0.036	1
RPS4Y2	0.0580247	1.12609	0.089	0.046	1
RPS15A	0.0580392	-0.24153	0.322	0.393	1
ARHGEF9	0.0581254	-0.0141777	0.088	0.084	1
ASTN1	0.0581642	-0.225474	0.086	0.1	1
AP3S1	0.0581804	-0.313173	0.086	0.11	1
ZMAT2	0.0582214	0.124372	0.095	0.082	1
FSIP2	0.058248	-0.344238	0.077	0.111	1
ARF1	0.0583018	-0.146028	0.086	0.093	1
TECTA	0.058494	-0.620073	0.146	0.201	1
PI4KA	0.0585075	-0.547182	0.13	0.2	1
NUTM2A-AS1	0.0585559	-0.546546	0.099	0.133	1
MIF-AS1	0.0586431	-0.0446163	0.101	0.111	1
ABLIM1	0.0586775	-0.331172	0.088	0.095	1
ZFR	0.0586942	-0.204749	0.09	0.095	1
HP1BP3	0.0590229	-0.357068	0.108	0.132	1
DDX3X	0.0590968	-0.448121	0.084	0.107	1
DSCAM	0.0592701	-0.735561	0.12	0.174	1
KLHL7	0.0593081	-0.188196	0.09	0.092	1
COA1	0.0593331	0.0499958	0.087	0.088	1
ZNF148	0.0595033	-0.158993	0.075	0.098	1
NDUFB3	0.0595897	-0.181133	0.115	0.119	1
GARRE1	0.0596038	0.257321	0.071	0.086	1
RBM33	0.059669	-0.312013	0.097	0.113	1
CISD1	0.059778	-0.131245	0.091	0.106	1
HELZ	0.0599257	-0.562981	0.1	0.142	1
C1orf35	0.0599941	-0.13513	0.09	0.104	1
LIN28B	0.0601545	0.142321	0.089	0.086	1
RBM4B	0.0602129	0.139912	0.079	0.077	1
NCBP3	0.0603999	-0.202778	0.082	0.102	1
SUPT20H	0.0604083	-0.325577	0.067	0.09	1
LAMTOR2	0.0604556	0.199477	0.09	0.088	1
TIAM2	0.0604775	-0.3061	0.096	0.128	1
TSG101	0.0604796	0.0895616	0.084	0.083	1
ZRANB3	0.0605555	0.380801	0.085	0.064	1
HS6ST3	0.0605876	0.716752	0.084	0.063	1
FRG1	0.0606506	0.0315794	0.072	0.089	1
RPRD1A	0.0607473	-0.204494	0.081	0.1	1
BACH1	0.0607478	-0.232366	0.09	0.103	1
FARS2	0.0608113	-0.194939	0.094	0.099	1
KIRREL3	0.0609076	-0.422572	0.093	0.124	1
WWC1	0.0610475	0.447652	0.089	0.07	1
OTUB1	0.0610584	-0.558566	0.111	0.174	1
SEC11C	0.0610865	0.353508	0.087	0.07	1
IPO9	0.0613224	-0.199801	0.099	0.12	1
MAP7	0.061368	-0.351419	0.077	0.097	1
NSF	0.0614446	-0.171171	0.093	0.09	1
MYEF2	0.0614764	-0.490176	0.115	0.157	1
ZC4H2	0.0615113	-0.218707	0.084	0.101	1
L1CAM	0.0617534	-0.246722	0.095	0.114	1
CADM2	0.0617665	-0.567968	0.426	0.487	1
SPTAN1	0.0617766	-0.485379	0.247	0.312	1
PPP2R5C	0.0618336	-0.0467842	0.081	0.086	1
HECTD1	0.0618378	-0.0520743	0.091	0.089	1
AEBP2	0.06197	-0.299189	0.084	0.104	1
RNASEK	0.0619847	-0.0533378	0.085	0.091	1
DDX21	0.0620758	0.187562	0.081	0.081	1
HUWE1	0.0621439	-0.0847019	0.079	0.09	1
CREB1	0.0621713	-0.242045	0.096	0.094	1
MICAL3	0.0621962	-0.691067	0.119	0.168	1
TUSC3	0.0622202	-0.449606	0.095	0.134	1
SETD5	0.0622346	-0.458431	0.163	0.222	1
CREB5	0.0622896	-0.536747	0.184	0.248	1
ZBTB44	0.0622937	-0.220633	0.091	0.1	1
PHC2	0.06236	-0.661759	0.085	0.12	1
VBP1	0.0623709	0.504599	0.086	0.071	1
TRAPPC9	0.0623778	-0.422342	0.096	0.126	1
MRFAP1L1	0.0623853	0.555832	0.091	0.078	1
RASA2	0.0624808	-0.268664	0.076	0.099	1
ADGRL1	0.0625374	-0.361005	0.084	0.097	1
SCD5	0.0625802	-0.052674	0.075	0.091	1
SPIRE1	0.0627026	0.119935	0.081	0.082	1
MAP4	0.0627547	-0.492152	0.117	0.152	1
OSBPL9	0.0628851	-0.330684	0.087	0.102	1
PDE4D	0.0628947	-0.602836	0.293	0.382	1
NINL	0.0632669	-0.220633	0.077	0.095	1
SIPA1L3	0.0633307	0.239677	0.078	0.073	1
TMCC1	0.0634143	-0.721138	0.095	0.144	1
NDUFA7	0.0634333	-0.390935	0.118	0.148	1
INPP5D	0.0634406	0.164758	0.088	0.085	1
RPS27AP5	0.0635443	0.560633	0.087	0.059	1
CASD1	0.0635554	-0.418782	0.081	0.113	1
WDPCP	0.0636625	-0.319158	0.108	0.122	1
EYS	0.0636962	-0.3928	0.115	0.134	1
PCNX4	0.0637372	0.101582	0.088	0.1	1
ENSG00000231918	0.0637671	0.686164	0.069	0.063	1
RBFOX3	0.0638043	-0.386273	0.125	0.127	1
CDH4	0.0638282	-0.0147142	0.081	0.086	1
CCSER2	0.0639434	-0.623957	0.098	0.138	1
NAGK	0.0639613	-0.535002	0.093	0.146	1
CDH13	0.0639776	-0.093605	0.09	0.1	1
IQCJ-SCHIP1	0.0640573	-0.32042	0.094	0.111	1
ANK1	0.0640755	-0.425613	0.09	0.113	1
FAR1	0.0640783	-0.517537	0.089	0.126	1
MICU2	0.0641441	-0.538431	0.088	0.132	1
ANAPC5	0.0642125	-0.531699	0.089	0.112	1
CCDC91	0.0643036	-0.22846	0.085	0.094	1
RHOA	0.0643876	-0.387941	0.077	0.118	1
EIF3J	0.0644264	0.743082	0.082	0.056	1
SLC4A7	0.0645818	-0.359301	0.091	0.113	1
SEMA3A	0.0648026	-0.454759	0.091	0.116	1
ENSG00000285783	0.0648041	0.354729	0.081	0.059	1
BAIAP2L1	0.064849	0.0600851	0.085	0.085	1
CREBBP	0.0648678	-0.0576879	0.082	0.086	1
SPTBN4	0.0648831	-0.124102	0.088	0.097	1
REEP5	0.0650288	0.0129999	0.081	0.081	1
WDR47	0.0651195	0.718985	0.094	0.054	1
ANO10	0.0652691	-0.199609	0.077	0.09	1
ABR	0.0652708	-0.490773	0.08	0.105	1
ZFP90	0.0653022	0.0825859	0.093	0.077	1
B4GALNT4	0.0655116	-0.406104	0.099	0.134	1
ZNF618	0.065687	-0.206921	0.085	0.099	1
ANAPC11	0.0657946	-0.512094	0.118	0.17	1
NBEAL1	0.0658893	-0.203813	0.085	0.092	1
RIMKLB	0.0659958	-0.311887	0.084	0.113	1
PCMTD1	0.0660227	-0.384225	0.086	0.128	1
KIF2A	0.0660278	0.0036016	0.084	0.093	1
DNMT3A	0.0660765	-0.131245	0.067	0.094	1
SNX6	0.0662078	-0.138197	0.089	0.097	1
TRPC4AP	0.0663708	0.0194869	0.081	0.079	1
ADAR	0.0665771	0.0667306	0.093	0.087	1
PLXNA2	0.0666286	-0.555718	0.101	0.159	1
NMT2	0.0666694	0.440491	0.084	0.067	1
CELF5	0.0666763	-0.113043	0.093	0.111	1
PSMD7	0.0666842	-0.133828	0.079	0.094	1
PPM1L	0.066728	0.0581328	0.09	0.087	1
CSMD3	0.0668055	-0.813762	0.128	0.164	1
DPF3	0.0668174	0.0669387	0.086	0.08	1
RPS6KA2	0.0670529	-0.296995	0.088	0.1	1
EEF1G	0.0670776	-0.475834	0.243	0.328	1
OLA1	0.067109	-0.119749	0.077	0.085	1
ATXN7L1	0.0671365	-0.241755	0.08	0.104	1
NORAD	0.0671451	-0.0984918	0.082	0.101	1
RFX7	0.0672406	-0.642023	0.082	0.112	1
DDX50	0.0674333	-0.159589	0.093	0.093	1
ANKFY1	0.0674917	-0.128885	0.077	0.113	1
ENSG00000265401	0.0675778	0.362763	0.09	0.073	1
EIF1AX	0.0676254	-0.264104	0.081	0.11	1
RAD21	0.0676622	0.0806815	0.095	0.089	1
CTNND2	0.0677044	-0.450656	0.328	0.378	1
SBDS	0.0677202	0.193043	0.068	0.073	1
DNMT1	0.0677664	0.542599	0.088	0.072	1
TMEM108	0.067771	0.0163127	0.071	0.081	1
ACVR2B	0.0678627	0.222764	0.087	0.078	1
VPS13D	0.06791	-0.465067	0.104	0.128	1
ABL2	0.0679394	0.188494	0.089	0.081	1
HDAC8	0.0679469	-0.729931	0.084	0.123	1
IGDCC3	0.0680434	0.163367	0.085	0.081	1
EIF4E	0.0681879	0.309094	0.08	0.066	1
COX10-DT	0.0682163	-0.0402709	0.082	0.086	1
ATP2A2	0.0682758	-0.246722	0.075	0.106	1
TGFBR1	0.0682963	-0.37585	0.084	0.093	1
PRUNE2	0.0683455	0.0777132	0.07	0.08	1
MTMR6	0.0683547	-0.261077	0.084	0.107	1
LINC02405	0.0683561	0.611617	0.09	0.057	1
MTCH1	0.06838	0.206644	0.077	0.072	1
CDKAL1	0.0684122	-0.374041	0.088	0.131	1
LINC00992	0.0684469	0.260238	0.087	0.074	1
TNRC6A	0.0685444	-0.617653	0.225	0.297	1
TPK1	0.0685546	1.25499	0.08	0.042	1
CMSS1	0.0686369	-0.392573	0.091	0.107	1
CERT1	0.0687952	-0.176332	0.086	0.093	1
GRID1	0.0688698	-0.022641	0.088	0.079	1
SUMF1	0.0688758	-0.499488	0.082	0.115	1
KIF21B	0.0688985	-0.0379077	0.085	0.086	1
ESF1	0.0690387	0.174742	0.076	0.07	1
HIP1R	0.0691155	-0.231455	0.08	0.093	1
MSH2	0.0691598	0.190342	0.076	0.074	1
MPDZ	0.0692197	-0.482535	0.086	0.117	1
ING4	0.0692926	-0.46199	0.079	0.108	1
JPH4	0.0694165	-0.22633	0.081	0.101	1
PRKAR2B	0.0694975	-0.168112	0.079	0.084	1
EIF3M	0.06953	-0.256503	0.077	0.115	1
UBE2I	0.0695421	-0.128596	0.091	0.109	1
PSMD14	0.0697825	-0.31929	0.074	0.095	1
PAK1	0.0697881	-0.166995	0.084	0.09	1
SVOP	0.0700734	0.0994539	0.079	0.086	1
ZBTB20	0.0702627	-0.45524	0.337	0.439	1
PIBF1	0.0703297	-0.236114	0.082	0.093	1
TMED10	0.0703592	-0.575172	0.098	0.135	1
KIF5A	0.0704723	-0.050212	0.072	0.087	1
RAB3GAP1	0.0705611	0.0844842	0.082	0.085	1
DTNB	0.0706204	-0.122394	0.087	0.103	1
SETD2	0.0706453	-0.273689	0.085	0.108	1
XPO1	0.0706713	-0.416647	0.088	0.127	1
SRSF1	0.0707501	-0.330308	0.079	0.117	1
MAP2K4	0.0707777	0.228893	0.081	0.097	1
OIP5-AS1	0.0707975	0.27684	0.088	0.069	1
RPL36A	0.0708086	-0.129422	0.397	0.44	1
ATN1	0.0708938	0.0725072	0.079	0.082	1
MMP16	0.0709801	-0.620908	0.115	0.156	1
FEZ1	0.0709821	-0.33392	0.095	0.123	1
MRPS25	0.0710452	-0.083223	0.077	0.08	1
UBA1	0.0710452	-0.446491	0.095	0.13	1
SLTM	0.0710615	-0.306747	0.088	0.105	1
ENSG00000281566	0.0711397	-0.637674	0.103	0.14	1
ZNF84	0.0711421	-0.112866	0.081	0.078	1
TDRP	0.0711501	-0.615956	0.086	0.125	1
RBM26	0.0711913	-0.577226	0.096	0.137	1
TET2	0.0713	-0.136298	0.077	0.082	1
KIAA1549L	0.0713161	0.0671369	0.084	0.083	1
IQCG	0.0713513	-0.163306	0.08	0.102	1
DOCK4	0.0713959	-0.318872	0.099	0.122	1
APOO	0.0714042	-0.262319	0.089	0.108	1
FIRRE	0.071434	-0.636224	0.094	0.13	1
AK3	0.0715479	-0.433953	0.086	0.102	1
TBRG1	0.0715615	-0.539077	0.081	0.111	1
KPNA2	0.0716288	0.0673868	0.078	0.083	1
ANXA2	0.071804	-0.710433	0.145	0.209	1
UBC	0.0718316	-0.469114	0.36	0.449	1
CNST	0.0718393	0.797672	0.078	0.056	1
BCL2	0.0720042	0.0304568	0.082	0.085	1
ERCC6L2	0.0720408	0.230794	0.069	0.072	1
ARMH4	0.072333	-0.241427	0.082	0.092	1
JAZF1	0.0723562	-0.613396	0.08	0.105	1
SMAP1	0.0723714	-0.226111	0.078	0.092	1
PDS5A	0.0724259	-0.299715	0.082	0.101	1
SCN8A	0.0724353	-0.299189	0.074	0.089	1
CSNK2B	0.0724515	0.009618	0.075	0.087	1
CHD1	0.072516	0.446156	0.077	0.07	1
DDX42	0.0727153	0.0834269	0.069	0.08	1
ACYP2	0.0728481	-0.376005	0.08	0.108	1
ZFAND6	0.0728523	-0.346257	0.085	0.094	1
ISL1	0.0729605	0.749612	0.09	0.06	1
YAF2	0.0729791	0.0590171	0.078	0.075	1
ZNF195	0.0730219	0.151363	0.071	0.079	1
SRSF2	0.0730437	-0.129781	0.095	0.137	1
RPL37A	0.0730581	-0.427913	0.56	0.666	1
SFRP1	0.0731196	-0.389487	0.139	0.182	1
KDM4C	0.07318	-0.31929	0.077	0.092	1
MAP6	0.0732519	-0.745824	0.126	0.187	1
ATL1	0.073277	0.206644	0.068	0.071	1
SYNE2	0.0733511	-0.276469	0.093	0.101	1
POU4F1	0.0733696	-0.483761	0.099	0.12	1
NBAS	0.0735007	-0.234649	0.082	0.11	1
CD276	0.0735145	-0.14145	0.078	0.09	1
GPATCH2	0.0735528	0.0978425	0.08	0.078	1
DTNA	0.073579	-0.767959	0.153	0.227	1
S100A10	0.0736222	-0.31607	0.078	0.108	1
ENSG00000266824	0.0737615	0.800975	0.088	0.051	1
UBQLN1	0.0737724	-0.115217	0.078	0.077	1
FABP7	0.0738184	0.190899	0.082	0.074	1
CWC15	0.0739441	-0.365492	0.09	0.112	1
DDX46	0.0740011	-0.657997	0.086	0.12	1
MIR100HG	0.0740712	-0.685092	0.114	0.207	1
LINC02055	0.0740838	0.441618	0.084	0.063	1
NCALD	0.0741161	0.380305	0.079	0.066	1
NPDC1	0.0742227	-0.569781	0.079	0.115	1
ASXL1	0.074247	-0.1226	0.087	0.089	1
ASIC2	0.0743437	0.3601	0.085	0.098	1
RNF150	0.0744121	-0.313346	0.097	0.125	1
[truncated: 12,314 more rows]

## Sheet: BP GO Terms
Term	Count	%	PValue	Genes	List Total	Fold Enrichment	Bonferroni	Benjamini	FDR
GO:0045333~cellular respiration	9	4.71204	2.15172e-09	NDUFA4, COX4I1, COX7A2, UQCR11, UQCR10, COX5B, COX6C, COX6A1, UQCRH	178	24.9447	2.90482e-06	2.90483e-06	2.8704e-06
GO:0042776~proton motive force-driven mitochondrial ATP synthesis	10	5.2356	8.37935e-09	ATP5PF, NDUFA13, NDUFB8, NDUFA5, NDUFB2, NDUFA1, ATP5PO, ATP5MG, ATP5F1E, ATP5ME	178	16.547	1.13121e-05	5.65606e-06	5.58903e-06
GO:0015986~proton motive force-driven ATP synthesis	6	3.14136	3.0972e-06	ATP5PF, ATP5PO, ATP5MK, ATP5MG, ATP5F1E, ATP5ME	178	25.5843	0.00417249	0.0010453	0.00103292
GO:0006123~mitochondrial electron transport, cytochrome c to oxygen	6	3.14136	3.0972e-06	NDUFA4, COX4I1, COX7A2, COX5B, COX6C, COX6A1	178	25.5843	0.00417249	0.0010453	0.00103292
GO:1902600~proton transmembrane transport	10	5.2356	4.62328e-06	ATP5PF, ATP6V0B, COX4I1, ATP5PO, UQCR10, COX5B, ATP5MG, ATP5F1E, UQCRH, ATP5ME	178	7.97591	0.006222	0.00124828	0.00123349
GO:0031175~neuron projection development	9	4.71204	1.62501e-05	CNTNAP2, MAP1B, STMN1, STMN2, TNC, STMN4, VIM, HMGB1, GPM6B	178	8.04667	0.0216989	0.00365627	0.00361293
GO:0007420~brain development	10	5.2356	0.000120658	ROBO2, CNTNAP2, RTN1, CNTN5, PRKDC, NNAT, NCAM1, SOX4, RTN4, PBX1	178	5.27929	0.150322	0.0232698	0.022994
GO:0009060~aerobic respiration	6	3.14136	0.000362138	NDUFA13, NDUFB8, NDUFA5, NDUFB2, NDUFA1, UQCRH	178	9.78222	0.386745	0.0546827	0.0540346
GO:0031110~regulation of microtubule polymerization or depolymerization	4	2.09424	0.000364552	STMN1, STMN2, STMN4, CLASP2	178	27.7163	0.388741	0.0546827	0.0540346
GO:0021942~radial glia guided migration of Purkinje cell	3	1.57068	0.000474329	RERE, DAB1, RBFOX2	178	83.1489	0.472969	0.0640345	0.0632755
GO:0050808~synapse organization	6	3.14136	0.000535942	PTPRD, TUBA1A, NBEA, SNCG, NCAM1, ROBO1	178	8.98907	0.515053	0.0657747	0.0649952
GO:0030334~regulation of cell migration	7	3.66492	0.000628257	MACF1, TMSB15A, TMSB4X, STMN1, TNC, TMSB10, RTN4	178	6.69014	0.571906	0.0706789	0.0698412
GO:0001764~neuron migration	7	3.66492	0.000687507	YWHAE, TUBB2B, HSP90AA1, DAB1, TUBA1A, MAP1B, DCX	178	6.57675	0.604836	0.0707293	0.069891
GO:0006120~mitochondrial electron transport, NADH to ubiquinone	5	2.6178	0.000760865	NDUFB8, NDUFA5, NDUFA4, NDUFB2, NDUFA1	178	12.0506	0.64212	0.0707293	0.069891
GO:1905913~negative regulation of calcium ion export across plasma membrane	3	1.57068	0.000785881	YWHAE, CALM1, CALM2	178	66.5191	0.654014	0.0707293	0.069891
GO:0021762~substantia nigra development	5	2.6178	0.000894705	YWHAE, ATP5PF, BASP1, CALM1, CALM2	178	11.5485	0.701323	0.0754907	0.074596
GO:0007613~memory	6	3.14136	0.00111958	SYT4, TUBA1A, CRTC1, PTN, CSMD1, PAK5	178	7.64587	0.779594	0.088908	0.0878543
GO:0007399~nervous system development	12	6.28272	0.0013207	RBFOX1, RBFOX2, NAV3, NRG3, DCX, NRG1, PTN, NAV2, SOX4, GPM6B, SMARCA4, ROBO1	178	3.21348	0.832055	0.0990522	0.0978783
GO:0014012~peripheral nervous system axon regeneration	3	1.57068	0.00163094	MAP1B, TNC, NEFL	178	47.5136	0.889591	0.115883	0.114509
GO:0031116~positive regulation of microtubule polymerization	4	2.09424	0.00218357	NAV3, MAP1B, AKAP9, SLAIN2	178	15.2917	0.947715	0.147391	0.145644
GO:0000226~microtubule cytoskeleton organization	7	3.66492	0.00235382	TUBB2B, TUBA1A, SON, MAP1B, TUBB, NEFL, CLASP2	178	5.17371	0.958473	0.151317	0.149524
GO:0032981~mitochondrial respiratory chain complex I assembly	5	2.6178	0.00308899	NDUFA13, NDUFB8, NDUFA5, NDUFB2, NDUFA1	178	8.27352	0.984649	0.186416	0.184206
GO:0007026~negative regulation of microtubule depolymerization	4	2.09424	0.00317597	NAV3, MAP1B, STMN2, CLASP2	178	13.4382	0.986355	0.186416	0.184206
GO:0060412~ventricular septum morphogenesis	4	2.09424	0.00475249	ROBO2, RBPJ, SOX4, ROBO1	178	11.67	0.998389	0.267328	0.264159
GO:0042989~sequestering of actin monomers	3	1.57068	0.0049768	TMSB15A, TMSB4X, TMSB10	178	27.7163	0.998812	0.268747	0.265562
GO:0021987~cerebral cortex development	5	2.6178	0.00532788	YWHAE, CNTNAP2, TUBB2B, TUBA1A, NEFL	178	7.10674	0.999262	0.27664	0.273361
GO:0006122~mitochondrial electron transport, ubiquinol to cytochrome c	3	1.57068	0.00678164	UQCR11, UQCR10, UQCRH	178	23.7568	0.999898	0.305174	0.301557
GO:1905907~negative regulation of amyloid fibril formation	3	1.57068	0.00678164	PFDN2, PFDN5, CLU	178	23.7568	0.999898	0.305174	0.301557
GO:0005513~detection of calcium ion	3	1.57068	0.00678164	SYT1, CALM1, CALM2	178	23.7568	0.999898	0.305174	0.301557
GO:0032516~positive regulation of phosphoprotein phosphatase activity	3	1.57068	0.00678164	HSP90AB1, CALM1, CALM2	178	23.7568	0.999898	0.305174	0.301557
GO:0061077~chaperone-mediated protein folding	4	2.09424	0.00763685	HSP90AB1, PFDN2, PFDN5, CLU	178	9.85468	0.999968	0.332573	0.328631
GO:0006091~generation of precursor metabolites and energy	4	2.09424	0.00861366	COX4I1, UQCR11, COX6C, COX6A1	178	9.43533	0.999992	0.361568	0.357283
GO:0007019~microtubule depolymerization	3	1.57068	0.00883832	STMN1, STMN2, STMN4	178	20.7872	0.999994	0.361568	0.357283
GO:1901379~regulation of potassium ion transmembrane transport	3	1.57068	0.0111374	DPP10, CD63, KCNIP4	178	18.4775	1	0.436984	0.431805
GO:0007411~axon guidance	7	3.66492	0.0113292	ROBO2, PTPRD, CNTN5, KIF5C, SEMA6D, MYCBP2, NCAM1	178	3.73104	1	0.436984	0.431805
GO:0006338~chromatin remodeling	9	4.71204	0.0124311	NSD3, RERE, ZNF827, CBX3, PRKDC, JARID2, SKP1, SMARCA4, TAF1	178	2.909	1	0.466167	0.460642
GO:0010996~response to auditory stimulus	3	1.57068	0.016426	GAP43, KCNQ3, PTN	178	15.118	1	0.599325	0.592222
GO:0050925~negative regulation of negative chemotaxis	2	1.04712	0.0178586	ROBO2, ROBO1	178	110.865	1	0.63445	0.62693
GO:0007268~chemical synaptic transmission	7	3.66492	0.0184032	GRM4, GRM7, SYT1, AKAP9, KCNQ3, SNCG, TAC1	178	3.34507	1	0.637035	0.629485
GO:0007020~microtubule nucleation	3	1.57068	0.0193978	AKAP9, SLAIN2, CLASP2	178	13.8581	1	0.654676	0.646917
GO:0050821~protein stabilization	7	3.66492	0.0210095	HSP90AA1, HSP90AB1, PFDN2, CLU, SOX4, RTN4, TAF1	178	3.2471	1	0.691777	0.683578
GO:0051131~chaperone-mediated protein complex assembly	3	1.57068	0.0225766	HSP90AA1, HSP90AB1, CLU	178	12.7921	1	0.708802	0.700401
GO:0007017~microtubule-based process	3	1.57068	0.0225766	TUBB2B, TUBA1A, TUBB	178	12.7921	1	0.708802	0.700401
GO:0035307~positive regulation of protein dephosphorylation	3	1.57068	0.0242411	PPP1R16B, CALM1, CALM2	178	12.3184	1	0.711154	0.702725
GO:0010800~positive regulation of peptidyl-threonine phosphorylation	3	1.57068	0.0259542	CALM1, CALM2, STOX1	178	11.8784	1	0.711154	0.702725
GO:1902309~negative regulation of peptidyl-serine dephosphorylation	2	1.04712	0.0266686	PPP1R16B, YWHAE	178	73.9101	1	0.711154	0.702725
GO:0033693~neurofilament bundle assembly	2	1.04712	0.0266686	NEFL, NEFM	178	73.9101	1	0.711154	0.702725
GO:0038130~ERBB4 signaling pathway	2	1.04712	0.0266686	NRG3, NRG1	178	73.9101	1	0.711154	0.702725
GO:1904031~positive regulation of cyclin-dependent protein kinase activity	2	1.04712	0.0266686	HSP90AB1, STOX1	178	73.9101	1	0.711154	0.702725
GO:0051343~positive regulation of cyclic-nucleotide phosphodiesterase activity	2	1.04712	0.0266686	CALM1, CALM2	178	73.9101	1	0.711154	0.702725
GO:0021766~hippocampus development	4	2.09424	0.0269449	YWHAE, DAB1, DCX, NEFL	178	6.15918	1	0.711154	0.702725
GO:0035458~cellular response to interferon-beta	3	1.57068	0.027715	NDUFA13, CALM1, CALM2	178	11.4688	1	0.711154	0.702725
GO:0033138~positive regulation of peptidyl-serine phosphorylation	4	2.09424	0.0279194	AKAP9, MIF, TXN, STOX1	178	6.0748	1	0.711154	0.702725
GO:1902430~negative regulation of amyloid-beta formation	3	1.57068	0.0295225	RTN1, CLU, RTN4	178	11.0865	1	0.738062	0.729314
GO:0050772~positive regulation of axonogenesis	3	1.57068	0.0313757	ROBO2, NEFL, ROBO1	178	10.7289	1	0.758572	0.749581
GO:0014059~regulation of dopamine secretion	3	1.57068	0.0332736	SYT4, SYT1, SNCG	178	10.3936	1	0.758572	0.749581
GO:0048511~rhythmic process	4	2.09424	0.0341549	CBX3, PRKDC, FBXW11, CRTC1	178	5.61343	1	0.758572	0.749581
GO:0045892~negative regulation of DNA-templated transcription	11	5.75916	0.0342175	RERE, NDUFA13, RBFOX2, ZNF827, CBX3, BASP1, FBXW11, NRG1, RBPJ, PFDN5, SMARCA4	178	2.1283	1	0.758572	0.749581
GO:0051973~positive regulation of telomerase activity	3	1.57068	0.0352154	HSP90AA1, HSP90AB1, MAP3K4	178	10.0787	1	0.758572	0.749581
GO:0002328~pro-B cell differentiation	2	1.04712	0.0354	PRKDC, SOX4	178	55.4326	1	0.758572	0.749581
GO:1901842~negative regulation of high voltage-gated calcium channel activity	2	1.04712	0.0354	CALM1, CALM2	178	55.4326	1	0.758572	0.749581
GO:1902949~positive regulation of tau-protein kinase activity	2	1.04712	0.0354	HSP90AA1, HSP90AB1	178	55.4326	1	0.758572	0.749581
GO:1905323~telomerase holoenzyme complex assembly	2	1.04712	0.0354	HSP90AA1, HSP90AB1	178	55.4326	1	0.758572	0.749581
GO:0051497~negative regulation of stress fiber assembly	3	1.57068	0.0372001	TMEFF2, STMN1, CLASP2	178	9.78222	1	0.772617	0.76346
GO:0002218~activation of innate immune response	3	1.57068	0.0372001	HSP90AA1, PRKDC, HMGB1	178	9.78222	1	0.772617	0.76346
GO:0051966~regulation of synaptic transmission, glutamatergic	3	1.57068	0.0392267	GRM4, GRM7, SYT1	178	9.50273	1	0.802365	0.792856
GO:0050804~modulation of chemical synaptic transmission	4	2.09424	0.0398557	PTPRD, TUBB2B, NRG3, RTN4	178	5.27929	1	0.803062	0.793544
GO:0061564~axon development	3	1.57068	0.0412945	GRM7, NMNAT2, GPM6B	178	9.23876	1	0.819038	0.809331
GO:0016199~axon midline choice point recognition	2	1.04712	0.0440535	ROBO2, ROBO1	178	44.3461	1	0.819038	0.809331
GO:0071787~endoplasmic reticulum tubular network formation	2	1.04712	0.0440535	RTN1, RTN4	178	44.3461	1	0.819038	0.809331
GO:0140056~organelle localization by membrane tethering	2	1.04712	0.0440535	CALM1, CALM2	178	44.3461	1	0.819038	0.809331
GO:1901020~negative regulation of calcium ion transmembrane transporter activity	2	1.04712	0.0440535	YWHAE, CALM2	178	44.3461	1	0.819038	0.809331
GO:0000278~mitotic cell cycle	5	2.6178	0.0442887	TUBB2B, TUBA1A, KIF5C, TUBB, SKP1	178	3.74544	1	0.819038	0.809331
GO:0048813~dendrite morphogenesis	3	1.57068	0.0477353	RERE, RBFOX2, DCX	178	8.52809	1	0.870846	0.860525
GO:0071277~cellular response to calcium ion	4	2.09424	0.0485912	SYT4, TUBA1A, SYT1, KCNQ3	178	4.87319	1	0.874641	0.864275
GO:0038138~ERBB4-ERBB4 signaling pathway	2	1.04712	0.0526299	NRG3, NRG1	178	36.9551	1	0.922732	0.911796
GO:0007185~cell surface receptor protein tyrosine phosphatase signaling pathway	2	1.04712	0.0526299	PTPRD, PTN	178	36.9551	1	0.922732	0.911796
GO:0045429~positive regulation of nitric oxide biosynthetic process	3	1.57068	0.0592107	HSP90AA1, HSP90AB1, CLU	178	7.55899	1	0.994278	0.982494
GO:0045454~cell redox homeostasis	3	1.57068	0.0592107	PRDX5, TXNRD3, TXN	178	7.55899	1	0.994278	0.982494
GO:0007409~axonogenesis	4	2.09424	0.0596192	DAB1, MAP1B, STMN1, NEFL	178	4.4794	1	0.994278	0.982494
GO:0034165~positive regulation of toll-like receptor 9 signaling pathway	2	1.04712	0.0611297	HMGB1, RTN4	178	31.6758	1	0.994278	0.982494
GO:0098901~regulation of cardiac muscle cell action potential	2	1.04712	0.0611297	CALM1, CALM2	178	31.6758	1	0.994278	0.982494
GO:0071895~odontoblast differentiation	2	1.04712	0.0611297	MAP1B, TUBB	178	31.6758	1	0.994278	0.982494
GO:0003129~heart induction	2	1.04712	0.0695537	ROBO2, ROBO1	178	27.7163	1	1	0.988881
GO:0043065~positive regulation of apoptotic process	7	3.66492	0.070694	MLLT11, HPGD, PRKDC, HMGB1, CLU, SOX4, SLC27A4	178	2.41011	1	1	0.988881
GO:0050918~positive chemotaxis	3	1.57068	0.0740788	HMGB1, MIF, SCG2	178	6.65191	1	1	0.988881
GO:0009615~response to virus	4	2.09424	0.0765087	IFITM3, CFL1, STMN1, CLU	178	4.03146	1	1	0.988881
GO:0000086~G2/M transition of mitotic cell cycle	3	1.57068	0.0766625	CALM1, CALM2, PBX1	178	6.52148	1	1	0.988881
GO:0047497~mitochondrion transport along microtubule	2	1.04712	0.0779025	UBB, MAP1B	178	24.6367	1	1	0.988881
GO:1990456~mitochondrion-endoplasmic reticulum membrane tethering	2	1.04712	0.0779025	CALM1, CALM2	178	24.6367	1	1	0.988881
GO:0007196~adenylate cyclase-inhibiting G protein-coupled glutamate receptor signaling pathway	2	1.04712	0.0779025	GRM4, GRM7	178	24.6367	1	1	0.988881
GO:1901844~regulation of cell communication by electrical coupling involved in cardiac conduction	2	1.04712	0.0779025	CALM1, CALM2	178	24.6367	1	1	0.988881
GO:0016240~autophagosome membrane docking	2	1.04712	0.0779025	CALM1, CALM2	178	24.6367	1	1	0.988881
GO:0031648~protein destabilization	3	1.57068	0.0792744	PRKDC, FBXW11, SERF2	178	6.39607	1	1	0.988881
GO:0008344~adult locomotory behavior	3	1.57068	0.0819139	TUBA1A, SNCG, SEZ6L2	178	6.27539	1	1	0.988881
GO:0060316~positive regulation of ryanodine-sensitive calcium-release channel activity	2	1.04712	0.0861769	CALM1, CALM2	178	22.173	1	1	0.988881
GO:0032886~regulation of microtubule-based process	2	1.04712	0.0861769	MACF1, CLASP2	178	22.173	1	1	0.988881
GO:0051248~negative regulation of protein metabolic process	2	1.04712	0.0861769	HSP90AB1, MIF	178	22.173	1	1	0.988881
GO:0018107~peptidyl-threonine phosphorylation	3	1.57068	0.0872726	PRKDC, CDC42BPA, TAF1	178	6.04719	1	1	0.988881
GO:0007156~homophilic cell adhesion via plasma membrane adhesion molecules	5	2.6178	0.0879762	ROBO2, PTPRD, PCDH9, NCAM1, ROBO1	178	2.96431	1	1	0.988881
GO:0009612~response to mechanical stimulus	3	1.57068	0.0927333	TUBA1A, MAP1B, TNC	178	5.83501	1	1	0.988881
GO:0019896~axonal transport of mitochondrion	2	1.04712	0.0943774	HSBP1, NEFL	178	20.1573	1	1	0.988881
GO:0060315~negative regulation of ryanodine-sensitive calcium-release channel activity	2	1.04712	0.0943774	CALM1, CALM2	178	20.1573	1	1	0.988881
GO:0021952~central nervous system projection neuron axonogenesis	2	1.04712	0.0943774	MYCBP2, DCX	178	20.1573	1	1	0.988881
GO:2000343~positive regulation of chemokine (C-X-C motif) ligand 2 production	2	1.04712	0.0943774	HMGB1, MIF	178	20.1573	1	1	0.988881
GO:0060379~cardiac muscle cell myoblast differentiation	2	1.04712	0.0943774	NRG1, RBPJ	178	20.1573	1	1	0.988881
GO:0035308~negative regulation of protein dephosphorylation	2	1.04712	0.0943774	PPP1R16B, YWHAE	178	20.1573	1	1	0.988881
GO:0071305~cellular response to vitamin D	2	1.04712	0.0943774	TNC, PHEX	178	20.1573	1	1	0.988881
GO:0006614~SRP-dependent cotranslational protein targeting to membrane	2	1.04712	0.0943774	SRP14, SRP9	178	20.1573	1	1	0.988881
GO:0019372~lipoxygenase pathway	2	1.04712	0.0943774	HPGD, ALOXE3	178	20.1573	1	1	0.988881
GO:0035556~intracellular signal transduction	8	4.18848	0.0947963	YWHAE, NRG3, STMN1, DCX, NRG1, SCG2, PAK5, MAP3K4	178	2.05306	1	1	0.988881
GO:0030282~bone mineralization	3	1.57068	0.0955002	GPC3, PTN, PHEX	178	5.73441	1	1	0.988881
GO:0007612~learning	3	1.57068	0.0982906	CNTNAP2, PTN, PAK5	178	5.63721	1	1	0.988881

## Sheet: Cluster Markers_Haney_dataset
gene	p_val	avg_log2FC	pct.1	pct.2	p_val_adj	cluster
AJ009632.2	8.18377e-29	2.11335	0.509	0.156	2.74467e-24	0
GLIS3	3.64429e-28	2.1462	0.519	0.164	1.22222e-23	0
LAMA2	3.1297e-27	2.05099	0.566	0.218	1.04964e-22	0
HS3ST4	2.91984e-22	-2.2186	0.203	0.573	9.79256e-18	0
CUX2	1.47079e-20	1.39322	0.665	0.374	4.93273e-16	0
XKR4	2.81078e-18	-1.62833	0.396	0.706	9.42681e-14	0
COL5A2	2.82273e-18	1.7976	0.349	0.101	9.46688e-14	0
SLC35F1	1.44233e-17	-1.13772	0.354	0.656	4.83729e-13	0
FSTL5	1.84422e-17	-1.99564	0.132	0.451	6.18515e-13	0
FOXP2	3.04988e-16	-2.22484	0.094	0.399	1.02287e-11	0
PDE1A	1.17812e-15	-0.979684	0.557	0.784	3.95117e-11	0
GRIP1	2.69501e-15	-1.74237	0.439	0.674	9.03851e-11	0
PTPRK	6.12503e-14	0.828334	0.84	0.674	2.05421e-09	0
FAM19A1	2.1576e-13	0.806869	0.802	0.612	7.23617e-09	0
MMP16	2.25848e-13	-0.863253	0.575	0.792	7.5745e-09	0
CCNH	2.26809e-13	-1.36487	0.302	0.572	7.60672e-09	0
SDK1	5.55974e-13	-2.1415	0.165	0.419	1.86462e-08	0
IL1RAPL2	8.68442e-13	-1.90921	0.08	0.336	2.91258e-08	0
GRIA1	6.92114e-12	-0.745191	0.627	0.846	2.32121e-07	0
PTCHD4	3.56948e-11	-1.96904	0.085	0.317	1.19713e-06	0
SYN3	4.08919e-11	0.607329	0.877	0.781	1.37143e-06	0
LINC01322	5.37305e-11	-1.3502	0.264	0.507	1.80201e-06	0
BACH2	6.98547e-11	-1.47424	0.165	0.407	2.34279e-06	0
TCF4	8.54896e-11	-0.684526	0.75	0.914	2.86715e-06	0
VWC2L	1.67597e-10	-2.58573	0.09	0.299	5.62087e-06	0
LINC02055	1.73429e-10	1.26291	0.354	0.156	5.81647e-06	0
DSCAML1	1.92688e-10	-0.655578	0.33	0.556	6.46237e-06	0
TSHZ2	2.15529e-10	-1.99647	0.16	0.378	7.2284e-06	0
TMEM132D	2.45812e-10	0.652756	0.811	0.73	8.24403e-06	0
ZEB2	2.63959e-10	-0.842686	0.472	0.718	8.85264e-06	0
PCLO	2.66631e-10	-0.54883	0.703	0.904	8.94225e-06	0
STXBP5L	5.01116e-10	0.532455	0.906	0.961	1.68064e-05	0
C8orf34	6.21568e-10	-1.91387	0.047	0.244	2.08462e-05	0
EDIL3	7.73161e-10	-0.994254	0.415	0.619	2.59303e-05	0
CNGB1	8.06755e-10	1.5668	0.231	0.079	2.7057e-05	0
GRB14	1.86869e-09	2.16732	0.16	0.042	6.26722e-05	0
PCDH11X	2.14623e-09	-1.5331	0.198	0.414	7.19801e-05	0
CELF4	2.83339e-09	-0.530534	0.675	0.851	9.50263e-05	0
CNTNAP4	3.29358e-09	-1.22636	0.193	0.41	0.00011046	0
LINC02296	3.37998e-09	1.66186	0.208	0.069	0.000113358	0
SLC17A7	4.74238e-09	0.568958	1	1	0.00015905	0
CA10	5.79257e-09	1.03613	0.627	0.444	0.000194271	0
CNTNAP5	6.22572e-09	-0.660224	0.67	0.847	0.000208798	0
TNIK	9.97829e-09	-0.638889	0.349	0.596	0.000334652	0
LINC01090	1.11006e-08	2.15957	0.16	0.046	0.000372292	0
LRP1B	1.54709e-08	-0.747141	0.934	0.963	0.000518862	0
ADCY2	1.55128e-08	-0.700539	0.538	0.729	0.000520267	0
RORA	1.60734e-08	-0.691778	0.825	0.9	0.000539069	0
SGCD	1.76902e-08	0.786296	0.608	0.445	0.000593293	0
RXFP1	2.47469e-08	-0.987529	0.047	0.219	0.000829962	0
TMTC2	2.76706e-08	-1.56742	0.208	0.41	0.000928018	0
LINC01122	3.24151e-08	-0.838534	0.476	0.654	0.00108714	0
QKI	3.28078e-08	-1.3764	0.269	0.479	0.00110031	0
GPR137C	3.376e-08	-1.21035	0.127	0.327	0.00113224	0
MED12L	3.8033e-08	0.854888	0.693	0.601	0.00127555	0
CHRM2	4.35674e-08	-3.17759	0.019	0.164	0.00146116	0
SLIT1	5.16223e-08	-0.812643	0.217	0.434	0.00173131	0
KLHL5	5.52221e-08	-2.152	0.024	0.173	0.00185204	0
ADGRL2	1.13345e-07	-0.597061	0.726	0.843	0.00380137	0
FAM214A	1.14681e-07	-1.06487	0.113	0.305	0.00384615	0
GYG2	1.2052e-07	3.47554	0.061	0.006	0.00404201	0
ZNF704	1.20773e-07	-0.926997	0.264	0.472	0.00405048	0
PDZD2	1.2195e-07	0.550141	0.731	0.584	0.00408997	0
TSHZ3	1.51696e-07	-1.33574	0.127	0.306	0.00508759	0
PDZRN4	1.55191e-07	-0.847435	0.307	0.478	0.00520481	0
ARID1B	1.59818e-07	-0.5232	0.675	0.837	0.00535999	0
CHSY3	1.60672e-07	-0.553942	0.646	0.796	0.00538861	0
COL26A1	1.91326e-07	1.0718	0.524	0.375	0.00641669	0
LINC02552	2.03462e-07	1.57385	0.146	0.044	0.00682372	0
KCNQ5	2.07878e-07	-0.399875	0.91	0.945	0.00697181	0
PCDH7	2.19665e-07	-0.625908	0.759	0.826	0.00736713	0
CDH22	2.51489e-07	0.793061	0.509	0.331	0.00843444	0
PBX1	2.74288e-07	-0.413998	0.646	0.854	0.00919907	0
FGF14	2.89555e-07	-0.32744	0.915	0.996	0.00971111	0
DSCAM	2.93261e-07	-0.28375	0.821	0.916	0.00983539	0
AC016687.2	2.97727e-07	-2.59632	0.033	0.171	0.00998516	0
CDH11	3.00719e-07	-0.902831	0.108	0.288	0.0100855	0
DIXDC1	3.51276e-07	-1.04972	0.09	0.26	0.0117811	0
RFX3	3.83281e-07	0.620226	0.736	0.723	0.0128545	0
RAPGEF4	4.01377e-07	-0.423433	0.571	0.792	0.0134614	0
PACRG	4.13462e-07	-0.923393	0.307	0.487	0.0138667	0
ERC1	4.26401e-07	-0.571213	0.519	0.716	0.0143006	0
HIVEP2	4.4915e-07	-0.308326	0.392	0.619	0.0150636	0
IL12A-AS1	4.63985e-07	1.25257	0.278	0.136	0.0155611	0
KCNJ3	4.89721e-07	-0.62823	0.505	0.712	0.0164242	0
TRMT9B	5.70751e-07	-1.63691	0.071	0.223	0.0191419	0
SORBS2	5.92891e-07	-0.593587	0.627	0.812	0.0198844	0
MDGA2	6.07836e-07	-0.362269	0.877	0.942	0.0203856	0
CTNNA2	6.37306e-07	-0.556721	0.906	0.955	0.021374	0
ADGRF5	6.4776e-07	2.29926	0.09	0.018	0.0217246	0
TMEFF2	6.86231e-07	-0.679631	0.509	0.698	0.0230148	0
CADM1	7.24534e-07	-0.409904	0.627	0.789	0.0242994	0
RPS6KA2	7.96776e-07	-0.686773	0.519	0.708	0.0267223	0
PLD5	9.48938e-07	-2.75461	0.028	0.156	0.0318255	0
TMEM161B-AS1	1.00641e-06	-0.402333	0.608	0.829	0.0337531	0
GRIK3	1.03095e-06	-1.75603	0.057	0.202	0.034576	0
NECAB1	1.06303e-06	0.671001	0.741	0.649	0.0356519	0
UBASH3B	1.16056e-06	-1.92545	0.042	0.174	0.0389228	0
AC090568.2	1.20477e-06	-0.957261	0.368	0.544	0.0404056	0
NAV3	1.26094e-06	-0.338674	0.929	0.978	0.0422896	0
RGS12	1.34478e-06	-1.91397	0.075	0.222	0.0451013	0
CAMK2A	1.43805e-06	0.830188	0.745	0.657	0.0482294	0
SEMA3A	1.5986e-06	1.14895	0.33	0.187	0.0536137	0
AP001025.1	1.84695e-06	2.76176	0.075	0.014	0.0619431	0
CNTN5	1.87819e-06	-0.989183	0.646	0.702	0.0629906	0
AC109466.1	1.89675e-06	-1.86098	0.137	0.289	0.0636132	0
WLS	1.97355e-06	-1.77247	0.033	0.16	0.0661888	0
RIT2	1.97991e-06	0.847677	0.5	0.348	0.0664022	0
PLCXD3	2.02745e-06	-1.42856	0.057	0.197	0.0679968	0
SEMA3E	2.222e-06	-2.18588	0.019	0.135	0.0745215	0
SLC6A1	2.24068e-06	-3.91161	0.014	0.124	0.075148	0
NKAIN2	2.52987e-06	-0.486801	0.892	0.919	0.0848467	0
CASC15	2.68446e-06	-0.93064	0.104	0.263	0.0900313	0
GPC5	2.74104e-06	-0.851904	0.222	0.4	0.091929	0
MIR181A1HG	2.92557e-06	-1.02412	0.132	0.298	0.0981178	0
CEMIP	3.00154e-06	-1.15596	0.123	0.279	0.100666	0
ZMAT4	3.00865e-06	-0.658841	0.491	0.635	0.100904	0
SAMD5	3.03404e-06	-2.3541	0.047	0.174	0.101756	0
CHDH	3.07951e-06	4.09727	0.047	0.004	0.103281	0
LINC00326	3.09928e-06	2.46564	0.09	0.021	0.103944	0
TENM1	3.15548e-06	-1.635	0.099	0.244	0.105828	0
RANBP17	3.32332e-06	-1.20333	0.127	0.288	0.111457	0
ADARB2	3.93343e-06	-5.39706	0.028	0.142	0.131919	0
SSBP2	4.25111e-06	-0.508395	0.453	0.64	0.142574	0
DGKB	4.27256e-06	0.408933	0.821	0.709	0.143293	0
NCOA2	4.35698e-06	-0.566777	0.297	0.493	0.146125	0
TMEM178B	5.01082e-06	0.464223	0.83	0.841	0.168053	0
HS3ST2	5.02918e-06	-0.91574	0.123	0.284	0.168669	0
FUT9	5.60714e-06	-0.536303	0.533	0.691	0.188052	0
GABRG3	5.93325e-06	-0.42984	0.519	0.669	0.198989	0
HIVEP3	5.96233e-06	-0.478747	0.481	0.687	0.199965	0
NTNG1	6.17606e-06	0.616072	0.33	0.18	0.207133	0
ST6GALNAC5	6.25037e-06	0.512636	0.792	0.75	0.209625	0
PPP1R12B	6.29608e-06	-0.487586	0.368	0.579	0.211158	0
RBFOX3	7.59356e-06	0.421686	1	1	0.254673	0
GALNT14	7.72976e-06	-1.05823	0.047	0.173	0.259241	0
SLC24A2	8.26963e-06	-0.51154	0.684	0.819	0.277347	0
SIK3	8.49225e-06	-0.457541	0.524	0.725	0.284813	0
SEM1	9.01148e-06	-0.83736	0.165	0.336	0.302227	0
ANK3	9.29632e-06	-0.260373	0.825	0.952	0.31178	0
ASTN2	9.99856e-06	-1.00615	0.42	0.572	0.335332	0
PELI2	1.03033e-05	-1.92059	0.061	0.185	0.345551	0
AC025159.1	1.09176e-05	-0.650852	0.311	0.489	0.366155	0
DACH1	1.1794e-05	-1.8347	0.066	0.191	0.395546	0
RALGAPA2	1.26983e-05	-0.76886	0.198	0.372	0.425874	0
ENTPD1-AS1	1.30878e-05	-1.0068	0.118	0.265	0.438937	0
BCL11A	1.31177e-05	-0.727899	0.274	0.435	0.439941	0
DAAM1	1.41474e-05	-0.574613	0.325	0.518	0.474477	0
MAP1B	1.51937e-05	0.43903	0.873	0.876	0.509567	0
AC058791.1	1.57323e-05	3.65199	0.061	0.011	0.52763	0
AC006148.1	1.58995e-05	-0.697845	0.377	0.56	0.533238	0
FP671120.1	1.61235e-05	-0.50221	0.363	0.539	0.54075	0
AL033504.1	1.64663e-05	-2.61312	0.024	0.125	0.552247	0
SLC22A10	1.68676e-05	-0.812867	0.189	0.348	0.565707	0
CACNA2D3	1.72131e-05	0.466693	0.873	0.876	0.577293	0
AC067956.1	1.75215e-05	0.922186	0.472	0.341	0.587637	0
FBXO17	1.99823e-05	-1.4895	0.047	0.163	0.670166	0
FNBP1L	2.02523e-05	-0.922616	0.061	0.187	0.67922	0
KIAA1324L	2.04896e-05	-0.727012	0.108	0.257	0.68718	0
AC104151.1	2.24249e-05	-1.85088	0.052	0.167	0.752088	0
AUTS2	2.25422e-05	-0.422628	0.83	0.945	0.756019	0
RIF1	2.43549e-05	-0.848271	0.165	0.317	0.816816	0
SGK1	2.50415e-05	-0.790742	0.193	0.357	0.839843	0
PTPRR	2.54888e-05	-0.550562	0.34	0.511	0.854844	0
KIAA1211L	2.6398e-05	0.74841	0.571	0.482	0.885336	0
R3HDM1	2.73405e-05	0.327443	0.863	0.899	0.916947	0
SYNPR	2.77708e-05	0.261725	0.486	0.316	0.931376	0
TOGARAM1	2.81224e-05	-0.71881	0.165	0.323	0.943169	0
DMD	2.85707e-05	-0.205961	0.825	0.921	0.958204	0
CMC1	2.92275e-05	-1.45137	0.057	0.176	0.980232	0
VWC2	2.92885e-05	-2.23645	0.061	0.174	0.982278	0
HS6ST3	3.24416e-05	0.371762	0.788	0.709	1	0
KCNAB1	3.33914e-05	-1.05706	0.212	0.364	1	0
NEFM	3.37528e-05	1.23358	0.297	0.181	1	0
TRAF3IP2-AS1	3.46427e-05	-0.51164	0.377	0.556	1	0
COBLL1	3.53223e-05	-1.73772	0.057	0.17	1	0
RERE	3.59657e-05	-0.352254	0.651	0.836	1	0
STIM1	3.62879e-05	-0.803734	0.165	0.309	1	0
RERG	3.66021e-05	-3.51495	0.024	0.117	1	0
SLCO3A1	3.68588e-05	-0.384006	0.396	0.563	1	0
EPHA5	3.73258e-05	-0.801404	0.259	0.414	1	0
LINC02347	3.854e-05	1.72448	0.123	0.045	1	0
CXXC4	3.96346e-05	-0.986854	0.061	0.181	1	0
KCND3	4.03303e-05	-0.400476	0.486	0.681	1	0
HS3ST5	4.08003e-05	-1.3914	0.099	0.228	1	0
TCF12	4.08724e-05	-0.493904	0.354	0.532	1	0
PRNP	4.16003e-05	-0.238254	0.259	0.442	1	0
CKMT2-AS1	4.32981e-05	-1.05659	0.075	0.201	1	0
FAM117B	4.50975e-05	-0.773636	0.165	0.31	1	0
GULP1	4.57476e-05	0.886718	0.377	0.244	1	0
SGMS1	4.85818e-05	-0.556683	0.288	0.444	1	0
MTSS1	4.97603e-05	-0.757985	0.16	0.302	1	0
RASGRF2	5.10391e-05	0.615593	0.59	0.461	1	0
PCDH11Y	5.24333e-05	-2.1707	0.038	0.139	1	0
CRIM1	5.69546e-05	-0.461452	0.231	0.399	1	0
SLC24A3	5.98623e-05	-2.45772	0.038	0.136	1	0
GNAL	6.15913e-05	-0.890185	0.156	0.289	1	0
KIAA1217	6.68771e-05	-1.03609	0.406	0.532	1	0
CLASP1	6.8474e-05	-0.351779	0.571	0.768	1	0
FRMPD4	6.93755e-05	-0.297866	0.844	0.937	1	0
KAZN	7.00342e-05	-0.442836	0.863	0.91	1	0
AC003684.1	7.11782e-05	2.13066	0.057	0.011	1	0
LPAR6	7.56659e-05	3.78498	0.028	0.001	1	0
AIG1	7.5945e-05	-0.489719	0.373	0.544	1	0
FRMD3	7.96486e-05	-1.19985	0.066	0.181	1	0
GRIN3A	8.15643e-05	-3.07457	0.019	0.104	1	0
FAM13B	8.31674e-05	-0.491193	0.25	0.42	1	0
HDAC8	8.38471e-05	-0.371595	0.41	0.588	1	0
STAMBPL1	8.39464e-05	-0.702368	0.217	0.367	1	0
PRKACB	8.575e-05	-0.271992	0.509	0.697	1	0
CADM2	8.60848e-05	-0.112129	0.981	1	1	0
SLC8A1	9.05572e-05	-0.202325	0.802	0.909	1	0
SETBP1	9.19874e-05	-0.328619	0.59	0.743	1	0
LPP	9.26751e-05	0.933612	0.387	0.267	1	0
PRKG1	9.39851e-05	-0.644728	0.453	0.581	1	0
ATXN1	9.5408e-05	-0.343265	0.693	0.843	1	0
AC008415.1	9.78167e-05	-1.07028	0.099	0.223	1	0
LGI1	9.95894e-05	-0.600784	0.175	0.316	1	0
GREM2	0.000102031	-1.50731	0.028	0.121	1	0
KCNIP1	0.000102138	-2.94736	0.024	0.11	1	0
ZNF536	0.000103455	-2.78505	0.061	0.16	1	0
SLC38A1	0.000103517	-0.510504	0.208	0.372	1	0
CDC14B	0.000105632	-0.486405	0.203	0.354	1	0
PTGES3	0.000107716	-1.12457	0.137	0.261	1	0
REV3L	0.00010926	-0.594256	0.316	0.463	1	0
IMMP2L	0.000110896	-0.277632	0.552	0.729	1	0
GRIA3	0.000117127	0.484966	0.783	0.744	1	0
KIF16B	0.00011815	-0.521169	0.217	0.367	1	0
AC079447.1	0.00011844	-0.486229	0.269	0.44	1	0
PLEKHA5	0.00011882	0.412894	0.849	0.9	1	0
MAN1A1	0.000123191	-0.58839	0.255	0.409	1	0
UBE3D	0.000125067	-0.610234	0.212	0.362	1	0
UNC5C	0.000128635	-0.616349	0.575	0.718	1	0
FAM135A	0.000129289	-0.523435	0.264	0.424	1	0
FBN1	0.000129984	-0.569257	0.222	0.36	1	0
RALYL	0.000132618	-0.300663	0.92	0.919	1	0
RNF130	0.000134819	-0.463431	0.377	0.553	1	0
PDGFD	0.000134884	-2.97752	0.014	0.093	1	0
NREP	0.000135	-0.979794	0.094	0.211	1	0
AC073332.1	0.000135856	-1.32422	0.113	0.232	1	0
CDH7	0.000136522	-1.67151	0.052	0.15	1	0
GABRA5	0.000138738	-1.5923	0.047	0.146	1	0
ZNF782	0.000141516	-0.697692	0.104	0.228	1	0
ACOT11	0.000143029	-0.876632	0.085	0.201	1	0
OTUB1	0.000143391	1.83762	0.156	0.074	1	0
NETO1	0.000144444	-0.469634	0.382	0.542	1	0
ZNF385D	0.00014635	-1.8935	0.179	0.299	1	0
ZDHHC20	0.000146673	-0.46831	0.226	0.381	1	0
GNG4	0.000149129	-5.60111	0	0.065	1	0
CSGALNACT1	0.000149731	-0.513492	0.33	0.489	1	0
BRINP1	0.000150054	-0.467407	0.458	0.625	1	0
FAM155A	0.000152143	-0.209363	0.972	0.996	1	0
GREB1L	0.000152189	-1.80833	0.057	0.154	1	0
TEC	0.000157611	2.3562	0.057	0.013	1	0
XYLT1	0.000158432	0.653555	0.552	0.462	1	0
MCHR2	0.000160728	0.93877	0.283	0.167	1	0
ARID4B	0.000162126	-0.436896	0.401	0.574	1	0
AC019211.1	0.000162514	0.72011	0.524	0.4	1	0
COL12A1	0.000162599	-2.65828	0.014	0.091	1	0
MITF	0.000163022	-2.64636	0.014	0.091	1	0
ZNF292	0.000166348	-0.323858	0.448	0.643	1	0
ANKH	0.000166995	-0.413939	0.41	0.565	1	0
PLPPR5	0.000168592	-0.676125	0.16	0.294	1	0
USP54	0.000170593	-1.01018	0.113	0.237	1	0
WNT3	0.000171668	-1.83377	0.033	0.121	1	0
LINC02198	0.000173052	-1.57114	0.024	0.11	1	0
MACROD2	0.000175193	-0.376694	0.854	0.917	1	0
LINC00511	0.000177694	1.22774	0.25	0.149	1	0
PPP2R2B	0.000187493	-0.320192	0.844	0.933	1	0
DOCK3	0.000188909	-0.19175	0.858	0.956	1	0
LUZP2	0.000191902	-1.11527	0.075	0.183	1	0
TCERG1L	0.000194785	0.754635	0.358	0.23	1	0
CLSTN2	0.000197848	-0.606358	0.608	0.699	1	0
PHYHIPL	0.000202129	-0.297734	0.198	0.336	1	0
PTPRM	0.000202261	-1.42645	0.16	0.279	1	0
ARFGEF3	0.000205823	-0.411787	0.401	0.556	1	0
PCSK5	0.000214149	-2.29072	0.038	0.125	1	0
FAM19A5	0.000214413	0.701894	0.528	0.447	1	0
ATRNL1	0.000218331	0.323334	0.925	0.921	1	0
RBM12B	0.000218607	-1.94425	0.024	0.105	1	0
OSBP2	0.000222109	-0.375855	0.491	0.657	1	0
LINC02223	0.000222958	-0.744	0.127	0.246	1	0
IFT88	0.000223114	-0.65123	0.061	0.164	1	0
TCF20	0.000226209	-0.554541	0.264	0.409	1	0
ADAMTS3	0.000226552	0.911291	0.245	0.143	1	0
RALGPS2	0.000228904	-0.451966	0.193	0.341	1	0
GLRA2	0.000234747	-2.32477	0.014	0.088	1	0
SAMD4A	0.000235534	-0.954724	0.127	0.253	1	0
AC022509.2	0.000236776	2.54273	0.052	0.011	1	0
TRPC1	0.000236921	-0.429398	0.274	0.426	1	0
NAV2	0.00023707	-0.360329	0.646	0.801	1	0
EXOC6B	0.000239002	-0.340033	0.618	0.778	1	0
AC108134.2	0.000242638	5.2262	0.019	0	1	0
SLITRK4	0.000245013	-1.10052	0.094	0.205	1	0
CEP85L	0.000254836	-0.520123	0.222	0.365	1	0
CIT	0.000258428	0.506847	0.618	0.524	1	0
MACROD1	0.000260679	-1.60922	0.042	0.133	1	0
RAP1A	0.000263843	-0.636596	0.179	0.315	1	0
HP1BP3	0.000269101	-0.492868	0.335	0.503	1	0
PHACTR2	0.000270763	-0.833674	0.137	0.256	1	0
ALDH1A2	0.00027422	-1.48254	0.028	0.112	1	0
GABRB1	0.000276438	-0.312914	0.717	0.874	1	0
LINC01949	0.000279665	3.10277	0.038	0.006	1	0
BTBD11	0.000280802	-1.75746	0.024	0.103	1	0
APPL2	0.000286367	-0.656365	0.132	0.258	1	0
THSD7A	0.000289055	-1.71926	0.165	0.275	1	0
FAT3	0.000291793	0.418706	0.703	0.702	1	0
PTPRB	0.000292334	-0.85159	0.104	0.216	1	0
ZBBX	0.000296528	1.07531	0.212	0.119	1	0
EEF1A1	0.000306192	-0.496468	0.113	0.235	1	0
AC145422.1	0.000307212	-1.4978	0.038	0.126	1	0
HTR4	0.00031702	1.21886	0.193	0.101	1	0
GNAO1	0.000323437	-0.333579	0.476	0.649	1	0
LRMP	0.00032551	-0.462543	0.047	0.139	1	0
LRRC4C	0.000327601	0.102517	0.83	0.806	1	0
DLG5	0.000328438	-1.43244	0.042	0.132	1	0
AC008574.1	0.000329457	0.721078	0.311	0.194	1	0
SEL1L3	0.00033046	-1.04592	0.052	0.147	1	0
TDO2	0.000346431	-0.82098	0.014	0.087	1	0
RFX7	0.000346538	-0.542556	0.292	0.442	1	0
DPY19L1	0.000350319	-0.934389	0.108	0.222	1	0
KIAA1324	0.00035152	-0.597421	0.203	0.336	1	0
BTBD8	0.0003564	-0.386413	0.212	0.351	1	0
MEF2A	0.000361631	-0.424162	0.439	0.587	1	0
AC105383.1	0.000365114	-0.524533	0.052	0.146	1	0
SMARCC1	0.00036695	-0.615137	0.179	0.303	1	0
ZNF133	0.000368543	-0.790459	0.113	0.226	1	0
ZNF518A	0.000368617	-0.652913	0.17	0.302	1	0
AC027801.3	0.000369125	3.006	0.033	0.004	1	0
KDM6A	0.0003712	-0.512398	0.217	0.357	1	0
SH3BP5	0.000376766	-0.573655	0.099	0.216	1	0
LYPD6B	0.000377493	-2.61645	0.005	0.067	1	0
AL031275.1	0.000378433	3.49718	0.033	0.004	1	0
AC110023.1	0.000381589	-1.27417	0.085	0.188	1	0
FAM208B	0.000382011	-0.531644	0.203	0.338	1	0
IRS1	0.000384258	-1.07193	0.047	0.139	1	0
ANK1	0.000385052	-1.20277	0.047	0.136	1	0
ABLIM1	0.000391854	-0.266612	0.434	0.581	1	0
AC116366.3	0.000393444	-1.11381	0.118	0.225	1	0
DLGAP2	0.000401148	0.39968	0.901	0.942	1	0
SYN2	0.000401472	-0.218905	0.675	0.809	1	0
MBNL1	0.000402187	-0.224865	0.486	0.684	1	0
SIAH3	0.000402872	-2.63551	0.019	0.091	1	0
DLX6-AS1	0.000407875	-4.46204	0.005	0.066	1	0
NBEA	0.000409294	-0.301172	0.807	0.942	1	0
MAPK4	0.000414638	0.787226	0.373	0.26	1	0
CDH8	0.000415011	-0.262831	0.528	0.647	1	0
TENM4	0.000418696	-0.205849	0.599	0.743	1	0
ZNF638	0.000419202	-0.284113	0.599	0.761	1	0
PRR7-AS1	0.000422708	3.92832	0.024	0.001	1	0
PALM2	0.00042844	-1.23636	0.061	0.154	1	0
SLC41A2	0.000428538	-0.366284	0.245	0.39	1	0
XRCC5	0.000430838	-0.645463	0.156	0.282	1	0
RPS6KA5	0.00043098	-0.448953	0.349	0.499	1	0
SHISA9	0.000433699	-0.250581	0.59	0.778	1	0
ZNF496	0.000436384	-1.85379	0.024	0.1	1	0
AL138694.1	0.000442038	2.04045	0.061	0.017	1	0
HNRNPA3	0.000442725	-0.927883	0.146	0.265	1	0
SLC25A28	0.000449331	-2.05473	0.014	0.083	1	0
NEGR1	0.000458309	-0.246711	0.934	0.969	1	0
AC092422.1	0.00046862	-1.07607	0.09	0.191	1	0
ANO4	0.000468797	-0.950053	0.255	0.372	1	0
HS3ST1	0.000469182	-2.07589	0.009	0.074	1	0
NT5C2	0.000470831	-0.500304	0.241	0.374	1	0
KAT6A	0.000471558	-0.53872	0.193	0.323	1	0
KIF5C	0.000475245	-0.166118	0.495	0.669	1	0
BBX	0.000482213	-0.335898	0.259	0.397	1	0
GPBP1L1	0.000483611	-0.282721	0.104	0.223	1	0
RTN3	0.000486218	0.466632	0.802	0.803	1	0
CPSF6	0.000490273	-0.294487	0.198	0.34	1	0
MT-CO2	0.000497127	-0.355609	0.769	0.875	1	0
LINC02232	0.000502515	-1.34168	0.075	0.173	1	0
TTYH3	0.000503448	-0.709269	0.066	0.164	1	0
NXPH2	0.000504072	-6.16142	0	0.055	1	0
NTN4	0.000504481	-0.869031	0.047	0.136	1	0
FAM189A1	0.000508988	-0.53953	0.34	0.468	1	0
ZNF804A	0.000509618	-0.818526	0.377	0.485	1	0
EPHA7	0.000513859	-0.592642	0.198	0.329	1	0
DGKG	0.000514085	-0.562417	0.344	0.489	1	0
BCL2	0.000517668	-0.614979	0.274	0.404	1	0
ESRRG	0.000521526	-0.348455	0.392	0.539	1	0
FAM172A	0.00052989	-0.387198	0.486	0.629	1	0
DKK 2.00	0.000534256	-2.02458	0.005	0.065	1	0
WDR33	0.000542499	-0.464863	0.189	0.323	1	0
NXPH1	0.000543563	-3.06132	0.052	0.135	1	0
SP3	0.000544899	-0.755566	0.075	0.174	1	0
NOS1AP	0.00056095	-0.477195	0.311	0.455	1	0
DIP2C	0.000564281	-0.369613	0.542	0.706	1	0
VPS45	0.000565653	-0.750879	0.208	0.333	1	0
SLC8A3	0.000566687	-0.875964	0.142	0.257	1	0
ARHGEF28	0.000579293	1.0518	0.288	0.188	1	0
NEK11	0.000586876	-0.568746	0.179	0.312	1	0
CLMP	0.000588449	-1.17074	0.033	0.114	1	0
CUX1	0.000592154	0.561636	0.642	0.586	1	0
LNPEP	0.00059341	-0.763773	0.123	0.236	1	0
BTNL9	0.000611927	1.48531	0.052	0.013	1	0
CTNNB1	0.000613105	-0.631002	0.132	0.243	1	0
PGAP1	0.000631412	-0.699993	0.151	0.265	1	0
GPRIN3	0.000632471	-1.59273	0.028	0.104	1	0
DNAJA3	0.000651169	1.89248	0.104	0.044	1	0
SPHKAP	0.000656239	-0.672151	0.033	0.114	1	0
DNAJC1	0.000675512	-0.500016	0.259	0.399	1	0
SEC24D	0.000678108	0.974178	0.259	0.163	1	0
RUNX1T1	0.000681248	-0.392718	0.41	0.567	1	0
RAPGEF5	0.000703142	0.472403	0.75	0.749	1	0
SULF2	0.000713138	-5.12328	0	0.052	1	0
DNAJC6	0.000714412	-0.347958	0.458	0.61	1	0
FAM98C	0.000718557	-1.70607	0.033	0.11	1	0
TBL1X	0.000723727	-2.5916	0.014	0.079	1	0
ADGRL3	0.000735701	-0.203175	0.877	0.955	1	0
BBIP1	0.000738755	-0.63969	0.047	0.132	1	0
CCSER1	0.000744876	-0.257375	0.92	0.976	1	0
FBXO32	0.000748024	-0.324821	0.222	0.364	1	0
CNOT4	0.000749856	-0.253145	0.198	0.34	1	0
MYEF2	0.000752619	-0.490151	0.175	0.296	1	0
MFSD14C	0.000776065	-0.457479	0.222	0.348	1	0
LY86-AS1	0.000788147	0.594503	0.514	0.419	1	0
DENND2A	0.000789862	-0.91413	0.071	0.167	1	0
KCTD8	0.000811467	-0.497112	0.443	0.579	1	0
CREBBP	0.000820109	-0.332871	0.316	0.476	1	0
ZDBF2	0.000839387	-0.548727	0.179	0.299	1	0
GABRG1	0.000844426	-2.21205	0.019	0.086	1	0
DCC	0.000855817	-0.903151	0.495	0.563	1	0
PTK7	0.000857713	-1.07122	0.024	0.096	1	0
OPN3	0.000860033	-1.60804	0.047	0.128	1	0
PRAG1	0.000860181	1.22216	0.179	0.101	1	0
PHF2	0.000868908	-1.44763	0.038	0.117	1	0
COG5	0.000876789	-0.306307	0.33	0.476	1	0
FXR1	0.000877687	-0.447616	0.184	0.319	1	0
AC245297.3	0.000883916	-0.609416	0.156	0.275	1	0
ATP11A	0.000890025	-1.02335	0.123	0.223	1	0
CYB5R4	0.000890974	-0.2464	0.09	0.194	1	0
FUS	0.000894459	-0.29349	0.208	0.338	1	0
SLMAP	0.000898102	-0.563987	0.241	0.369	1	0
PDSS2	0.000898712	-0.434382	0.193	0.316	1	0
DNER	0.00089976	-1.37461	0.104	0.199	1	0
PDE3B	0.000921994	-0.336499	0.231	0.365	1	0
ALDH1A1	0.000928089	-0.983499	0.024	0.094	1	0
UNC13C	0.000937873	-0.50202	0.274	0.402	1	0
AC093523.1	0.000948896	-0.680364	0.151	0.263	1	0
CASTOR3	0.000959261	-0.389058	0.363	0.499	1	0
GUCY1A1	0.000974442	-0.97768	0.047	0.128	1	0
RYR2	0.000977933	-0.172437	0.877	0.944	1	0
MGAT4C	0.000997446	-0.707891	0.439	0.544	1	0
STUM	0.00100414	-0.940922	0.014	0.077	1	0
GRIN2D	0.00100864	-5.13113	0	0.049	1	0
FTCDNL1	0.00101111	-0.999756	0.075	0.171	1	0
CSNK1E	0.00101777	-0.96305	0.085	0.181	1	0
DOCK10	0.00102533	-1.65142	0.108	0.201	1	0
AP003066.1	0.00104413	-2.87193	0.005	0.059	1	0
GPR158	0.00105404	-0.312093	0.42	0.576	1	0
TM9SF3	0.00106326	-0.632718	0.099	0.199	1	0
B3GALT5	0.00107317	1.72952	0.099	0.042	1	0
MPP6	0.00108173	-0.595162	0.222	0.348	1	0
HIBCH	0.0010854	-0.447308	0.302	0.451	1	0
AP001347.1	0.00108972	-0.528261	0.42	0.552	1	0
NDUFAF6	0.00109079	-0.44556	0.132	0.249	1	0
PCDH10	0.00109422	-0.328824	0.104	0.211	1	0
RYBP	0.00109514	-0.695465	0.127	0.239	1	0
ZNF415	0.00110165	2.17923	0.052	0.014	1	0
LRCH1	0.00111259	-0.554351	0.212	0.334	1	0
PLAGL1	0.00111607	-1.15874	0.061	0.15	1	0
NSMAF	0.00112256	-0.793996	0.123	0.228	1	0
GSE1	0.00115808	-0.662004	0.212	0.331	1	0
DTWD1	0.00116352	-0.597411	0.127	0.24	1	0
CDCP1	0.00117373	3.06407	0.033	0.006	1	0
TDRD12	0.00118666	3.39805	0.033	0.006	1	0
PUM2	0.00119247	-0.323081	0.311	0.459	1	0
GOLPH3L	0.00119662	-1.95584	0.019	0.083	1	0
ZNF589	0.00120632	-1.04625	0.066	0.153	1	0
PPM1A	0.0012105	-0.75394	0.108	0.209	1	0
SDHC	0.00121775	-0.886057	0.085	0.178	1	0
C3orf18	0.00122625	2.74627	0.033	0.006	1	0
METTL6	0.00122815	-0.604193	0.146	0.253	1	0
TBC1D8	0.00122998	-0.739104	0.17	0.279	1	0
MDFIC	0.00123154	-2.84941	0.009	0.066	1	0
SEMA5A	0.00123311	-2.59139	0.028	0.096	1	0
ZNF345	0.00124248	-0.993577	0.047	0.126	1	0
G6PD	0.00125331	2.53082	0.033	0.006	1	0
MIR3681HG	0.00126435	-0.907624	0.005	0.058	1	0
RIMS1	0.00126716	-0.18388	0.675	0.805	1	0
GPD1L	0.00127441	-0.854929	0.057	0.14	1	0
NUTM2A-AS1	0.0012874	-0.183729	0.307	0.452	1	0
MEF2C-AS1	0.00129091	-0.26726	0.462	0.601	1	0
MKS1	0.00132162	2.44793	0.042	0.01	1	0
LRRTM4	0.0013217	0.269717	0.953	0.937	1	0
TXNDC15	0.00132172	-1.29221	0.033	0.105	1	0
LINC01197	0.00132178	0.726166	0.325	0.221	1	0
GLDN	0.00134233	-1.42109	0.033	0.104	1	0
UBQLN1	0.00135027	-0.872367	0.104	0.202	1	0
FBXL2	0.00136006	-0.332992	0.259	0.389	1	0
MYT1L	0.00136645	-0.128297	0.821	0.954	1	0
FCHSD2	0.00136651	-0.490388	0.241	0.367	1	0
MEGF10	0.00138734	-1.4609	0.024	0.09	1	0
AGBL3	0.00139262	-0.661733	0.071	0.159	1	0
GALK2	0.00139714	-0.351467	0.165	0.281	1	0
AC107375.1	0.001411	2.22051	0.066	0.022	1	0
EPS15	0.00141764	-0.506756	0.156	0.264	1	0
CHD9	0.00142422	-0.294001	0.509	0.694	1	0
C19orf70	0.00142674	2.47346	0.042	0.01	1	0
LINC01004	0.00142921	-0.415336	0.123	0.232	1	0
CDK8	0.00144366	-0.465724	0.217	0.343	1	0
CDKN1B	0.00146704	-2.87272	0.005	0.056	1	0
ZBTB16	0.00147417	-0.170938	0.575	0.746	1	0
SOBP	0.00147711	-0.246454	0.458	0.636	1	0
ALDH7A1	0.0014808	-0.817228	0.038	0.112	1	0
AC013480.1	0.00149249	4.90952	0.014	0	1	0
UBA7	0.00149249	4.71261	0.014	0	1	0
MAGI1-AS1	0.00149249	5.83672	0.014	0	1	0
AC091729.3	0.00149249	5.87291	0.014	0	1	0
CA1	0.00149249	6.19252	0.014	0	1	0
AL589743.5	0.00149249	5.761	0.014	0	1	0
ARHGAP11A	0.00149249	4.76569	0.014	0	1	0
BLOC1S6	0.00149249	6.0262	0.014	0	1	0
AC087286.2	0.00149249	5.93943	0.014	0	1	0
MARVELD3	0.00149249	5.54779	0.014	0	1	0
USP6	0.00149249	5.44337	0.014	0	1	0
TYROBP	0.00149249	5.2989	0.014	0	1	0
ZNF793-AS1	0.00149249	4.66074	0.014	0	1	0
GMDS	0.00152926	-0.323444	0.325	0.462	1	0
CEP112	0.00153133	-0.246533	0.358	0.496	1	0
AL096711.2	0.00153823	-1.62121	0.038	0.11	1	0
COMMD1	0.00154476	-0.330565	0.34	0.472	1	0
UBE2QL1	0.00154564	-1.15739	0.08	0.167	1	0
NAIP	0.00156959	-0.311405	0.071	0.164	1	0
KCNC2	0.00157092	-0.487143	0.59	0.66	1	0
LRP8	0.00158748	-0.572394	0.052	0.133	1	0
SERP1	0.00159306	-1.00974	0.061	0.146	1	0
TXNDC12	0.00159626	-1.75909	0.019	0.08	1	0
AKAP6	0.0015963	-0.264465	0.693	0.858	1	0
SYT10	0.00160176	1.61351	0.061	0.02	1	0
TLL1	0.00160282	-0.162974	0.038	0.112	1	0
FRYL	0.00161121	-0.129024	0.288	0.437	1	0
CDKN2D	0.00163579	1.74422	0.075	0.028	1	0
DGKH	0.00165041	-0.869518	0.094	0.187	1	0
2024-03-04	0.00165536	-0.830272	0.123	0.225	1	0
CNTRL	0.0016569	-0.803776	0.104	0.198	1	0
C15orf41	0.00166	-0.850103	0.104	0.199	1	0
SRGAP2	0.00166496	-0.170631	0.146	0.263	1	0
LINC01725	0.00166955	-0.954346	0.226	0.33	1	0
ACVR2A	0.00167057	-0.532047	0.16	0.265	1	0
PDZRN3	0.00167301	-0.444142	0.491	0.621	1	0
MAGI1	0.00168503	-0.189854	0.731	0.836	1	0
FMN1	0.00169475	0.325997	0.712	0.674	1	0
PID1	0.00170612	-0.854448	0.17	0.272	1	0
CARTPT	0.00172447	2.3006	0.028	0.004	1	0
BBS9	0.00173267	-0.186537	0.288	0.421	1	0
G6PC3	0.00173422	2.87879	0.047	0.013	1	0
JUND	0.0017536	-0.623677	0.245	0.368	1	0
CCDC69	0.0017551	2.53476	0.028	0.004	1	0
LINC00513	0.00177455	1.94673	0.156	0.087	1	0
DICER1	0.00178626	-0.522973	0.212	0.33	1	0
ELF1	0.00179003	-1.63419	0.024	0.087	1	0
SMURF1	0.00179302	-0.691707	0.142	0.24	1	0
PPA2	0.00179773	-0.361788	0.245	0.364	1	0
DENND4A	0.00181154	-0.266906	0.476	0.629	1	0
RGS7BP	0.00181518	-0.364978	0.288	0.428	1	0
LRRC34	0.00181799	-1.95321	0.024	0.087	1	0
LIN7A	0.00183966	-0.268138	0.325	0.444	1	0
RNF138	0.00186554	-1.06573	0.052	0.131	1	0
CELF5	0.00186932	-0.218232	0.495	0.643	1	0
SLC35F2	0.00188051	2.24851	0.047	0.013	1	0
WDR92	0.00189502	-1.56686	0.019	0.079	1	0
DOK5	0.00190247	-0.774652	0.099	0.188	1	0
LMBR1L	0.00191811	-0.787983	0.061	0.146	1	0
RUNDC3B	0.00192588	-0.204669	0.307	0.472	1	0
CALN1	0.00195418	-0.522631	0.472	0.57	1	0
KIAA1211	0.00195707	-0.603956	0.08	0.169	1	0
EEPD1	0.00197829	-0.971656	0.113	0.204	1	0
CACNG3	0.00198545	0.641983	0.594	0.551	1	0
PIK3C2G	0.00198914	2.8734	0.038	0.008	1	0
FUT8	0.00199294	-0.364911	0.368	0.489	1	0
ELMOD1	0.00200198	-0.600034	0.179	0.294	1	0
NSL1	0.00200803	-0.595857	0.137	0.24	1	0
MCUB	0.00201719	-5.00922	0	0.044	1	0
SULF1	0.00201719	-5.28987	0	0.044	1	0
FER1L6-AS2	0.00201719	-4.92306	0	0.044	1	0
2024-09-07	0.0020224	-0.183584	0.349	0.487	1	0
RBPJ	0.00204634	-0.395254	0.236	0.362	1	0
SHISA6	0.00206717	-1.09933	0.061	0.14	1	0
DAW1	0.0020937	2.45532	0.038	0.008	1	0
CPQ	0.00209683	-1.35675	0.052	0.126	1	0
GAD2	0.00210279	-2.49727	0.009	0.062	1	0
RPRD1B	0.00213917	-0.927977	0.047	0.124	1	0
AC091078.1	0.00218251	-1.54576	0.061	0.139	1	0
RNF19A	0.00220617	-0.433967	0.208	0.33	1	0
PRRC2B	0.00221067	-0.348222	0.226	0.347	1	0
PDE10A	0.00221588	-0.485707	0.415	0.522	1	0
AC084816.1	0.00221792	-1.29868	0.052	0.126	1	0
LINC00937	0.00222202	0.655978	0.349	0.244	1	0
KCNK13	0.00222555	1.89545	0.052	0.015	1	0
TBC1D4	0.00222988	-0.899554	0.132	0.225	1	0
CEP290	0.00223363	-0.454624	0.212	0.333	1	0
TSPYL2	0.00223421	-0.436399	0.17	0.277	1	0
ZMYND11	0.00223649	-0.355636	0.288	0.433	1	0
ZSWIM5	0.00225748	-0.518194	0.241	0.357	1	0
AC002070.1	0.00226165	1.17199	0.208	0.126	1	0
FAT4	0.00227927	-1.89331	0.009	0.062	1	0
AP006295.1	0.00228813	2.51746	0.024	0.003	1	0
KIAA0586	0.00229099	-0.449012	0.165	0.277	1	0
CEP170	0.00229694	-0.1553	0.292	0.423	1	0
NIPBL	0.00232792	-0.311605	0.349	0.48	1	0
CELA2B	0.00233222	3.74934	0.019	0.001	1	0
ATP5MF	0.00233222	4.38441	0.019	0.001	1	0
AL512506.3	0.00233222	4.7588	0.019	0.001	1	0
AC015853.3	0.00233222	3.78607	0.019	0.001	1	0
ACAA2	0.00233222	3.66574	0.019	0.001	1	0
MAPRE2	0.00234388	-0.241619	0.41	0.569	1	0
B3GNT5	0.00235017	4.2582	0.019	0.001	1	0
CBLN2	0.00235924	0.136457	0.66	0.521	1	0
SNTG2	0.0023632	-2.32224	0.028	0.09	1	0
MED13	0.0023654	-0.24344	0.335	0.465	1	0
DCAF4L1	0.00236825	3.82407	0.019	0.001	1	0
AC097658.2	0.00236825	3.52067	0.019	0.001	1	0
POLD4	0.00236825	4.15463	0.019	0.001	1	0
ASGR2	0.00238645	3.31507	0.019	0.001	1	0
CDKAL1	0.00238833	-0.243451	0.401	0.559	1	0
ANKAR	0.00238996	-0.572919	0.123	0.218	1	0
DSE	0.00241438	-0.440295	0.175	0.288	1	0
ARHGAP6	0.00243184	-2.53163	0.019	0.076	1	0
PRH1	0.00245035	-1.11008	0.042	0.112	1	0
VSIG10	0.00245077	-0.865215	0.052	0.128	1	0
GINM1	0.00246283	-1.08658	0.033	0.098	1	0
PMS1	0.00246778	-0.628555	0.113	0.209	1	0
MT-ND3	0.00247325	-0.377996	0.736	0.86	1	0
GAP43	0.0024854	0.864773	0.429	0.353	1	0
AC025809.1	0.00249822	-0.916038	0.066	0.143	1	0
APC	0.00249929	-0.228829	0.241	0.371	1	0
AL133346.1	0.00253347	-1.33241	0.019	0.077	1	0
SPAG9	0.0025771	-0.208599	0.278	0.423	1	0
DPYD-AS1	0.00257798	1.89391	0.061	0.021	1	0
TANC1	0.00259123	-2.37427	0.009	0.06	1	0
DIP2B	0.0025924	-0.405792	0.33	0.447	1	0
AL035530.2	0.0025989	-0.371738	0.085	0.173	1	0
ZBED5	0.00261209	-0.652674	0.08	0.166	1	0
SPRY4-AS1	0.00262305	-1.86742	0.028	0.091	1	0
SLC25A13	0.00266773	-1.16268	0.052	0.126	1	0
AC060765.1	0.00267327	1.94682	0.075	0.029	1	0
TRRAP	0.00268853	-0.147913	0.193	0.303	1	0
KIAA0513	0.00268858	-0.262682	0.165	0.278	1	0
UMAD1	0.00269236	-0.352128	0.307	0.437	1	0
CDK5R1	0.00269427	-0.217831	0.057	0.138	1	0
MDM4	0.00269679	-0.402498	0.156	0.267	1	0
SUPT3H	0.00269703	-0.286326	0.453	0.617	1	0
AC233296.1	0.00273891	-1.41299	0.042	0.112	1	0
USP24	0.002751	-0.358335	0.175	0.281	1	0
KLHL21	0.00276296	-1.37255	0.024	0.084	1	0
ADAMTS6	0.00276567	-3.57616	0.005	0.051	1	0
ATP2C1	0.00276706	-0.352856	0.316	0.447	1	0
ADCYAP1R1	0.00277585	-0.880494	0.033	0.1	1	0
EP300	0.00283067	-0.135971	0.208	0.324	1	0
NUB1	0.00285189	-1.45402	0.024	0.083	1	0
GLIPR1L2	0.00285317	-4.47943	0	0.041	1	0
HPSE2	0.00286296	-3.08507	0.009	0.059	1	0
ST6GAL2	0.00287076	-0.468055	0.132	0.232	1	0
NEXMIF	0.00288499	-0.41027	0.259	0.378	1	0
PRKRA	0.00292148	-0.877991	0.052	0.125	1	0
IGFL4	0.00293439	-0.787121	0.075	0.154	1	0
ANO3	0.00293726	0.692529	0.439	0.361	1	0
C1D	0.0029438	-0.972453	0.075	0.154	1	0
ABCA1	0.00295339	-2.66052	0.009	0.059	1	0
PER3	0.00295792	-0.353849	0.175	0.284	1	0
ZBTB8OS	0.00297136	-0.19639	0.349	0.503	1	0
DCUN1D4	0.00297944	-0.347487	0.222	0.341	1	0
VAV2	0.00298311	-2.36547	0.014	0.067	1	0
GUCY1A2	0.00300008	-0.202085	0.528	0.674	1	0
PREP	0.00300258	0.96284	0.288	0.199	1	0
AL449266.1	0.00300875	-0.456506	0.052	0.128	1	0
JARID2	0.00302139	-0.188357	0.25	0.385	1	0
PRMT2	0.003025	-0.584395	0.08	0.166	1	0
LRRC7	0.00305021	-0.165727	0.854	0.963	1	0
MCM3AP	0.00305869	-0.901322	0.047	0.119	1	0
PKN2-AS1	0.00305932	0.846573	0.354	0.264	1	0
2024-09-02	0.00307336	-0.318167	0.16	0.265	1	0
WDPCP	0.00307565	-0.212668	0.425	0.579	1	0
ZNF483	0.00307986	-0.175238	0.288	0.427	1	0
MOB3B	0.00310181	-0.645733	0.16	0.263	1	0
CHRM3-AS2	0.00310665	3.90377	0.033	0.007	1	0
TUNAR	0.00311168	1.52509	0.042	0.011	1	0
C1QTNF3-AMACR	0.00312954	-0.597819	0.123	0.215	1	0
AC027018.1	0.00315214	3.19583	0.033	0.007	1	0
CNTNAP3B	0.00315952	-0.226288	0.104	0.195	1	0
COPG1	0.00316028	1.50435	0.09	0.039	1	0
MNS1	0.00317811	-1.33909	0.024	0.083	1	0
ST8SIA1	0.00319659	-0.318171	0.292	0.421	1	0
NKAIN3	0.00321616	-1.30978	0.057	0.129	1	0
SNX9	0.00324581	-0.414938	0.255	0.385	1	0
AP000462.1	0.00326064	2.87209	0.033	0.007	1	0
SRBD1	0.00326958	-0.283368	0.019	0.074	1	0
DTNA	0.00329944	-0.2097	0.585	0.732	1	0
UBE2E3	0.00330655	-0.22236	0.255	0.388	1	0
SSBP1	0.00331102	-0.80054	0.052	0.125	1	0
TCF25	0.00332873	0.608214	0.467	0.403	1	0
SLC9A9	0.00333738	-0.936804	0.151	0.244	1	0
ALCAM	0.00334263	-0.644488	0.269	0.379	1	0
SESN3	0.00336308	-0.385639	0.335	0.445	1	0
CLTCL1	0.0033937	-4.56432	0	0.039	1	0
SCMH1	0.00339527	-0.283766	0.382	0.506	1	0
FREM3	0.00339968	2.40732	0.047	0.014	1	0
SENP7	0.00340241	-0.653798	0.108	0.199	1	0
AC026167.1	0.00340604	2.17872	0.047	0.014	1	0
BCLAF1	0.00341488	-0.160566	0.193	0.313	1	0
RETREG1	0.00343203	-0.238277	0.292	0.428	1	0
HTR2C	0.00344298	-2.58029	0.005	0.049	1	0
TRIM58	0.0034546	1.8002	0.033	0.007	1	0
AC112206.2	0.00345471	1.1646	0.085	0.037	1	0
LINC00158	0.00345884	-1.01279	0.028	0.09	1	0
IGSF21	0.00349758	0.75404	0.415	0.329	1	0
WDR48	0.00353705	-0.541594	0.094	0.178	1	0
POC5	0.0035428	-1.83752	0.014	0.066	1	0
PCDH17	0.00356209	-0.606938	0.118	0.212	1	0
FAM120B	0.00362001	-0.332705	0.288	0.406	1	0
CCPG1	0.00362873	-0.223109	0.377	0.51	1	0
CABP1	0.0036288	0.481471	0.689	0.647	1	0
SFMBT2	0.0037274	-0.532913	0.137	0.236	1	0
HDAC9	0.00372945	0.475263	0.675	0.631	1	0
LRRC4B	0.00375816	0.731013	0.373	0.292	1	0
AL359915.2	0.00375914	-0.61196	0.108	0.197	1	0
RPS6KA3	0.00376536	-0.350269	0.259	0.372	1	0
SCRG1	0.003772	2.30736	0.052	0.017	1	0
SPAG16	0.00378399	-0.340095	0.358	0.49	1	0
ZNF397	0.00379213	-0.874661	0.066	0.143	1	0
CCDC85C	0.00382069	2.10822	0.057	0.02	1	0
CSNK1A1	0.00385627	-0.379027	0.278	0.417	1	0
GPR176	0.00385806	-1.11829	0.075	0.153	1	0
SNX31	0.00386564	-0.667374	0.08	0.163	1	0
RTL5	0.0038778	1.99207	0.052	0.017	1	0
RDX	0.00388792	-0.598453	0.108	0.199	1	0
MECP2	0.00389927	-0.357677	0.175	0.284	1	0
POU6F2	0.00389976	-0.567781	0.443	0.517	1	0
IL12RB2	0.00391383	-0.783806	0.071	0.149	1	0
PPP4R1	0.00392172	-0.563065	0.09	0.174	1	0
TRA2A	0.00392534	-0.172885	0.368	0.501	1	0
ZCCHC7	0.00395148	-0.161281	0.467	0.622	1	0
ADK	0.00399048	-0.284057	0.491	0.621	1	0
CTDSPL2	0.00401246	-0.518572	0.123	0.213	1	0
ANAPC4	0.00403049	-0.9987	0.033	0.094	1	0
GRIP2	0.00403713	-5.06721	0	0.038	1	0
GRIK1	0.0040596	-3.68133	0.108	0.18	1	0
WDR19	0.0040598	-0.318379	0.16	0.268	1	0
ZBTB20	0.00407435	-0.684398	0.335	0.456	1	0
SLC35F4	0.00407732	-1.29198	0.019	0.073	1	0
VIPR2	0.00409565	-1.58695	0.019	0.073	1	0
COA1	0.00411187	-0.496448	0.184	0.287	1	0
UST	0.00411653	-0.863818	0.038	0.103	1	0
VLDLR-AS1	0.00412012	0.678539	0.241	0.152	1	0
OXR1	0.00412354	0.300015	0.854	0.899	1	0
CD200	0.00416374	-0.700688	0.094	0.177	1	0
PBX4	0.00419149	-1.05228	0.033	0.096	1	0
C17orf67	0.0041956	-2.00163	0.014	0.065	1	0
AC100818.1	0.00424707	1.66475	0.085	0.038	1	0
SEMA3C	0.00425653	-0.93957	0.071	0.147	1	0
CNTFR	0.00426296	2.05956	0.08	0.035	1	0
PSPC1	0.00426777	-0.363744	0.377	0.506	1	0
PJA1	0.00427388	-2.09368	0.009	0.056	1	0
MIPOL1	0.00427531	-0.308866	0.321	0.444	1	0
GALM	0.00431373	1.66038	0.052	0.017	1	0
SCOC	0.00432903	-0.788496	0.028	0.088	1	0
NYAP2	0.00435109	-0.424659	0.193	0.298	1	0
KLRD1	0.00435203	-0.802676	0.057	0.129	1	0
NPTXR	0.00436166	-0.337291	0.212	0.327	1	0
LONRF1	0.00438093	-0.602216	0.085	0.167	1	0
CSTF3	0.00441152	-0.453689	0.151	0.249	1	0
FER	0.00441571	-0.257761	0.476	0.633	1	0
SPAG1	0.00447539	1.26058	0.156	0.091	1	0
STRN4	0.00448203	-1.01443	0.033	0.093	1	0
UBE4A	0.00448965	-0.486221	0.09	0.174	1	0
RBMS3	0.00452629	-1.64839	0.033	0.093	1	0
FANCL	0.00452943	-0.58744	0.099	0.187	1	0
ZBTB25	0.00452976	-1.0725	0.057	0.128	1	0
AC099669.1	0.0045586	-1.0797	0.038	0.101	1	0
SNX14	0.00455875	-0.471226	0.146	0.24	1	0
SLC7A14	0.0045805	-0.194351	0.16	0.264	1	0
MIATNB	0.00460338	-0.812786	0.057	0.129	1	0
GSG1L	0.00460913	-0.705497	0.108	0.191	1	0
INPPL1	0.00462668	2.59024	0.038	0.01	1	0
BRAF	0.00462714	-0.305517	0.472	0.615	1	0
LPCAT3	0.00467531	-1.74689	0.019	0.072	1	0
DNAJC18	0.00468443	-1.04511	0.057	0.128	1	0
BSDC1	0.00472455	-0.530672	0.156	0.254	1	0
AP002370.2	0.00472639	2.3681	0.075	0.032	1	0
SCFD1	0.00475379	-0.483497	0.208	0.316	1	0
AP001021.1	0.0048041	1.9738	0.038	0.01	1	0
GIGYF2	0.00481942	-0.280476	0.288	0.41	1	0
RGS11	0.00486478	-0.397087	0.042	0.11	1	0
TULP4	0.00488004	-0.135331	0.429	0.57	1	0
FHIT	0.00490183	-0.299436	0.509	0.626	1	0
NRP1	0.00490185	0.594255	0.259	0.171	1	0
BID	0.00491761	-0.879814	0.071	0.143	1	0
GNAS	0.00492321	-0.140811	0.448	0.6	1	0
CHD1	0.00493113	-0.439948	0.123	0.215	1	0
UNC5B	0.00496414	-1.62401	0.024	0.077	1	0
MCTP1	0.00497308	0.275572	0.741	0.687	1	0
PDE4A	0.00505169	-0.46545	0.179	0.285	1	0
CDH4	0.00513394	0.845338	0.255	0.177	1	0
AP000787.1	0.00514706	-1.90807	0.024	0.077	1	0
ZSCAN31	0.00514803	-0.530178	0.099	0.187	1	0
SLC6A17	0.00515876	-0.493365	0.17	0.27	1	0
REV1	0.00518016	-0.452984	0.208	0.317	1	0
KCNT2	0.00520785	-0.574643	0.288	0.39	1	0
MAPK8	0.0052243	0.215306	0.368	0.525	1	0
PRKCI	0.00524955	-0.40716	0.17	0.271	1	0
RELN	0.00525732	-1.94267	0.009	0.055	1	0
SLC22A23	0.00526103	-0.362736	0.255	0.368	1	0
PLCH1	0.00526656	-0.997217	0.118	0.199	1	0
HELLS	0.00526864	-1.5755	0.024	0.077	1	0
AMOTL1	0.00527982	-1.1643	0.024	0.077	1	0
NEO1	0.00528386	-0.396732	0.278	0.392	1	0
DDX55	0.00529098	-0.888304	0.057	0.125	1	0
SSBP3	0.00529395	-0.167884	0.382	0.524	1	0
CEP135	0.00531841	-1.0568	0.014	0.063	1	0
CXXC5	0.00533107	-0.538611	0.113	0.199	1	0
NEDD4L	0.00537494	-0.223948	0.509	0.652	1	0
FUBP1	0.00538189	-0.598129	0.075	0.152	1	0
CACNB2	0.00540771	0.232206	0.811	0.806	1	0
SLC5A6	0.00541802	2.51298	0.042	0.013	1	0
TBC1D32	0.00546227	-0.250142	0.264	0.383	1	0
NEAT1	0.00546483	-0.868173	0.198	0.294	1	0
GTF3C1	0.00550431	-0.492234	0.099	0.181	1	0
MTMR7	0.0055218	-0.568353	0.193	0.289	1	0
SNX29	0.00554224	-0.185723	0.274	0.39	1	0
WRB	0.00555512	-1.03604	0.052	0.118	1	0
XPO7	0.00558995	-0.801157	0.127	0.213	1	0
AC092378.1	0.0056018	-0.327327	0.179	0.281	1	0
KCNB2	0.00562892	0.328639	0.708	0.662	1	0
VTA1	0.00563676	-1.14929	0.057	0.125	1	0
ABHD5	0.00564907	-0.885835	0.052	0.119	1	0
AC025178.1	0.00565643	-3.01019	0.005	0.045	1	0
ZNF331	0.00570148	-0.515064	0.118	0.208	1	0
PRLR	0.00571593	-4.90612	0	0.035	1	0
CHMP7	0.00571593	-4.33284	0	0.035	1	0
EFL1	0.00573641	-0.578934	0.033	0.093	1	0
TNPO1	0.00576053	-0.227303	0.269	0.386	1	0
ALK	0.00577806	-2.23249	0.042	0.103	1	0
EVI5	0.00582543	0.714132	0.481	0.417	1	0
CPEB1-AS1	0.00582911	1.86437	0.071	0.029	1	0
EPOP	0.00584098	2.38423	0.042	0.013	1	0
MAP4K5	0.00584562	-0.310993	0.302	0.423	1	0
SECISBP2L	0.00591084	-0.146537	0.222	0.338	1	0
ACBD6	0.00591352	-0.24847	0.354	0.479	1	0
TRPM3	0.00592112	-0.618592	0.297	0.407	1	0
IGDCC3	0.00599118	-0.900227	0.024	0.077	1	0
MBTPS1	0.00599312	-0.348162	0.142	0.233	1	0
DYNC1LI1	0.00604234	-0.839724	0.085	0.16	1	0
CCDC85A	0.006065	-0.315449	0.377	0.504	1	0
SP4	0.00610886	-0.830011	0.066	0.136	1	0
PRICKLE1	0.00613127	-0.20172	0.533	0.647	1	0
MRPL19	0.00613723	-0.653296	0.052	0.119	1	0
JAKMIP2	0.00615299	-0.210603	0.58	0.725	1	0
STYK1	0.0062126	1.35276	0.132	0.076	1	0
CNIH3	0.00622784	-0.491493	0.156	0.249	1	0
HCG27	0.00623558	2.12231	0.047	0.015	1	0
CCDC43	0.00623558	1.83975	0.047	0.015	1	0
MALAT1	0.00623649	0.168657	1	1	1	0
AC135782.1	0.0062474	1.68908	0.071	0.029	1	0
STAU2	0.00627525	-0.21777	0.344	0.465	1	0
NMNAT3	0.00629796	-0.538774	0.118	0.211	1	0
PEX5L	0.00633059	0.233089	0.764	0.767	1	0
SCAF8	0.00633123	-0.136688	0.217	0.341	1	0
LAMB1	0.00633463	0.824858	0.208	0.135	1	0
NELL1	0.00636913	-0.396954	0.425	0.566	1	0
MXI1	0.00636978	-0.38038	0.198	0.303	1	0
PCDH19	0.00638121	-0.581173	0.085	0.163	1	0
ZNF720	0.0064029	-0.751543	0.061	0.131	1	0
RAB27A	0.00642112	-0.682347	0.052	0.117	1	0
CD247	0.00644014	-1.02664	0.066	0.136	1	0
TMEM68	0.00645119	-0.773636	0.024	0.076	1	0
ARRB1	0.0064652	-0.386977	0.16	0.258	1	0
UNC13A	0.00650384	0.576748	0.509	0.431	1	0
LINC00534	0.00650492	-2.92393	0.009	0.052	1	0
GLCCI1	0.00651915	-0.313277	0.42	0.548	1	0
CBFA2T2	0.00653265	-0.348116	0.363	0.5	1	0
EGLN1	0.00653539	-0.775072	0.09	0.166	1	0
C19orf25	0.00653541	-1.87697	0.024	0.074	1	0
VPS13C	0.00655842	-0.276617	0.392	0.514	1	0
REPS1	0.00657297	-0.233489	0.25	0.361	1	0
CARMIL1	0.00657791	0.569671	0.59	0.532	1	0
HDX	0.00661469	-0.529262	0.113	0.198	1	0
MAGI3	0.00661733	-0.170584	0.448	0.58	1	0
PLXDC2	0.00665691	-0.429983	0.561	0.633	1	0
THADA	0.0066729	-0.182558	0.179	0.279	1	0
TRUB2	0.00668084	1.36112	0.066	0.027	1	0
ARL8B	0.00669351	-0.288303	0.132	0.23	1	0
MPLKIP	0.00671258	-1.26273	0.024	0.076	1	0
CROCC	0.00672581	-0.409142	0.132	0.225	1	0
LRRC39	0.00674998	-2.84952	0.005	0.044	1	0
IGFBP4	0.00680352	-4.58569	0	0.034	1	0
IGLON5	0.00681344	1.29276	0.085	0.039	1	0
2024-03-03	0.00682142	-2.02784	0.014	0.06	1	0
SLC44A5	0.00684007	-0.57467	0.42	0.496	1	0
HMG20A	0.00689973	-0.331229	0.127	0.218	1	0
TLE2	0.00691122	-0.501177	0.024	0.076	1	0
COL25A1	0.00697258	-0.665159	0.038	0.098	1	0
AC022414.1	0.00700145	-1.77161	0.009	0.052	1	0
NDOR1	0.00701734	1.75931	0.08	0.037	1	0
STT3B	0.00702058	-0.463432	0.09	0.17	1	0
MSH6	0.00702425	-1.29698	0.019	0.069	1	0
UBE2Z	0.00705757	-0.507722	0.099	0.177	1	0
LINC02196	0.00706488	-1.21457	0.014	0.06	1	0
USP48	0.00706563	-0.169722	0.208	0.316	1	0
FKBP3	0.00709906	-0.433247	0.118	0.199	1	0
PLA2G4C	0.00713875	-0.22628	0.179	0.278	1	0
MT-ND4	0.00714894	-0.327456	0.811	0.861	1	0
ZNF33A	0.00718778	-0.482492	0.113	0.197	1	0
GIGYF1	0.00719115	0.901692	0.203	0.132	1	0
DCTN4	0.00723354	-0.426674	0.066	0.138	1	0
GLG1	0.00724287	-0.101165	0.434	0.563	1	0
DOPEY1	0.00724646	-0.143124	0.307	0.437	1	0
ANKRD46	0.00725287	-0.699669	0.094	0.17	1	0
CDH2	0.0072565	-0.252084	0.495	0.646	1	0
NUP50	0.00727318	-1.34794	0.024	0.074	1	0
ME3	0.00728898	-0.194417	0.354	0.469	1	0
SIRT5	0.00730311	-0.5884	0.075	0.149	1	0
MXD4	0.00730519	-0.508978	0.033	0.091	1	0
AJ003147.2	0.0073435	2.59802	0.033	0.008	1	0
AGT	0.00735949	3.00075	0.024	0.004	1	0
NPTX1	0.0073764	-0.48676	0.118	0.201	1	0
FOXN3	0.0073815	-0.227897	0.354	0.472	1	0
ASXL3	0.00738653	-0.338442	0.316	0.444	1	0
GCFC2	0.00739677	-0.680341	0.08	0.154	1	0
ZFP36	0.00739975	3.11706	0.024	0.004	1	0
SARS2	0.00740681	2.32772	0.033	0.008	1	0
LAMP5	0.00743555	-1.60177	0.019	0.067	1	0
AC131571.1	0.00744022	2.83389	0.024	0.004	1	0
ZSWIM8	0.00744924	-0.715313	0.057	0.124	1	0
AGO3	0.0075137	-0.195145	0.33	0.455	1	0
TMEM241	0.00752901	0.717319	0.377	0.312	1	0
FOXO1	0.00753386	-1.30513	0.019	0.067	1	0
FAF1	0.00753611	-0.207066	0.575	0.747	1	0
DGKD	0.00754162	-1.12738	0.038	0.096	1	0
MCPH1	0.00756213	-0.295518	0.321	0.434	1	0
TDRD3	0.00756378	-0.499585	0.175	0.263	1	0
NDST3	0.00756856	0.263565	0.561	0.472	1	0
ARHGAP26	0.00757215	0.362831	0.759	0.827	1	0
ORAI2	0.00757368	-0.404233	0.061	0.131	1	0
CRLF1	0.00758863	0.99105	0.137	0.077	1	0
SF3B1	0.00761361	-0.513365	0.123	0.211	1	0
TRIM44	0.00761731	-0.335252	0.325	0.447	1	0
ADCY10	0.00761783	-1.39148	0.028	0.081	1	0
AC117386.2	0.00764553	3.0619	0.024	0.004	1	0
BAIAP3	0.00764754	1.21658	0.142	0.081	1	0
LINC01102	0.00766236	-1.17769	0.071	0.135	1	0
ZFP36L1	0.00768231	-3.23644	0.005	0.042	1	0
CAPN7	0.00768799	-0.464025	0.132	0.218	1	0
ZNF516	0.00769887	-0.81798	0.071	0.142	1	0
TTN-AS1	0.00770665	-0.410235	0.373	0.476	1	0
OSTF1	0.00770719	-1.05297	0.066	0.133	1	0
NHSL2	0.0077145	-0.9146	0.071	0.14	1	0
ERBB4	0.00777462	-2.512	0.259	0.341	1	0
PTBP2	0.00782434	-0.196009	0.297	0.421	1	0
GDAP1	0.00782627	-0.203677	0.538	0.69	1	0
CNNM2	0.00783248	-0.158391	0.349	0.483	1	0
TBCK	0.00783308	-0.26708	0.415	0.549	1	0
RC3H2	0.00783986	-0.465047	0.127	0.212	1	0
PACS1	0.007872	-0.25104	0.42	0.546	1	0
SLC25A48	0.00789975	-3.29192	0.005	0.042	1	0
MRPL48	0.00794029	-0.996511	0.052	0.115	1	0
SSX2IP	0.0079426	-0.307175	0.231	0.327	1	0
LIN28B	0.0079848	1.20298	0.099	0.049	1	0
BICD1	0.00806658	-0.116417	0.495	0.645	1	0
FBXO21	0.00807509	-0.249814	0.179	0.275	1	0
EXT1	0.00809897	-0.270416	0.476	0.605	1	0
ANGPT1	0.00810026	-4.54512	0	0.032	1	0
IDNK	0.00810026	-4.25373	0	0.032	1	0
HBS1L	0.00810842	-0.576419	0.094	0.17	1	0
VPS35L	0.00811615	-0.396704	0.217	0.317	1	0
PAM	0.00815165	-0.367856	0.41	0.522	1	0
MORN4	0.00815327	-0.728498	0.071	0.14	1	0
AC114689.3	0.00816135	-2.58977	0.009	0.051	1	0
ANP32A	0.00817356	-0.810884	0.085	0.157	1	0
MTERF2	0.00817839	-1.52204	0.014	0.059	1	0
NAF1	0.00820556	-0.55016	0.066	0.136	1	0
LRRTM2	0.00822187	-0.184131	0.047	0.111	1	0
FAM173A	0.00823575	1.88359	0.071	0.031	1	0
GDI1	0.00825068	-0.487075	0.156	0.247	1	0
PODXL2	0.00825073	-0.826363	0.09	0.163	1	0
APLF	0.00830636	-2.17246	0.009	0.051	1	0
CTNNA1	0.00833956	-0.750088	0.08	0.15	1	0
MAMDC2-AS1	0.00834171	-1.20406	0.028	0.081	1	0
AC004158.1	0.00836787	0.958878	0.175	0.107	1	0
CSAD	0.00838781	-0.178362	0.127	0.222	1	0
POT1-AS1	0.00843859	-0.662981	0.061	0.128	1	0
SH3GL1	0.00846388	-0.548366	0.189	0.281	1	0
DHX8	0.00850982	1.30572	0.099	0.051	1	0
SNX2	0.00853907	-0.840801	0.061	0.126	1	0
MET	0.00855372	1.26152	0.075	0.034	1	0
PPARD	0.00859988	-0.525752	0.071	0.142	1	0
IKZF5	0.00864596	-1.10536	0.019	0.066	1	0
CDC42BPA	0.00866947	-0.175764	0.684	0.81	1	0
TLDC1	0.0087405	-1.69248	0.019	0.066	1	0
NME7	0.00881744	-0.335505	0.34	0.454	1	0
SH3YL1	0.00883805	-0.498058	0.137	0.222	1	0
BCAP29	0.00884272	-0.391334	0.203	0.295	1	0
FYN	0.00887804	-0.249542	0.387	0.508	1	0
KLHL32	0.00889742	-0.218297	0.363	0.459	1	0
EIF2B3	0.00890373	-0.656614	0.175	0.258	1	0
GGT1	0.00891596	0.971524	0.075	0.034	1	0
CTTNBP2NL	0.00896001	-0.5955	0.075	0.146	1	0
RHBDD1	0.00898894	-1.23869	0.057	0.118	1	0
STIL	0.0090235	2.3345	0.038	0.011	1	0
SCN3A	0.00903949	-0.25675	0.481	0.626	1	0
THEMIS	0.0090502	-0.581573	0.024	0.074	1	0
GUCY1B1	0.00906863	-0.158501	0.179	0.281	1	0
PLA2G12A	0.00910594	-1.63159	0.024	0.072	1	0
KCNK2	0.00910821	-0.226457	0.019	0.066	1	0
AC096577.1	0.00916138	2.00355	0.038	0.011	1	0
BRI3BP	0.00920842	-0.460799	0.08	0.153	1	0
AL445250.1	0.00927003	-0.949283	0.17	0.25	1	0
IQCJ-SCHIP1	0.0093283	0.197871	0.92	0.91	1	0
KDM2A	0.00933948	-0.245179	0.363	0.49	1	0
AC005899.5	0.00935013	-2.98367	0.005	0.041	1	0
HNRNPK	0.00938719	-0.345504	0.094	0.17	1	0
ZNF692	0.00948617	-1.52785	0.028	0.079	1	0
MYO5A	0.00948716	-0.171585	0.604	0.73	1	0
AKT3	0.00948912	-0.222336	0.774	0.892	1	0
EPHA3	0.00950483	-0.601475	0.175	0.261	1	0
KCNQ3	0.00951776	-0.232038	0.736	0.853	1	0
LPIN1	0.00955265	-0.57914	0.16	0.251	1	0
SEMA6D	0.00957286	-0.63427	0.34	0.433	1	0
PM20D2	0.00957314	-0.900067	0.042	0.101	1	0
ZNF385B	0.00959111	-0.267982	0.675	0.765	1	0
MARK2	0.00959647	-0.246717	0.156	0.251	1	0
ASH1L	0.00964306	-0.101055	0.599	0.749	1	0
CAMK1	0.00964544	-0.865503	0.057	0.117	1	0
MLXIPL	0.0096461	0.613861	0.354	0.281	1	0
ZNF446	0.00964723	-4.05667	0	0.031	1	0
KLF13	0.00965	-0.758423	0.061	0.126	1	0
ZFAND2B	0.00965888	1.98055	0.038	0.011	1	0
SLC25A5	0.00967254	2.85644	0.042	0.014	1	0
RSPO3	0.00972062	-2.40053	0.005	0.041	1	0
HOOK1	0.00972631	-0.779898	0.085	0.157	1	0
VAPA	0.00972946	-0.211996	0.203	0.308	1	0
FKTN	0.00973266	-0.860674	0.085	0.156	1	0
PATL1	0.0098031	-1.58075	0.009	0.049	1	0
ARID3B	0.00980311	-1.77709	0.009	0.049	1	0
WDR11-AS1	0.0098275	-0.441005	0.104	0.183	1	0
FERMT2	0.00983108	-0.85889	0.038	0.094	1	0
TMEM135	0.00990732	-0.249901	0.25	0.348	1	0
TSPAN3	0.00992082	-0.300917	0.108	0.188	1	0
CFAP70	0.0099403	-0.5657	0.061	0.128	1	0
DISC1	0.00994185	0.821572	0.075	0.034	1	0
DPY19L2	0.00994277	-0.220571	0.189	0.289	1	0
RUNDC3A-AS1	0.00994372	1.99637	0.042	0.014	1	0
AL139260.1	0.00998638	-0.259278	0.41	0.525	1	0
CBLN2	7.55768e-71	2.28689	0.979	0.444	2.53469e-66	1
PDZD2	2.60035e-66	1.89096	1	0.52	8.72106e-62	1
HS6ST3	7.62432e-60	1.63013	0.995	0.659	2.55704e-55	1
KCND2	2.43918e-51	1.5128	0.989	0.754	8.18051e-47	1
MEIS2	4.14773e-51	2.00293	0.81	0.237	1.39106e-46	1
DGKB	3.12798e-49	1.44576	0.984	0.671	1.04906e-44	1
EPHA6	3.5196e-45	1.55223	0.937	0.484	1.1804e-40	1
NRG1	2.35281e-44	-4.14349	0.159	0.713	7.89084e-40	1
GRIA4	3.46413e-44	1.21575	0.984	0.746	1.1618e-39	1
LSAMP	1.0562e-43	-1.31795	0.91	0.976	3.54228e-39	1
GNAL	1.14719e-43	2.17194	0.651	0.158	3.84745e-39	1
KAZN	4.57062e-41	-1.67602	0.714	0.947	1.53289e-36	1
NDST3	1.60046e-39	1.73952	0.852	0.4	5.36761e-35	1
SERPINE2	5.79686e-39	2.69222	0.45	0.073	1.94415e-34	1
PTPRT	7.78697e-39	-2.44495	0.402	0.805	2.6116e-34	1
SYN3	2.71534e-38	1.16541	0.995	0.754	9.1067e-34	1
LINC02306	4.86841e-38	2.36546	0.55	0.128	1.63277e-33	1
SLC35F1	1.97139e-37	-2.95902	0.175	0.693	6.61163e-33	1
CDH9	2.23746e-37	1.64844	0.81	0.35	7.504e-33	1
LINC01378	8.78463e-37	1.82223	0.772	0.317	2.94619e-32	1
STXBP6	1.06104e-36	1.79763	0.677	0.214	3.55852e-32	1
LRRTM4	1.07561e-36	0.855291	1	0.925	3.60737e-32	1
GREB1L	1.05233e-35	2.95036	0.402	0.063	3.5293e-31	1
PDGFD	6.76722e-35	3.60509	0.286	0.02	2.26959e-30	1
SEMA3C	8.89569e-35	2.96938	0.397	0.061	2.98344e-30	1
POU6F2	1.66561e-34	-3.48133	0.09	0.605	5.58614e-30	1
LINC00507	4.0408e-34	2.70112	0.407	0.068	1.3552e-29	1
CDH18	1.58766e-33	0.962947	0.974	0.819	5.3247e-29	1
HHAT	6.1445e-32	2.26367	0.508	0.137	2.06074e-27	1
CYP1B1-AS1	9.5656e-32	2.29831	0.513	0.137	3.20811e-27	1
ARNT2	2.3024e-30	1.28569	0.884	0.528	7.7218e-26	1
SPOCK1	5.95068e-30	-1.97588	0.354	0.756	1.99574e-25	1
DCC	9.47323e-30	-3.32735	0.222	0.631	3.17713e-25	1
DPP10	4.99558e-29	-1.80814	0.915	0.931	1.67542e-24	1
TESPA1	2.32483e-28	1.80325	0.582	0.199	7.79703e-24	1
LRP1B	2.47434e-28	-1.5448	0.952	0.958	8.29845e-24	1
GRM3	2.86861e-28	-3.83041	0.079	0.521	9.62075e-24	1
PTPRD	5.45465e-28	-0.922867	0.984	0.973	1.82938e-23	1
CNTNAP2	5.49674e-28	-0.960822	0.995	0.996	1.8435e-23	1
CALN1	1.86689e-27	1.15362	0.857	0.468	6.26117e-23	1
AC011287.1	2.4134e-27	1.78252	0.741	0.346	8.09408e-23	1
MAN1A1	6.51053e-27	1.59494	0.683	0.294	2.1835e-22	1
DIAPH2	2.33103e-26	1.35692	0.778	0.418	7.8178e-22	1
TOX	3.87817e-26	-3.30321	0.132	0.552	1.30066e-21	1
FSTL5	1.33482e-25	-4.24841	0.042	0.464	4.47672e-21	1
LAMP5	2.1521e-25	3.89348	0.212	0.016	7.21772e-21	1
CHRM3	2.33397e-25	0.758641	0.979	0.844	7.82766e-21	1
KCTD16	5.26703e-25	0.847766	0.979	0.799	1.76646e-20	1
LINC01122	1.19739e-24	1.24569	0.841	0.555	4.01582e-20	1
ZNF804A	1.40425e-24	1.1827	0.772	0.38	4.70958e-20	1
CUX2	6.24842e-24	0.965434	0.815	0.344	2.0956e-19	1
NTRK3	7.1635e-24	0.898711	0.958	0.724	2.40249e-19	1
CACNB4	8.26033e-24	-2.70586	0.116	0.532	2.77035e-19	1
RASGRF2	2.20449e-23	1.15317	0.788	0.414	7.39341e-19	1
BTBD9	2.70802e-23	0.906766	0.947	0.729	9.08217e-19	1
SIPA1L1	5.6256e-23	0.786416	0.952	0.831	1.88671e-18	1
HPCAL1	6.44108e-23	2.01922	0.386	0.097	2.16021e-18	1
SLC44A5	6.98257e-23	-2.6401	0.175	0.556	2.34181e-18	1
ZEB1	7.70967e-23	-1.85674	0.27	0.648	2.58567e-18	1
SLC24A2	7.96269e-23	-1.32856	0.593	0.838	2.67053e-18	1
GABRG3	1.08295e-22	-1.68491	0.339	0.71	3.63198e-18	1
GALNTL6	1.39905e-22	0.818689	0.899	0.577	4.69212e-18	1
LINC01484	1.66685e-22	4.50728	0.164	0.008	5.59028e-18	1
TSHZ2	1.75718e-22	-6.36735	0.032	0.404	5.89324e-18	1
KCNIP4	2.25342e-22	0.537932	1	0.943	7.55752e-18	1
RORB	3.39075e-22	-4.04362	0.079	0.452	1.13719e-17	1
FOXP2	4.43439e-22	-4.72265	0.032	0.405	1.48721e-17	1
ACVR1C	4.5479e-22	3.00605	0.233	0.03	1.52527e-17	1
AC069133.1	6.859e-22	2.55191	0.275	0.046	2.30037e-17	1
ADGRL2	9.87857e-22	0.893015	0.974	0.776	3.31307e-17	1
LINC00276	1.25658e-21	2.42601	0.344	0.082	4.21433e-17	1
PPFIA2	1.27794e-21	0.790741	0.974	0.853	4.28594e-17	1
CLSTN2	2.1653e-21	-1.7721	0.487	0.728	7.26197e-17	1
KCNAB1	2.46737e-21	-4.38642	0.037	0.404	8.27505e-17	1
DAB1	7.20169e-21	0.881108	0.942	0.697	2.4153e-16	1
SLC24A4	1.58721e-20	1.87239	0.381	0.103	5.32317e-16	1
SYNPR	2.47528e-20	-3.93431	0.074	0.427	8.30159e-16	1
ATP2B1	2.742e-20	0.805069	0.926	0.705	9.19611e-16	1
AL117329.1	2.84381e-20	1.10327	0.783	0.431	9.53758e-16	1
RORA	3.94e-20	-1.26437	0.831	0.897	1.3214e-15	1
SORBS1	4.7338e-20	0.818531	0.952	0.739	1.58762e-15	1
PDE7B	4.7843e-20	1.3313	0.582	0.237	1.60456e-15	1
CSMD1	6.04389e-20	0.433742	1	0.984	2.027e-15	1
AC008574.1	1.47934e-19	1.55852	0.466	0.158	4.96142e-15	1
KIF13A	1.56186e-19	1.23798	0.73	0.416	5.23817e-15	1
GRIP1	3.55677e-19	-2.20812	0.407	0.675	1.19287e-14	1
SOX5	5.24596e-19	-1.41004	0.487	0.75	1.75939e-14	1
PTPRO	6.30214e-19	1.10157	0.788	0.483	2.11361e-14	1
CAMK2N1	7.81804e-19	1.24628	0.709	0.395	2.62202e-14	1
DGKG	8.35282e-19	1.06135	0.73	0.385	2.80137e-14	1
PRKCA	1.67652e-18	0.817161	0.862	0.521	5.62271e-14	1
CDH13	1.99446e-18	0.869142	0.836	0.51	6.68901e-14	1
FMN1	2.46531e-18	-1.27788	0.466	0.739	8.26815e-14	1
KIAA1217	5.83067e-18	0.401555	0.81	0.424	1.95549e-13	1
FAM163A	5.85726e-18	2.69532	0.212	0.033	1.96441e-13	1
NKAIN2	1.02739e-17	-0.876787	0.915	0.912	3.44565e-13	1
TANC2	1.19079e-17	0.72535	0.921	0.735	3.99368e-13	1
AC098850.3	1.24029e-17	1.12864	0.688	0.38	4.15969e-13	1
KCNIP2	1.25359e-17	2.03164	0.328	0.09	4.20429e-13	1
KCNQ3	1.66567e-17	-0.989769	0.714	0.854	5.58631e-13	1
MAML2	1.75976e-17	1.84705	0.466	0.178	5.9019e-13	1
IL1RAPL2	2.01207e-17	-4.96037	0.032	0.34	6.74807e-13	1
BMPR1B	2.43027e-17	2.73543	0.212	0.035	8.15065e-13	1
LIPC	3.3137e-17	3.78209	0.127	0.007	1.11135e-12	1
FGFR1OP2	3.90291e-17	1.36876	0.508	0.219	1.30896e-12	1
AC092691.1	3.9365e-17	-1.07673	0.667	0.842	1.32022e-12	1
RIT2	8.54291e-17	-2.47614	0.122	0.45	2.86512e-12	1
SORBS2	1.81851e-16	0.83188	0.937	0.727	6.09892e-12	1
KCTD1	1.95544e-16	0.884526	0.825	0.527	6.55814e-12	1
NRXN3	2.13188e-16	-0.70101	0.952	0.984	7.1499e-12	1
SGCZ	2.35591e-16	-3.93585	0.111	0.415	7.90127e-12	1
WNT3	2.51394e-16	2.2632	0.259	0.06	8.43124e-12	1
ENC1	2.61183e-16	1.46024	0.556	0.269	8.75955e-12	1
CDH12	3.9355e-16	0.718615	0.937	0.687	1.31989e-11	1
2024-03-01	4.75014e-16	-1.08673	0.561	0.792	1.5931e-11	1
FAM84A	4.91112e-16	2.13275	0.233	0.048	1.64709e-11	1
MYRIP	6.31044e-16	-1.37205	0.455	0.705	2.11639e-11	1
PTK2B	6.31364e-16	1.15483	0.683	0.386	2.11747e-11	1
ITGA9	6.68829e-16	1.27217	0.492	0.2	2.24312e-11	1
PCDH7	1.02024e-15	0.596891	0.968	0.77	3.42168e-11	1
SDK1	1.07749e-15	1.17835	0.598	0.299	3.61368e-11	1
ABLIM1	1.13359e-15	1.00159	0.741	0.498	3.80182e-11	1
EPB41L2	1.48529e-15	0.860684	0.804	0.547	4.98136e-11	1
ADGRL3	3.45587e-15	0.526149	0.989	0.924	1.15903e-10	1
CPNE4	4.06697e-15	-2.43195	0.212	0.487	1.36398e-10	1
AC005162.3	4.71212e-15	1.94187	0.333	0.106	1.58035e-10	1
PCLO	4.87485e-15	-0.87504	0.825	0.867	1.63493e-10	1
LINC01250	8.18293e-15	0.960761	0.735	0.502	2.74439e-10	1
OXR1	1.48958e-14	-0.808971	0.831	0.903	4.99574e-10	1
MAP3K5	1.60973e-14	0.980821	0.698	0.414	5.39871e-10	1
GRM1	1.74979e-14	0.960822	0.746	0.463	5.86843e-10	1
PDZRN4	2.20305e-14	-2.21953	0.206	0.498	7.38859e-10	1
PDE8B	2.68858e-14	2.16529	0.228	0.052	9.01698e-10	1
MYOM2	2.92325e-14	1.73943	0.302	0.091	9.80401e-10	1
SEZ6L	3.31447e-14	0.776459	0.852	0.641	1.11161e-09	1
CEMIP2	3.68332e-14	1.5031	0.392	0.155	1.23531e-09	1
NLGN1	3.82151e-14	-0.768715	0.862	0.937	1.28166e-09	1
TPD52L1	3.91318e-14	1.84189	0.259	0.068	1.3124e-09	1
CNTN5	4.16464e-14	-1.26655	0.497	0.739	1.39674e-09	1
VWC2L	5.4343e-14	-4.05073	0.042	0.305	1.82256e-09	1
RGS6	7.775e-14	0.589057	0.974	0.687	2.60758e-09	1
THSD7A	1.03757e-13	0.496083	0.471	0.193	3.47979e-09	1
PVT1	1.38927e-13	1.1925	0.519	0.26	4.65935e-09	1
JAG1	1.6066e-13	2.47022	0.143	0.019	5.38821e-09	1
GRIA2	1.62277e-13	0.537294	0.979	0.92	5.44245e-09	1
FBXO32	1.85143e-13	1.03977	0.55	0.275	6.20932e-09	1
ATRNL1	2.36202e-13	0.496211	0.979	0.907	7.92174e-09	1
INHBA	2.48655e-13	4.85759	0.079	0.001	8.33939e-09	1
PLEKHA5	2.86029e-13	0.539805	0.968	0.868	9.59283e-09	1
CNTNAP5	2.91326e-13	0.562541	0.958	0.767	9.77048e-09	1
SLIT3	3.08023e-13	0.869412	0.661	0.38	1.03305e-08	1
FLRT2	3.40513e-13	0.7289	0.915	0.754	1.14201e-08	1
KIRREL3	3.64296e-13	0.501079	0.937	0.706	1.22178e-08	1
DLC1	6.36948e-13	-3.1636	0.053	0.309	2.1362e-08	1
BAIAP2	6.55437e-13	1.04575	0.603	0.339	2.1982e-08	1
RFX3	7.84423e-13	0.630111	0.889	0.684	2.6308e-08	1
CELF2	9.04149e-13	0.399446	1	0.976	3.03233e-08	1
RFX2	1.38828e-12	1.7919	0.296	0.101	4.65602e-08	1
ETV5	1.56082e-12	1.91323	0.222	0.057	5.23466e-08	1
ZNRF3	1.58949e-12	0.934148	0.54	0.275	5.33083e-08	1
ANO2	1.59176e-12	2.82199	0.175	0.035	5.33843e-08	1
NPTX2	1.60446e-12	2.74752	0.116	0.012	5.38103e-08	1
TMTC2	1.62264e-12	-2.42677	0.159	0.416	5.442e-08	1
AC109466.1	1.72792e-12	-4.33012	0.063	0.303	5.79508e-08	1
TUT7	1.80536e-12	1.07594	0.392	0.165	6.05481e-08	1
SNTG1	2.01697e-12	-0.766008	0.899	0.927	6.76452e-08	1
OPCML	2.13826e-12	-0.479096	0.984	0.992	7.17129e-08	1
R3HDM1	2.15468e-12	0.503435	0.984	0.867	7.22638e-08	1
MDGA1	2.16497e-12	2.82445	0.138	0.02	7.26087e-08	1
TRPM3	2.50451e-12	-2.29025	0.18	0.434	8.39964e-08	1
RPS6KC1	2.94896e-12	0.623046	0.831	0.623	9.89023e-08	1
SLIT2	2.98213e-12	0.722738	0.735	0.468	1.00015e-07	1
GAREM1	2.99184e-12	1.03431	0.534	0.276	1.0034e-07	1
ZNF365	3.07459e-12	1.08735	0.614	0.396	1.03116e-07	1
SLC12A8	3.10801e-12	1.62485	0.28	0.091	1.04237e-07	1
AP002989.1	3.68704e-12	4.10369	0.09	0.005	1.23656e-07	1
GLP2R	3.71699e-12	2.79606	0.122	0.015	1.2466e-07	1
KCNK1	4.54089e-12	1.04507	0.566	0.318	1.52292e-07	1
CCDC144NL	5.13349e-12	1.99965	0.175	0.035	1.72167e-07	1
UNC5D	5.20261e-12	-0.978089	0.683	0.785	1.74485e-07	1
STXBP5-AS1	5.29949e-12	-1.47232	0.265	0.529	1.77734e-07	1
LAMB1	5.3779e-12	1.55286	0.312	0.11	1.80364e-07	1
DPYD	5.40371e-12	0.738601	0.868	0.653	1.8123e-07	1
ASTN2	5.43661e-12	-1.72908	0.354	0.584	1.82333e-07	1
GRM8	5.77557e-12	-3.68706	0.032	0.261	1.93701e-07	1
TTC6	7.14655e-12	1.99793	0.201	0.049	2.39681e-07	1
DPP6	7.65881e-12	0.481605	0.979	0.878	2.56861e-07	1
TRPC6	8.68244e-12	2.00229	0.254	0.08	2.91192e-07	1
ST6GALNAC5	8.68248e-12	0.64228	0.894	0.725	2.91193e-07	1
AC093607.1	8.90291e-12	1.85332	0.27	0.086	2.98586e-07	1
AC008415.1	9.51696e-12	-4.98217	0.021	0.239	3.1918e-07	1
HS3ST5	9.92009e-12	-3.93783	0.021	0.244	3.327e-07	1
LRRC4C	9.97905e-12	-1.2171	0.778	0.82	3.34677e-07	1
RCAN2	1.29822e-11	0.905684	0.698	0.499	4.35397e-07	1
MDGA2	1.35429e-11	-0.777127	0.921	0.929	4.54203e-07	1
EML1	1.36506e-11	1.31263	0.386	0.169	4.57814e-07	1
KLHL4	1.4216e-11	1.36729	0.365	0.152	4.76776e-07	1
TMEM178B	1.45141e-11	0.522001	0.942	0.812	4.86772e-07	1
SEMA3A	1.47312e-11	-2.9788	0.037	0.267	4.94055e-07	1
RXFP1	1.50944e-11	-4.54208	0.011	0.223	5.06237e-07	1
ARFGEF3	1.60927e-11	0.86578	0.698	0.475	5.39716e-07	1
GALNT13	1.98731e-11	0.709673	0.672	0.384	6.66504e-07	1
CA10	2.06982e-11	0.707533	0.714	0.427	6.94177e-07	1
JUND	2.1129e-11	1.21066	0.524	0.293	7.08626e-07	1
IGFBP4	2.13727e-11	2.69995	0.095	0.008	7.16796e-07	1
NHSL2	2.3927e-11	1.6913	0.265	0.088	8.02465e-07	1
CDK14	2.58433e-11	-0.914595	0.577	0.748	8.66733e-07	1
SYNJ2	2.69889e-11	1.23922	0.46	0.231	9.05153e-07	1
RETREG1	3.8764e-11	-1.62593	0.196	0.449	1.30007e-06	1
OPRM1	4.22608e-11	-3.94258	0.026	0.238	1.41734e-06	1
PPP3CA	4.70668e-11	0.480708	0.984	0.89	1.57853e-06	1
IL1RAPL1	4.96666e-11	0.257984	0.989	0.932	1.66572e-06	1
FAM213A	5.81136e-11	1.25188	0.344	0.135	1.94901e-06	1
ATP8B1	6.08891e-11	-3.44298	0.021	0.233	2.0421e-06	1
AC025887.2	6.15183e-11	1.91218	0.201	0.054	2.0632e-06	1
DLEU2	6.47803e-11	0.849184	0.587	0.327	2.1726e-06	1
HS3ST2	6.65208e-11	-2.62657	0.063	0.294	2.23097e-06	1
PCDH8	6.68164e-11	1.95972	0.148	0.029	2.24089e-06	1
TNFRSF25	6.68828e-11	1.68377	0.317	0.127	2.24312e-06	1
KCNQ5	7.04997e-11	0.421507	0.984	0.925	2.36442e-06	1
MSC-AS1	7.22946e-11	-4.72328	0.016	0.218	2.42462e-06	1
NLK	7.34987e-11	0.774726	0.783	0.573	2.465e-06	1
GNG2	7.50394e-11	1.12809	0.407	0.184	2.51667e-06	1
MPP6	7.9195e-11	1.05077	0.497	0.273	2.65604e-06	1
PTK2	8.1623e-11	0.518517	0.926	0.782	2.73747e-06	1
ROBO1	8.46041e-11	0.419985	0.788	0.491	2.83745e-06	1
AL050403.2	9.46136e-11	3.1996	0.111	0.015	3.17315e-06	1
LONRF2	1.03367e-10	0.918473	0.566	0.339	3.46673e-06	1
MOXD1	1.4052e-10	1.87321	0.206	0.059	4.71277e-06	1
CACNB2	1.43604e-10	0.548273	0.905	0.782	4.8162e-06	1
PTCHD4	1.49464e-10	-2.62509	0.085	0.31	5.01272e-06	1
KCNB2	1.86484e-10	-0.954657	0.519	0.712	6.25429e-06	1
OLFM2	1.87247e-10	-3.00862	0.037	0.249	6.2799e-06	1
MAN2A1	2.06236e-10	-1.56527	0.228	0.483	6.91675e-06	1
NIN	2.09842e-10	0.661352	0.772	0.535	7.03769e-06	1
PLCXD3	2.17418e-10	-4.22486	0.011	0.204	7.29175e-06	1
DLGAP1	2.76161e-10	0.27284	1	0.981	9.2619e-06	1
NFIB	3.23099e-10	0.691192	0.635	0.365	1.08361e-05	1
GRIN2B	3.40658e-10	0.493531	0.937	0.804	1.1425e-05	1
KIAA1211L	3.65229e-10	0.672328	0.693	0.453	1.22491e-05	1
CIT	4.0369e-10	0.759546	0.709	0.503	1.3539e-05	1
NFAT5	4.23019e-10	0.775533	0.757	0.556	1.41872e-05	1
PRUNE2	4.28372e-10	-1.63899	0.238	0.464	1.43667e-05	1
PLCH1	4.45794e-10	-4.21381	0.026	0.22	1.4951e-05	1
RYR2	4.46648e-10	-0.582069	0.937	0.927	1.49797e-05	1
CDH22	4.54215e-10	1.14715	0.534	0.331	1.52335e-05	1
TRMT9B	4.58069e-10	-3.44784	0.032	0.229	1.53627e-05	1
ITPR1	4.81708e-10	0.70955	0.772	0.588	1.61555e-05	1
PTCHD1-AS	4.98024e-10	0.875876	0.54	0.293	1.67027e-05	1
TMOD1	5.0362e-10	1.00346	0.444	0.223	1.68904e-05	1
CHN1	5.31623e-10	0.586287	0.899	0.739	1.78296e-05	1
MIR222HG	5.93256e-10	1.30645	0.328	0.139	1.98966e-05	1
ITPKA	6.32851e-10	1.4657	0.28	0.107	2.12246e-05	1
L3MBTL4	6.83669e-10	-2.96659	0.063	0.269	2.29289e-05	1
ADAMTS19	7.51202e-10	-1.99971	0.085	0.31	2.51938e-05	1
COL11A1	8.08014e-10	-3.80411	0.021	0.21	2.70992e-05	1
CACNA2D1	8.13483e-10	0.493469	0.884	0.752	2.72826e-05	1
PRKCB	8.30218e-10	0.548807	0.968	0.873	2.78438e-05	1
PTH2R	9.05657e-10	1.22729	0.349	0.154	3.03739e-05	1
MAGI1	9.11007e-10	-0.6788	0.735	0.831	3.05533e-05	1
HYDIN	9.97064e-10	0.844618	0.635	0.435	3.34395e-05	1
NBAS	1.04393e-09	0.749658	0.698	0.479	3.50114e-05	1
AC022414.1	1.07025e-09	2.64063	0.122	0.022	3.58942e-05	1
SMAD3	1.10435e-09	1.2304	0.381	0.182	3.70378e-05	1
LINC01500	1.10487e-09	3.73736	0.074	0.005	3.7055e-05	1
RGS12	1.18972e-09	0.629798	0.349	0.147	3.99008e-05	1
AL445623.2	1.21549e-09	-3.01777	0.026	0.216	4.0765e-05	1
PRKD1	1.22279e-09	0.751544	0.571	0.336	4.10099e-05	1
COL27A1	1.25382e-09	1.71717	0.222	0.071	4.20507e-05	1
ANKRD62	1.28806e-09	2.69404	0.127	0.024	4.31989e-05	1
TYW1B	1.31186e-09	1.38299	0.349	0.159	4.39971e-05	1
COBLL1	1.38811e-09	-4.86187	0.005	0.18	4.65543e-05	1
FRAS1	1.50506e-09	-1.68349	0.175	0.4	5.04767e-05	1
VGF	1.60007e-09	2.39613	0.116	0.02	5.36633e-05	1
PCDH11X	1.64328e-09	-1.43554	0.175	0.414	5.51124e-05	1
KIAA0319	1.86131e-09	-1.51527	0.169	0.403	6.24245e-05	1
KIAA1958	1.98201e-09	-1.85254	0.101	0.317	6.64726e-05	1
P2RX7	2.09294e-09	1.00241	0.497	0.291	7.01929e-05	1
PHACTR2	2.101e-09	1.21452	0.392	0.186	7.04633e-05	1
AC010230.1	2.18462e-09	3.41755	0.09	0.011	7.32677e-05	1
BLCAP	2.49755e-09	1.3684	0.265	0.101	8.37627e-05	1
FNBP1L	2.56379e-09	-3.63839	0.016	0.195	8.59845e-05	1
ELAVL2	2.82184e-09	-2.03094	0.09	0.306	9.46388e-05	1
USP25	2.86912e-09	0.792477	0.587	0.35	9.62245e-05	1
PID1	3.14668e-09	-2.24818	0.085	0.291	0.000105533	1
FAM19A1	3.44126e-09	0.409778	0.873	0.6	0.000115413	1
ARHGAP26	3.54872e-09	0.452454	0.937	0.78	0.000119017	1
SPRED1	3.84582e-09	1.11661	0.349	0.162	0.000128981	1
WDR64	3.97503e-09	2.44263	0.127	0.026	0.000133314	1
SPECC1	4.15923e-09	0.739375	0.624	0.42	0.000139492	1
FARP1	4.31541e-09	-1.24213	0.233	0.464	0.00014473	1
LRFN5	4.73885e-09	0.465134	0.974	0.846	0.000158932	1
WWOX	4.81461e-09	-0.942595	0.566	0.713	0.000161472	1
PLD5	4.97817e-09	-7.62466	0	0.159	0.000166958	1
MYO1B	5.04865e-09	1.68437	0.212	0.071	0.000169321	1
CNTNAP3B	5.55049e-09	-3.31943	0.032	0.211	0.000186152	1
ZNF385D	5.97371e-09	-3.73633	0.116	0.312	0.000200346	1
KCNN3	6.61781e-09	1.35549	0.296	0.128	0.000221948	1
LINC02232	7.28493e-09	-3.81414	0.016	0.185	0.000244322	1
NECTIN3	7.61806e-09	0.883364	0.497	0.283	0.000255495	1
ACTN1	7.82328e-09	0.667867	0.651	0.418	0.000262377	1
KCTD8	8.28207e-09	0.631056	0.725	0.502	0.000277764	1
PLXNA2	8.72619e-09	0.646964	0.688	0.45	0.000292659	1
KIAA1211	8.87389e-09	-4.16127	0.016	0.182	0.000297613	1
PDE1A	9.58232e-09	0.421037	0.889	0.691	0.000321372	1
AP001993.1	9.93351e-09	2.5973	0.101	0.016	0.00033315	1
CAMKK1	1.01429e-08	0.728098	0.492	0.276	0.000340174	1
UPP2	1.04362e-08	0.783939	0.593	0.371	0.000350009	1
CAMKK2	1.08012e-08	0.883909	0.418	0.207	0.000362251	1
SLC8A3	1.17818e-08	-2.32621	0.079	0.269	0.000395139	1
NGEF	1.26362e-08	1.08085	0.439	0.239	0.000423794	1
NEBL	1.29588e-08	0.548417	0.841	0.678	0.000434612	1
RPH3A	1.47027e-08	-1.88358	0.116	0.327	0.0004931	1
CACNA1E	1.64981e-08	0.659997	0.73	0.535	0.000553315	1
GPC6	1.67889e-08	0.89444	0.598	0.401	0.000563065	1
SESN1	1.82647e-08	0.730889	0.593	0.385	0.000612563	1
MIR137HG	1.92395e-08	0.618588	0.746	0.574	0.000645253	1
FBXO34	1.97339e-08	0.778613	0.614	0.408	0.000661836	1
MTSS1	2.17289e-08	-1.85649	0.111	0.31	0.000728744	1
FBXW7	2.35713e-08	0.489573	0.825	0.605	0.000790535	1
SV2B	2.52484e-08	0.470938	0.82	0.605	0.00084678	1
GPM6B	2.59698e-08	0.511621	0.825	0.645	0.000870974	1
GSE1	2.6983e-08	0.85945	0.466	0.263	0.000904955	1
VWC2	2.92619e-08	-3.83488	0.021	0.181	0.000981385	1
AC092422.1	3.12532e-08	-3.53704	0.037	0.201	0.00104817	1
SNRPN	3.28561e-08	-1.0951	0.344	0.539	0.00110193	1
PPP2R2B	3.33489e-08	-0.57701	0.915	0.912	0.00111845	1
TSHZ3	3.38774e-08	-2.06152	0.116	0.303	0.00113618	1
CDHR3	3.55145e-08	-1.85083	0.101	0.295	0.00119109	1
FCHSD2	3.66467e-08	-1.4815	0.175	0.38	0.00122906	1
KCNN2	3.75887e-08	1.20428	0.365	0.185	0.00126065	1
SNTB2	3.82481e-08	0.974894	0.444	0.245	0.00128276	1
ELAVL4	3.87178e-08	-1.27084	0.27	0.473	0.00129852	1
GRIK3	3.91085e-08	-3.29657	0.037	0.203	0.00131162	1
CACNA1A	3.98543e-08	-0.610832	0.899	0.89	0.00133663	1
TYRO3	4.06723e-08	1.14403	0.317	0.144	0.00136407	1
GPR158	4.17639e-08	-0.990898	0.392	0.578	0.00140068	1
SATB2	4.328e-08	0.505096	0.831	0.616	0.00145152	1
ZNF831	4.35542e-08	1.2642	0.259	0.109	0.00146072	1
FRMD3	4.4501e-08	-3.27979	0.026	0.188	0.00149247	1
LINC01102	4.46593e-08	1.4131	0.233	0.091	0.00149778	1
BRINP1	4.47289e-08	0.744159	0.72	0.552	0.00150012	1
PTPN5	4.48524e-08	0.756082	0.418	0.216	0.00150426	1
PPP4R4	4.53148e-08	0.970852	0.37	0.185	0.00151977	1
PTPRM	4.67811e-08	-2.1268	0.101	0.291	0.00156894	1
SOWAHA	4.71706e-08	2.32391	0.111	0.023	0.00158201	1
AC106795.3	4.82792e-08	1.36637	0.265	0.109	0.00161919	1
LRRK1	5.07039e-08	-2.06716	0.079	0.267	0.00170051	1
ERC1	5.13634e-08	0.527349	0.804	0.637	0.00172263	1
MGAT4C	5.44377e-08	0.347352	0.714	0.469	0.00182573	1
BICC1	5.46119e-08	0.778879	0.429	0.23	0.00183157	1
C1QL2	5.5283e-08	4.03647	0.058	0.004	0.00185408	1
CCDC144A	5.53914e-08	4.15971	0.053	0.003	0.00185772	1
ANKRD33B	5.61785e-08	0.915626	0.455	0.264	0.00188412	1
ARL 15.00	5.70955e-08	-0.820357	0.561	0.697	0.00191487	1
NBN	6.15061e-08	1.62413	0.233	0.093	0.00206279	1
TEK	6.17373e-08	2.16832	0.111	0.023	0.00207055	1
ST3GAL1	6.76753e-08	1.19381	0.296	0.139	0.0022697	1
BEGAIN	7.11135e-08	1.26466	0.286	0.129	0.002385	1
RTN4RL1	7.17466e-08	0.655331	0.587	0.366	0.00240624	1
PDE3B	7.81802e-08	-1.5654	0.18	0.374	0.00262201	1
NIPAL2	7.9835e-08	0.766906	0.529	0.328	0.00267751	1
MACF1	7.98647e-08	-0.65118	0.72	0.788	0.0026785	1
CCDC88C	8.16528e-08	2.23407	0.132	0.034	0.00273847	1
GRID2	8.48246e-08	0.314211	0.873	0.62	0.00284485	1
WIPF3	8.5303e-08	0.867402	0.466	0.269	0.00286089	1
MACROD2	8.69615e-08	-0.50506	0.852	0.916	0.00291652	1
RNF138	9.00637e-08	1.44677	0.222	0.084	0.00302056	1
RYR3	9.41975e-08	-2.8562	0.079	0.25	0.0031592	1
HOPX	9.54828e-08	1.31826	0.286	0.129	0.0032023	1
FNDC3A	9.71208e-08	0.833961	0.46	0.271	0.00325724	1
MYH9	1.00262e-07	1.1555	0.328	0.159	0.00336259	1
ADCY8	1.06993e-07	-3.80594	0.016	0.163	0.00358832	1
NTN4	1.07216e-07	-4.80946	0.005	0.144	0.00359582	1
ZFPM2	1.11147e-07	0.456864	0.831	0.646	0.00372766	1
AC016687.2	1.12118e-07	-4.43767	0.021	0.17	0.00376022	1
TMEM132C	1.15102e-07	-3.11727	0.026	0.181	0.0038603	1
TTC3	1.19299e-07	0.492478	0.862	0.743	0.00400105	1
PDGFC	1.24758e-07	-2.30958	0.063	0.235	0.00418414	1
LHFPL6	1.26361e-07	-1.10458	0.275	0.467	0.00423789	1
ANK1	1.26913e-07	-3.86631	0.005	0.144	0.00425641	1
SAMD5	1.37435e-07	-3.69996	0.026	0.176	0.0046093	1
AC019211.1	1.51598e-07	-0.838938	0.238	0.478	0.00508428	1
NTNG1	1.61519e-07	-2.41772	0.079	0.249	0.00541704	1
CXXC4	1.64008e-07	-2.98839	0.032	0.185	0.00550048	1
STARD13	1.67504e-07	-1.51367	0.175	0.365	0.00561775	1
RARB	1.74158e-07	-1.83925	0.148	0.332	0.00584092	1
ARHGAP10	1.78825e-07	1.29379	0.27	0.121	0.00599745	1
CDH10	1.93404e-07	-0.836373	0.513	0.652	0.00648639	1
TNR	2.1836e-07	0.535452	0.788	0.569	0.00732335	1
TMEM108	2.34004e-07	0.453735	0.847	0.668	0.00784802	1
LONRF3	2.43885e-07	1.59099	0.159	0.05	0.00817942	1
MGLL	2.44108e-07	-2.92004	0.032	0.181	0.0081869	1
CDH4	2.48116e-07	-2.14323	0.063	0.229	0.00832132	1
FHIT	2.51602e-07	-0.880973	0.471	0.633	0.00843822	1
CDK18	2.5568e-07	-2.87573	0.016	0.158	0.00857501	1
COL5A2	2.57321e-07	-2.83313	0.037	0.189	0.00863005	1
NBPF11	2.60688e-07	1.35311	0.206	0.078	0.00874295	1
FIGN	2.69133e-07	-2.37011	0.048	0.208	0.00902618	1
AC022639.1	2.74165e-07	-1.4642	0.185	0.377	0.00919494	1
OCA2	2.7524e-07	-3.66873	0.016	0.155	0.00923101	1
SORCS1	2.80491e-07	0.423413	0.894	0.676	0.00940711	1
GABRB3	2.95564e-07	0.438736	0.905	0.822	0.00991262	1
AC110023.1	2.95891e-07	1.24073	0.286	0.133	0.00992359	1
LDB2	3.1052e-07	0.410664	0.963	0.837	0.0104142	1
LINC02248	3.11556e-07	5.52546	0.042	0.001	0.010449	1
HSPA12A	3.30972e-07	0.520488	0.831	0.672	0.0111001	1
CPNE8	3.33365e-07	0.704252	0.481	0.29	0.0111804	1
RAPGEF5	3.41698e-07	0.445697	0.889	0.713	0.0114599	1
OPN3	3.5042e-07	1.48553	0.212	0.083	0.0117524	1
PDE4B	3.81761e-07	-1.71081	0.259	0.429	0.0128035	1
LIN7A	3.87292e-07	0.779196	0.561	0.38	0.012989	1
AL591501.1	3.87874e-07	0.972366	0.339	0.177	0.0130085	1
AKAP6	3.96189e-07	-0.563504	0.831	0.818	0.0132874	1
FAT4	4.11047e-07	1.482	0.122	0.031	0.0137857	1
KCNMA1	4.3094e-07	0.270828	0.974	0.932	0.0144529	1
AL139158.2	4.46488e-07	1.8704	0.095	0.019	0.0149743	1
ATXN1	4.5952e-07	-0.589159	0.788	0.814	0.0154114	1
CHRM2	4.74178e-07	-3.65406	0.021	0.159	0.015903	1
ERBB4	4.75589e-07	-4.08091	0.19	0.356	0.0159503	1
FRMD5	4.83943e-07	0.46285	0.899	0.776	0.0162305	1
AP000943.3	4.90282e-07	-3.26674	0.016	0.151	0.0164431	1
SLC37A1	5.07692e-07	0.986589	0.291	0.136	0.017027	1
FOXP1	5.08714e-07	-0.648244	0.725	0.797	0.0170612	1
RAP1GAP2	5.0929e-07	-0.885151	0.466	0.619	0.0170806	1
RAPH1	5.11871e-07	0.773118	0.386	0.218	0.0171671	1
MALAT1	5.15082e-07	0.215609	1	1	0.0172748	1
LRFN2	5.408e-07	0.549919	0.698	0.501	0.0181373	1
DPY19L1	5.58251e-07	-2.41845	0.074	0.227	0.0187226	1
LINC01202	5.58255e-07	-3.98446	0.011	0.14	0.0187228	1
COL24A1	5.72859e-07	0.715183	0.286	0.127	0.0192125	1
THAP12	5.78292e-07	2.31578	0.09	0.018	0.0193948	1
THRB	5.81361e-07	-0.537971	0.847	0.869	0.0194977	1
IL12RB2	5.89844e-07	-2.98241	0.021	0.159	0.0197822	1
SPHKAP	6.04681e-07	-6.73904	0	0.12	0.0202798	1
TLL1	6.04681e-07	-6.59287	0	0.12	0.0202798	1
PCBP3	6.04681e-07	-6.36728	0	0.12	0.0202798	1
ONECUT2	6.25598e-07	1.4932	0.175	0.063	0.0209813	1
NUP93	6.40863e-07	0.753657	0.407	0.222	0.0214932	1
DNM3	6.4613e-07	-0.729508	0.661	0.758	0.0216699	1
ARHGAP12	6.64536e-07	-3.83473	0.011	0.139	0.0222872	1
SH3RF2	6.98672e-07	1.6616	0.138	0.041	0.0234321	1
GDI1	7.06586e-07	1.05171	0.36	0.192	0.0236975	1
PSD3	7.33958e-07	0.543331	0.746	0.601	0.0246155	1
RPS6KA5	8.22489e-07	0.620806	0.619	0.424	0.0275846	1
OLFM1	8.3707e-07	0.661401	0.55	0.362	0.0280736	1
NAV3	9.32661e-07	0.31538	0.995	0.959	0.0312796	1
RHOBTB3	9.36134e-07	-2.44549	0.032	0.174	0.0313961	1
JARID2	9.44348e-07	0.764048	0.492	0.318	0.0316715	1
ZNF804B	9.52118e-07	-1.44001	0.217	0.389	0.0319321	1
EML5	9.6751e-07	0.948596	0.439	0.261	0.0324483	1
DLG2	9.76917e-07	0.191858	1	0.992	0.0327638	1
ZNF516	1.01956e-06	1.33588	0.228	0.099	0.0341941	1
SFMBT2	1.04227e-06	-1.78029	0.085	0.246	0.0349557	1
LRMP	1.05294e-06	-3.4539	0.016	0.144	0.0353134	1
CTNNA3	1.08385e-06	-2.01283	0.164	0.331	0.03635	1
LMO3	1.08955e-06	0.48531	0.656	0.456	0.0365412	1
AC007563.2	1.13809e-06	0.820429	0.614	0.463	0.0381692	1
CADM2	1.17556e-06	-0.305933	1	0.995	0.0394259	1
RAPGEF2	1.17959e-06	0.519673	0.857	0.762	0.0395612	1
TMTC1	1.18119e-06	0.592292	0.55	0.358	0.0396146	1
DKK 3.00	1.24099e-06	0.636769	0.487	0.293	0.0416203	1
RAB3C	1.26907e-06	-1.35225	0.254	0.418	0.042562	1
DOCK4	1.29577e-06	0.418612	0.873	0.725	0.0434575	1
TLN2	1.30951e-06	0.553508	0.709	0.541	0.0439183	1
PLEKHA2	1.34318e-06	1.18785	0.228	0.098	0.0450477	1
HTR3B	1.41883e-06	1.30176	0.148	0.048	0.0475846	1
TTC28	1.53777e-06	0.540337	0.72	0.54	0.0515738	1
PRKCI	1.54854e-06	0.851433	0.381	0.214	0.051935	1
CPLX2	1.55744e-06	0.790399	0.429	0.245	0.0522333	1
NR3C2	1.58756e-06	0.55079	0.757	0.603	0.0532438	1
LINC02217	1.65815e-06	-1.759	0.048	0.196	0.0556109	1
TRAPPC9	1.69317e-06	-1.13548	0.222	0.411	0.0567856	1
PHLPP2	1.72536e-06	0.979791	0.349	0.19	0.0578652	1
ATP6V1H	1.72982e-06	0.711837	0.619	0.445	0.0580149	1
FAM153C	1.73459e-06	0.574951	0.561	0.378	0.0581746	1
PHYHIP	1.7482e-06	0.828469	0.513	0.341	0.058631	1
SLF1	1.80693e-06	0.946966	0.302	0.151	0.0606009	1
RGMB	1.86905e-06	1.33842	0.153	0.052	0.0626842	1
ITGB8	1.87143e-06	0.86762	0.312	0.152	0.0627642	1
AFF3	1.89545e-06	0.369267	0.926	0.857	0.0635696	1
GAB2	1.93871e-06	-1.46092	0.153	0.32	0.0650203	1
GARNL3	2.08878e-06	0.546015	0.646	0.431	0.0700534	1
GPC5	2.19934e-06	0.803246	0.497	0.324	0.0737616	1
SUB1	2.24705e-06	1.17987	0.238	0.107	0.0753616	1
PBX1	2.25769e-06	0.395369	0.894	0.784	0.0757186	1
TRHDE	2.42012e-06	-1.34324	0.344	0.484	0.081166	1
RMDN2-AS1	2.58071e-06	2.38965	0.09	0.02	0.086552	1
ACVR1	2.58611e-06	1.36172	0.201	0.083	0.086733	1
TACR3	2.64054e-06	4.21313	0.042	0.003	0.0885583	1
ADAMTS16	2.71278e-06	0.832531	0.259	0.118	0.0909811	1
NEAT1	2.79735e-06	-1.88842	0.143	0.305	0.0938176	1
EPHA4	2.8332e-06	0.533153	0.746	0.593	0.0950198	1
ITGA7	2.87698e-06	1.47229	0.143	0.048	0.0964882	1
AC015468.3	3.02891e-06	2.4079	0.074	0.014	0.101584	1
DTNA	3.09433e-06	0.385088	0.841	0.661	0.103778	1
CDH7	3.11983e-06	-2.62693	0.026	0.154	0.104633	1
SYNPO2	3.1325e-06	-1.09323	0.18	0.363	0.105058	1
AHI1	3.16407e-06	0.442881	0.878	0.8	0.106117	1
MPPED2	3.38455e-06	0.794157	0.434	0.269	0.113511	1
HECW1	3.45045e-06	-0.474017	0.857	0.844	0.115721	1
PAM	3.48128e-06	0.570387	0.635	0.461	0.116755	1
MAST3	3.49207e-06	0.848144	0.434	0.271	0.117117	1
PALMD	3.49353e-06	2.35538	0.063	0.01	0.117166	1
CNIH3	3.53777e-06	-1.4814	0.101	0.26	0.11865	1
WASF1	3.60202e-06	0.577753	0.561	0.381	0.120804	1
PTPN13	3.61907e-06	0.953954	0.402	0.245	0.121376	1
IQCJ-SCHIP1	3.65776e-06	0.298194	0.989	0.893	0.122674	1
FGFR1	3.71767e-06	-3.26293	0.021	0.141	0.124683	1
NRXN2	3.78326e-06	0.710661	0.497	0.328	0.126883	1
MTHFD1	3.86421e-06	1.43166	0.153	0.054	0.129598	1
KCNH5	3.91078e-06	-1.2203	0.259	0.423	0.13116	1
PIP5K1B	4.02558e-06	0.728994	0.429	0.268	0.13501	1
CKB	4.06937e-06	0.805972	0.455	0.293	0.136478	1
GHR	4.10137e-06	-1.92278	0.111	0.26	0.137552	1
SLC35F3	4.17148e-06	0.356229	0.841	0.703	0.139903	1
TRERF1	4.20132e-06	0.517077	0.545	0.358	0.140904	1
EXOC6B	4.20823e-06	0.369567	0.841	0.716	0.141136	1
ANK2	4.24295e-06	-0.315608	0.968	0.969	0.1423	1
GSG1L	4.37142e-06	1.03361	0.28	0.144	0.146609	1
LZTS1	4.5237e-06	1.2059	0.185	0.075	0.151716	1
DACH1	4.57686e-06	-2.22054	0.053	0.19	0.153499	1
CAMK2A	4.61996e-06	0.351299	0.788	0.649	0.154944	1
ZNF385B	4.63822e-06	-0.63005	0.661	0.766	0.155557	1
EEPD1	4.72532e-06	0.978975	0.296	0.154	0.158478	1
GPR83	4.99345e-06	2.66791	0.069	0.012	0.16747	1
DYNC1I1	5.09523e-06	-0.609652	0.63	0.773	0.170884	1
MIR181A1HG	5.46712e-06	-1.47482	0.132	0.293	0.183356	1
SNAP25	5.47624e-06	0.354215	0.899	0.814	0.183662	1
TNFRSF1A	5.62544e-06	2.10896	0.085	0.019	0.188666	1
TBC1D1	5.64593e-06	0.646219	0.545	0.373	0.189353	1
LARGE1	5.67953e-06	-0.529759	0.804	0.822	0.19048	1
C8orf34	5.81499e-06	-2.23338	0.085	0.229	0.195023	1
AC139491.7	5.90232e-06	0.963381	0.328	0.177	0.197952	1
VWA3A	6.05592e-06	0.960153	0.296	0.151	0.203103	1
AXIN1	6.05853e-06	1.05388	0.228	0.105	0.203191	1
CDK19	6.1797e-06	0.624409	0.508	0.328	0.207255	1
MN1	6.427e-06	2.13147	0.069	0.012	0.215549	1
AUTS2	6.55492e-06	-0.385258	0.931	0.916	0.219839	1
MAP1B	6.5949e-06	-0.486587	0.847	0.883	0.22118	1
NELL1	6.59916e-06	0.678803	0.661	0.501	0.221323	1
FAM196B	6.60717e-06	1.0213	0.233	0.109	0.221591	1
PCSK5	7.00044e-06	-3.56609	0.016	0.128	0.234781	1
PNPLA2	7.58974e-06	2.03211	0.074	0.015	0.254545	1
MAN1C1	7.7493e-06	0.700617	0.55	0.376	0.259896	1
CERS4	8.13983e-06	-0.836127	0.328	0.507	0.272994	1
SH3GL1	8.31049e-06	0.890613	0.376	0.23	0.278717	1
MICAL3	8.39067e-06	0.479044	0.825	0.716	0.281406	1
CLMP	8.41001e-06	-3.99776	0.011	0.117	0.282055	1
MAPK4	8.45068e-06	0.606112	0.418	0.252	0.283419	1
NECAB1	8.82708e-06	0.361639	0.804	0.635	0.296043	1
AC078909.1	8.93806e-06	2.85027	0.063	0.011	0.299765	1
DOK6	9.26218e-06	0.548235	0.651	0.448	0.310635	1
MLF 1.00	9.41235e-06	1.2559	0.175	0.069	0.315671	1
HERC1	9.84619e-06	-0.533527	0.624	0.74	0.330222	1
MBNL2	9.86406e-06	0.433667	0.857	0.714	0.330821	1
AC139749.1	9.96423e-06	6.01373	0.026	0	0.33418	1
AC120193.1	1.01228e-05	-0.966499	0.307	0.459	0.339499	1
SHC3	1.0192e-05	0.667623	0.519	0.351	0.341819	1
ST8SIA3	1.02039e-05	0.765433	0.413	0.259	0.342218	1
ANXA11	1.03832e-05	0.754913	0.312	0.169	0.348231	1
GRM4	1.0734e-05	-4.63905	0.005	0.105	0.359998	1
AL020994.2	1.08442e-05	3.40998	0.048	0.005	0.363692	1
ZNF536	1.09276e-05	-3.46656	0.042	0.162	0.36649	1
LINC01902	1.09825e-05	-2.4465	0.011	0.117	0.36833	1
CFAP161	1.1115e-05	-2.0751	0.09	0.223	0.372774	1
PABPC1	1.12699e-05	0.831742	0.317	0.176	0.37797	1
POLN	1.1296e-05	0.832068	0.45	0.301	0.378844	1
RAMP1	1.15282e-05	0.886132	0.243	0.118	0.386633	1
NEGR1	1.15363e-05	-0.38893	0.963	0.961	0.386905	1
TMEM161B-AS1	1.18973e-05	0.347722	0.894	0.748	0.399013	1
PAMR1	1.19773e-05	2.13234	0.085	0.02	0.401694	1
AJ009632.2	1.24296e-05	-1.58183	0.122	0.267	0.416862	1
CTDSPL	1.26664e-05	0.580481	0.598	0.459	0.424806	1
AC084816.1	1.29682e-05	-3.03136	0.021	0.132	0.434929	1
GLRA3	1.30401e-05	0.986986	0.317	0.178	0.437337	1
ARHGEF7	1.30673e-05	0.484284	0.704	0.529	0.438251	1
TNIK	1.34373e-05	-0.885384	0.429	0.567	0.45066	1
LRRC8B	1.34864e-05	0.704316	0.497	0.348	0.452307	1
GCFC2	1.35371e-05	1.17911	0.233	0.113	0.454007	1
LINC01605	1.36822e-05	1.82487	0.095	0.026	0.458873	1
ERCC6L2	1.3721e-05	0.611479	0.492	0.314	0.460174	1
PRKACB	1.39232e-05	0.43793	0.783	0.62	0.466956	1
HSPA1B	1.40574e-05	1.86452	0.106	0.031	0.471457	1
PAG1	1.41097e-05	-1.48151	0.101	0.245	0.473212	1
CAMK2D	1.43321e-05	-1.07659	0.323	0.463	0.480669	1
MEF2A	1.44558e-05	0.584483	0.661	0.525	0.48482	1
SAMD4A	1.49986e-05	-1.5803	0.111	0.253	0.503022	1
NTRK2	1.54327e-05	-0.448558	0.857	0.863	0.51758	1
DTNB	1.55172e-05	0.53196	0.688	0.593	0.520417	1
DAAM1	1.61371e-05	0.480219	0.614	0.438	0.541206	1
PLPPR1	1.62874e-05	-3.54447	0.021	0.128	0.546245	1
BBS2	1.64363e-05	0.915172	0.286	0.147	0.551242	1
WNT2	1.65059e-05	2.70792	0.042	0.004	0.553574	1
ZFAND3	1.6541e-05	0.396353	0.794	0.705	0.554752	1
MBNL1	1.65834e-05	0.493023	0.741	0.612	0.556175	1
LINC02389	1.67056e-05	-1.17637	0.159	0.309	0.560274	1
CAMK2B	1.68558e-05	0.511858	0.72	0.555	0.56531	1
STXBP5	1.69362e-05	0.382208	0.81	0.698	0.568008	1
FRY	1.69829e-05	0.391874	0.799	0.656	0.569572	1
ITGA4	1.72762e-05	4.70659	0.032	0.001	0.57941	1
CDON	1.77806e-05	0.668798	0.339	0.188	0.596326	1
KIAA2012	1.79007e-05	0.911231	0.254	0.125	0.600355	1
AP001999.1	1.79216e-05	4.1222	0.032	0.001	0.601054	1
CNKSR2	1.81058e-05	0.374937	0.915	0.756	0.607232	1
FUT8	1.83716e-05	-0.833444	0.323	0.497	0.616146	1
LNX1	1.83977e-05	0.614588	0.476	0.328	0.617023	1
HAUS3	1.86085e-05	3.5466	0.037	0.003	0.624091	1
KCNIP1	1.88705e-05	-3.95795	0.011	0.11	0.63288	1
NBEA	1.94642e-05	-0.352194	0.894	0.916	0.65279	1
TENM2	1.98763e-05	0.26832	0.958	0.882	0.666612	1
SLITRK4	1.99382e-05	0.944677	0.286	0.152	0.668686	1
ATP8B4	1.99594e-05	1.15474	0.19	0.084	0.669398	1
RNF19A	2.01596e-05	0.587282	0.429	0.269	0.676112	1
ERCC1	2.06854e-05	1.14254	0.212	0.099	0.693748	1
DNAH14	2.24102e-05	-1.55739	0.079	0.212	0.751592	1
PRKG1	2.25095e-05	0.242287	0.73	0.506	0.754923	1
SOX6	2.29835e-05	-4.49325	0.021	0.125	0.770821	1
AK5	2.33741e-05	0.374358	0.836	0.693	0.783922	1
GRIK4	2.34004e-05	0.613789	0.455	0.29	0.784801	1
ST6GAL1	2.39964e-05	-1.26077	0.063	0.196	0.804792	1
OLFM3	2.41854e-05	-0.656469	0.64	0.702	0.811131	1
GALNT8	2.45276e-05	-2.9322	0.021	0.127	0.822608	1
KLF12	2.46854e-05	-1.00332	0.286	0.441	0.827899	1
DYSF	2.48497e-05	-1.68757	0.032	0.147	0.833411	1
TNPO1	2.49768e-05	0.540997	0.492	0.325	0.837671	1
CHSY1	2.4978e-05	0.804712	0.228	0.109	0.837711	1
INHBA-AS1	2.53313e-05	2.46948	0.063	0.012	0.849563	1
TMEM72-AS1	2.60023e-05	-2.07238	0.042	0.159	0.872066	1
RFTN1	2.64402e-05	0.810018	0.423	0.269	0.886753	1
EML6	2.6468e-05	0.47229	0.709	0.567	0.887682	1
COL21A1	2.65093e-05	-3.61148	0.016	0.116	0.88907	1
UST	2.66565e-05	-3.50757	0.011	0.107	0.894006	1
DAPK2	2.67294e-05	-3.81358	0.005	0.098	0.896452	1
PTK7	2.7196e-05	-3.81781	0.005	0.098	0.912099	1
SMAP1	2.93672e-05	-0.863951	0.296	0.439	0.984917	1
CRLF1	2.95962e-05	1.15163	0.169	0.071	0.992599	1
NCKAP1	2.99207e-05	0.580403	0.571	0.429	1	1
ITGAV	3.05547e-05	1.02221	0.212	0.099	1	1
MAP3K4	3.09209e-05	0.746645	0.339	0.201	1	1
ZEB1-AS1	3.09546e-05	-2.71279	0.021	0.124	1	1
GPRIN3	3.13195e-05	-3.4241	0.011	0.106	1	1
ALDH1A1	3.15527e-05	-3.93992	0.005	0.097	1	1
SGCD	3.15936e-05	0.487843	0.619	0.448	1	1
RIN1	3.19353e-05	2.39626	0.069	0.015	1	1
CTNNAL1	3.3862e-05	0.946594	0.349	0.212	1	1
HRH2	3.44566e-05	0.898271	0.265	0.14	1	1
FAM160A1	3.55324e-05	1.15076	0.132	0.048	1	1
IL12A-AS1	3.57046e-05	0.852327	0.27	0.143	1	1
CHRD	3.61642e-05	1.36237	0.138	0.052	1	1
TMEFF2	3.73589e-05	-0.740631	0.582	0.673	1	1
GRK2	3.78168e-05	1.35849	0.18	0.08	1	1
PDE4A	3.79387e-05	-1.11923	0.148	0.29	1	1
NNAT	3.79723e-05	1.77149	0.111	0.037	1	1
CDK6	3.80366e-05	0.642638	0.354	0.211	1	1
VSNL1	3.84725e-05	0.480734	0.72	0.588	1	1
EMB	3.87645e-05	-2.74575	0.026	0.129	1	1
LRMDA	3.87688e-05	-1.8762	0.048	0.165	1	1
CMTM4	3.88377e-05	0.699378	0.423	0.273	1	1
VSTM2A	3.9851e-05	0.751538	0.339	0.197	1	1
BTBD11	3.98996e-05	-4.06732	0.011	0.103	1	1
UBC	4.06658e-05	0.858745	0.254	0.131	1	1
PLA2R1	4.13383e-05	-3.03336	0.016	0.113	1	1
ANKRD18B	4.15489e-05	0.843095	0.238	0.121	1	1
EEF1A1	4.28639e-05	0.867571	0.317	0.178	1	1
AL033504.1	4.30348e-05	-2.43485	0.021	0.122	1	1
NXN	4.30845e-05	-2.74709	0.021	0.121	1	1
FKBP5	4.32492e-05	0.633862	0.386	0.235	1	1
ARHGAP6	4.34185e-05	1.37768	0.127	0.046	1	1
MLIP	4.41633e-05	0.509302	0.603	0.453	1	1
NDFIP2	4.4237e-05	0.558912	0.45	0.299	1	1
ATF2	4.4551e-05	0.738426	0.386	0.246	1	1
KCNC2	4.47469e-05	-0.835696	0.593	0.657	1	1
SEMA3E	4.51155e-05	-2.87838	0.026	0.129	1	1
WLS	4.56645e-05	-2.12635	0.042	0.154	1	1
PDE1C	4.57114e-05	-1.12557	0.217	0.358	1	1
ECHDC2	4.5967e-05	1.04905	0.238	0.121	1	1
VAT1L	4.61252e-05	-2.07262	0.032	0.139	1	1
PTPRR	4.62029e-05	0.52644	0.598	0.439	1	1
SH3BGRL	4.69376e-05	0.658626	0.418	0.268	1	1
FRMD4A	4.71827e-05	-0.249936	0.984	0.977	1	1
AC013652.1	4.78609e-05	1.00233	0.323	0.192	1	1
UNC13C	4.87158e-05	0.384249	0.519	0.335	1	1
TOX2	4.89415e-05	-3.52051	0.011	0.102	1	1
SEMA5B	4.92546e-05	1.00001	0.19	0.086	1	1
RPF2	4.93598e-05	1.49074	0.132	0.05	1	1
FAM189A1	4.94331e-05	-0.860173	0.328	0.467	1	1
ZDHHC14	5.01457e-05	0.494215	0.704	0.582	1	1
KHDRBS3	5.02075e-05	-0.494535	0.825	0.81	1	1
CERKL	5.09203e-05	1.55519	0.074	0.018	1	1
CLMN	5.22919e-05	-2.95008	0.032	0.135	1	1
KLC1	5.32251e-05	0.883574	0.344	0.215	1	1
AC092902.3	5.39488e-05	0.74616	0.228	0.112	1	1
GUCY1A2	5.39801e-05	0.332925	0.783	0.604	1	1
EDIL3	5.50513e-05	0.373122	0.709	0.537	1	1
GULP1	5.65027e-05	0.556868	0.392	0.245	1	1
NBPF15	5.81171e-05	1.08307	0.185	0.086	1	1
GALNT18	5.89246e-05	0.472623	0.672	0.501	1	1
NPAS3	5.91049e-05	-1.18069	0.481	0.586	1	1
ATP11A	5.93309e-05	0.937891	0.302	0.174	1	1
LPP	6.08039e-05	-1.17468	0.18	0.324	1	1
TRAF3IP2-AS1	6.22441e-05	-0.641893	0.407	0.543	1	1
SYNPO	6.25171e-05	0.982121	0.254	0.139	1	1
PARVA	6.29057e-05	-2.46033	0.021	0.12	1	1
ITGA8	6.29671e-05	-4.83712	0.005	0.09	1	1
AK9	6.35808e-05	-1.46786	0.069	0.192	1	1
MAMDC2	6.50979e-05	0.886614	0.249	0.132	1	1
CNTN4	6.5739e-05	-0.619102	0.757	0.785	1	1
SLITRK5	6.57654e-05	0.527873	0.471	0.32	1	1
TRPS1	6.61296e-05	0.518544	0.471	0.309	1	1
THEMIS	6.78167e-05	-5.87045	0	0.079	1	1
AC111006.1	6.78167e-05	-5.88573	0	0.079	1	1
JPX	6.79849e-05	0.577396	0.487	0.332	1	1
TSPYL2	6.85949e-05	0.722265	0.36	0.224	1	1
AMPH	6.93722e-05	0.412608	0.751	0.63	1	1
INTS6	7.1339e-05	0.927747	0.317	0.197	1	1
NCK2	7.19916e-05	-1.49732	0.106	0.234	1	1
EMC4	7.22661e-05	1.71107	0.074	0.019	1	1
SH3YL1	7.25938e-05	0.830585	0.307	0.176	1	1
MIR4500HG	7.37054e-05	0.818029	0.28	0.154	1	1
PCDH9	7.45452e-05	-0.251125	0.995	0.971	1	1
AC007091.1	7.52693e-05	1.52279	0.106	0.035	1	1
STEAP2	7.68626e-05	0.821844	0.238	0.122	1	1
SFRP2	7.8438e-05	5.50068	0.021	0	1	1
AL669970.3	7.8438e-05	5.63493	0.021	0	1	1
AC009060.1	7.8438e-05	5.26631	0.021	0	1	1
GALNT6	7.93616e-05	2.20319	0.053	0.01	1	1
LINC01725	8.00816e-05	-1.43491	0.201	0.333	1	1
ATP11B	8.02562e-05	0.745393	0.333	0.197	1	1
CSGALNACT1	8.41103e-05	0.431926	0.577	0.42	1	1
MTMR2	8.51642e-05	0.651873	0.333	0.199	1	1
GATB	8.56963e-05	1.02249	0.238	0.128	1	1
AP2M1	8.57655e-05	0.899567	0.249	0.133	1	1
REPS1	8.61176e-05	0.584767	0.45	0.306	1	1
DUBR	8.61769e-05	-0.851236	0.233	0.384	1	1
KCNV1	8.61871e-05	1.68774	0.111	0.039	1	1
OSBPL3	8.63804e-05	-1.09177	0.148	0.286	1	1
POU2F2	8.81656e-05	0.810926	0.328	0.201	1	1
SYBU	8.94589e-05	0.4499	0.63	0.512	1	1
SLC29A4	8.9967e-05	1.83348	0.09	0.027	1	1
PEAK1	9.10514e-05	0.51091	0.566	0.435	1	1
TUB	9.18887e-05	0.908836	0.259	0.143	1	1
SLC44A1	9.28178e-05	0.218568	0.704	0.532	1	1
AC067956.1	9.30214e-05	-0.646604	0.243	0.404	1	1
KIF16B	9.52101e-05	-0.952289	0.217	0.362	1	1
WNK1	9.59136e-05	0.40482	0.64	0.491	1	1
DENND4A	9.60793e-05	0.420633	0.693	0.569	1	1
NME7	9.7067e-05	0.538821	0.55	0.396	1	1
PRELID2	9.73936e-05	0.227901	0.349	0.203	1	1
TDO2	9.77895e-05	-2.80188	0.005	0.087	1	1
OVCH1	9.8876e-05	1.1876	0.138	0.056	1	1
NPTXR	0.000100912	0.715874	0.407	0.273	1	1
COX7A2L	0.000101347	0.717618	0.307	0.185	1	1
CREB5	0.000102096	-1.27154	0.037	0.14	1	1
CBLB	0.000102845	-1.67705	0.095	0.211	1	1
ZFAT	0.000103368	1.08976	0.206	0.105	1	1
FGF9	0.00010626	1.14833	0.122	0.045	1	1
AC008127.1	0.000107512	-5.55295	0	0.075	1	1
KCNG3	0.000108729	1.39609	0.106	0.037	1	1
LINC00390	0.000108937	2.13847	0.058	0.012	1	1
NOVA1	0.000110174	0.40259	0.725	0.635	1	1
ZNF667	0.000112363	0.841864	0.254	0.139	1	1
FGF12	0.000112581	-0.339005	0.963	0.946	1	1
MEF2C	0.000117799	-0.349567	0.921	0.89	1	1
IPO5	0.000117811	0.720121	0.243	0.129	1	1
BMPER	0.000118098	-0.834371	0.407	0.536	1	1
PWRN1	0.00011905	-2.21493	0.053	0.158	1	1
LRRFIP1	0.000119823	0.454302	0.661	0.524	1	1
GML	0.000120093	3.77309	0.032	0.003	1	1
ARMC9	0.000121969	0.546417	0.608	0.454	1	1
AC004158.1	0.000122443	1.0923	0.201	0.102	1	1
COP 1	0.000123125	0.313038	0.704	0.536	1	1
NRSN1	0.000125121	-1.46833	0.143	0.263	1	1
CNGA3	0.000126531	4.46743	0.026	0.001	1	1
GON7	0.000126531	4.75088	0.026	0.001	1	1
CRB1	0.000128093	-2.15168	0.048	0.151	1	1
ST5	0.000129218	-1.42426	0.101	0.22	1	1
AL136115.2	0.000133752	2.10503	0.063	0.015	1	1
ADCY10	0.00013382	1.26976	0.132	0.053	1	1
FAM135A	0.000134496	0.577732	0.508	0.356	1	1
LONRF1	0.000138507	0.892549	0.233	0.127	1	1
SLC5A4-AS1	0.000141872	-0.971233	0.243	0.374	1	1
SMYD2	0.000142612	-2.07393	0.042	0.143	1	1
VGLL4	0.000142966	0.612675	0.571	0.437	1	1
MCC	0.000145177	-2.86727	0.021	0.11	1	1
PHACTR1	0.000146806	0.221101	1	0.944	1	1
GFOD1	0.000148242	0.471807	0.667	0.517	1	1
CNTNAP3	0.000148525	-2.24362	0.026	0.12	1	1
CYP1B1	0.000150496	1.93211	0.069	0.018	1	1
ANKRD44	0.000152272	-1.39139	0.127	0.25	1	1
CASC4	0.000152684	-0.562662	0.45	0.593	1	1
RAP2B	0.000154996	1.87752	0.074	0.02	1	1
KCNQ1OT1	0.000158754	-1.02771	0.18	0.317	1	1
AGTPBP1	0.000158888	-0.742407	0.339	0.483	1	1
TUBGCP4	0.000160817	1.32893	0.122	0.048	1	1
TWSG1	0.000161042	0.979015	0.19	0.094	1	1
BSG	0.000162168	0.740008	0.328	0.203	1	1
PPARGC1A	0.000168574	0.731314	0.328	0.201	1	1
PPP2R2C	0.000168805	0.416158	0.746	0.615	1	1
RASSF4	0.000170168	-5.27327	0	0.071	1	1
RAB31	0.000170345	-3.74689	0.005	0.082	1	1
SSX2IP	0.000172054	0.561312	0.423	0.275	1	1
RMDN2	0.000172647	1.09357	0.19	0.095	1	1
COBL	0.000176329	-0.717405	0.603	0.646	1	1
PRKN	0.000176774	-0.524623	0.556	0.675	1	1
HSP90B1	0.000178156	0.740781	0.238	0.127	1	1
CTNNBIP1	0.000179107	-1.40054	0.048	0.152	1	1
PPL	0.000180053	1.67325	0.095	0.033	1	1
CALM3	0.000183228	0.716469	0.37	0.239	1	1
AF279873.3	0.000183604	-2.35858	0.016	0.101	1	1
MLF 2.00	0.00018558	0.768099	0.286	0.166	1	1
GREM2	0.000186041	-1.70115	0.026	0.118	1	1
CREBL2	0.000189305	1.32546	0.116	0.045	1	1
TLK1	0.000190203	0.426874	0.524	0.373	1	1
AC007402.1	0.000198246	-5.80424	0	0.069	1	1
MERTK	0.000198246	-5.17235	0	0.069	1	1
BCAT1	0.000199222	-1.68782	0.042	0.141	1	1
NEDD4L	0.000199651	0.367929	0.735	0.589	1	1
PJA1	0.00020253	1.53047	0.095	0.033	1	1
TMEM132D	0.000206332	0.198603	0.899	0.71	1	1
PKP4	0.000207415	0.415833	0.783	0.654	1	1
MT3	0.000207486	0.669382	0.238	0.128	1	1
PACSIN2	0.000208902	0.898316	0.228	0.122	1	1
BAZ2B	0.000210389	0.373579	0.608	0.469	1	1
TBC1D9B	0.000212807	0.894463	0.185	0.088	1	1
TIAM2	0.000215969	0.457562	0.672	0.559	1	1
SEC24D	0.000217487	-1.47529	0.095	0.208	1	1
ST3GAL6	0.000221959	-0.819283	0.164	0.306	1	1
NXPH1	0.000225789	-4.47365	0.042	0.135	1	1
SRPK1	0.000225905	0.548852	0.392	0.259	1	1
KCNH8	0.000225967	-3.64239	0.011	0.088	1	1
AC083906.3	0.000227296	1.88029	0.042	0.007	1	1
AC125793.1	0.000227296	1.95604	0.042	0.007	1	1
ZSCAN5A	0.000228863	0.93132	0.238	0.131	1	1
PKIG	0.000233276	0.598243	0.429	0.294	1	1
MAP2K1	0.000233983	0.457967	0.407	0.265	1	1
RUNX2	0.000234011	-3.52579	0.005	0.079	1	1
RASGEF1C	0.00023454	-2.26414	0.032	0.124	1	1
SLC8B1	0.000236131	-2.6623	0.016	0.098	1	1
LINC01632	0.000236407	-2.40549	0.048	0.146	1	1
SLC2A12	0.000240517	1.3656	0.127	0.052	1	1
KLHL25	0.00024387	1.70187	0.09	0.03	1	1
CPXM2	0.000243997	1.52213	0.058	0.014	1	1
SNED1	0.00025039	0.422059	0.54	0.388	1	1
FOXN3	0.000257826	-0.831773	0.344	0.471	1	1
ANKS6	0.000258891	-1.05069	0.106	0.226	1	1
SEC14L5	0.000264634	0.492594	0.392	0.257	1	1
MSANTD1	0.000266557	1.58806	0.09	0.03	1	1
SYN1	0.000268089	0.580213	0.418	0.283	1	1
MDFIC	0.000268941	-5.19918	0	0.067	1	1
HPRT1	0.000270112	0.440436	0.545	0.408	1	1
PART1	0.00027153	0.572369	0.344	0.22	1	1
NEK10	0.000271727	0.568934	0.423	0.291	1	1
SLC6A11	0.000272062	0.863505	0.175	0.083	1	1
SAMD14	0.000272193	1.4717	0.101	0.035	1	1
LRRC3B	0.000272845	-1.7314	0.011	0.088	1	1
SLC23A2	0.00027336	-0.787792	0.259	0.393	1	1
KLHL5	0.000276111	-1.92614	0.058	0.159	1	1
COL5A1	0.000278628	0.96392	0.09	0.03	1	1
TRIM9	0.000279242	0.360176	0.852	0.756	1	1
LHFPL3	0.000279835	-2.33777	0.042	0.137	1	1
EIF1AX	0.000281041	0.518101	0.286	0.165	1	1
TCF12	0.000282986	0.247279	0.624	0.457	1	1
LINC01266	0.000283339	1.26764	0.164	0.079	1	1
SH2D3C	0.000283383	1.14577	0.116	0.045	1	1
RPS6KA2	0.000284467	0.278227	0.778	0.635	1	1
ABLIM2	0.000284517	0.388299	0.683	0.562	1	1
AC138305.1	0.000294886	1.16931	0.148	0.067	1	1
FZD3	0.00029917	0.534716	0.45	0.318	1	1
RASAL1	0.000304534	0.888686	0.169	0.08	1	1
KCNB1	0.000306638	0.381742	0.709	0.573	1	1
HERC4	0.00030918	0.433404	0.63	0.502	1	1
PHF6	0.000309641	0.981482	0.143	0.063	1	1
CAMK2G	0.000315776	-0.910758	0.243	0.384	1	1
NPTN	0.000320073	0.466748	0.582	0.446	1	1
RAB27B	0.000320784	-0.894143	0.201	0.34	1	1
GABRG1	0.000323806	-2.91432	0.011	0.086	1	1
OSBPL10	0.000325692	-1.07637	0.138	0.26	1	1
MORN4	0.000329705	0.960426	0.201	0.105	1	1
TMEM47	0.000335105	1.08771	0.116	0.046	1	1
YJEFN3	0.000338354	1.2442	0.159	0.075	1	1
PMFBP1	0.000338792	3.35742	0.037	0.005	1	1
PTPRK	0.000342089	-0.695912	0.735	0.706	1	1
RTN1	0.000343519	-0.447315	0.746	0.771	1	1
AC005154.6	0.000344806	0.848106	0.265	0.158	1	1
SPRY1	0.000350752	2.32257	0.048	0.01	1	1
VIPR2	0.000360144	-3.54267	0.005	0.075	1	1
GAGE10	0.00036503	2.55958	0.037	0.005	1	1
AC099062.1	0.000371234	1.66906	0.048	0.01	1	1
DCLK3	0.00037188	2.32623	0.037	0.005	1	1
ADAMTS9-AS2	0.000373817	0.22803	0.381	0.231	1	1
SESN3	0.000374134	0.432826	0.534	0.39	1	1
ARHGAP22	0.000376513	-1.26637	0.09	0.203	1	1
ADGRB1	0.000376901	0.880102	0.238	0.136	1	1
TMEM59L	0.000383271	0.671975	0.402	0.276	1	1
AC010127.1	0.000383776	-2.15122	0.048	0.14	1	1
ASB7	0.0003879	1.23509	0.175	0.087	1	1
GRAMD2B	0.000391389	-4.03752	0.005	0.073	1	1
ADCY9	0.000392948	0.402023	0.661	0.573	1	1
ZFHX4	0.000393816	1.0901	0.127	0.053	1	1
ECE1	0.000398765	-1.11009	0.122	0.237	1	1
ANKRD18A	0.000403738	-2.56774	0.021	0.101	1	1
LRP1	0.000410187	0.792971	0.302	0.186	1	1
SLITRK3	0.000416482	1.26215	0.116	0.048	1	1
AC060765.1	0.000420898	1.29454	0.085	0.029	1	1
IGLON5	0.000424495	-5.15343	0	0.063	1	1
SPRY4-AS1	0.000427553	-2.74918	0.016	0.093	1	1
ANKRD10	0.000428736	0.603824	0.37	0.249	1	1
BCL2	0.000435879	0.549317	0.471	0.35	1	1
CDC42EP3	0.000437735	1.20761	0.116	0.048	1	1
ID2	0.000438476	1.25726	0.159	0.078	1	1
R3HDM2	0.000440832	-0.482788	0.561	0.652	1	1
MAP7	0.000441504	0.280334	0.841	0.756	1	1
RGS7BP	0.000445474	0.332947	0.529	0.362	1	1
PRKAR2B	0.000452835	0.551245	0.587	0.449	1	1
MFSD4A	0.000454724	0.901277	0.238	0.137	1	1
FAM193B	0.000460415	0.535352	0.291	0.176	1	1
C2	0.000461987	-2.84153	0.011	0.083	1	1
BCAR3	0.000469471	-1.81076	0.037	0.125	1	1
ART3	0.000472301	0.932499	0.201	0.107	1	1
RSL24D1	0.000473824	1.35643	0.085	0.029	1	1
CSMD3	0.000476077	0.224622	0.952	0.849	1	1
NCOA3	0.00047608	-1.06013	0.132	0.248	1	1
PCSK2	0.000477987	0.306459	0.852	0.683	1	1
ARL13B	0.000479171	0.973813	0.217	0.122	1	1
ZNF609	0.000497245	0.392259	0.693	0.574	1	1
CLTC	0.000510875	0.487835	0.423	0.29	1	1
TMEM132B	0.000525848	0.301565	0.899	0.773	1	1
ZNF704	0.000526413	-0.776666	0.323	0.45	1	1
KCNJ3	0.000526506	0.397453	0.751	0.642	1	1
CCNH	0.000530608	0.332968	0.614	0.483	1	1
AC007953.2	0.000533047	3.22276	0.032	0.004	1	1
EFR3B	0.000541225	0.477328	0.354	0.227	1	1
EIF2AK2	0.000541686	0.871098	0.28	0.18	1	1
PHYHD1	0.000543826	3.16994	0.032	0.004	1	1
MIR99AHG	0.000545055	-0.425064	0.862	0.846	1	1
ETNK1	0.000563669	0.551858	0.381	0.257	1	1
RIF1	0.000564071	0.689217	0.376	0.259	1	1
ADAM9	0.000564365	0.723621	0.233	0.132	1	1
DUSP16	0.000564925	1.00293	0.159	0.078	1	1
GPR55	0.000566125	1.60501	0.074	0.023	1	1
FAM227A	0.000568388	0.966153	0.159	0.076	1	1
LUZP2	0.000580345	-1.85681	0.079	0.178	1	1
OSGEPL1-AS1	0.000582618	2.63855	0.042	0.008	1	1
DENND2C	0.000588867	2.63717	0.042	0.008	1	1
KITLG	0.000592345	0.876411	0.206	0.113	1	1
TYW1	0.000593714	0.728641	0.386	0.263	1	1
FSTL4	0.000601926	0.203687	0.772	0.578	1	1
PALM2	0.000604103	-1.57423	0.058	0.152	1	1
PRAG1	0.000615278	0.984078	0.19	0.101	1	1
PDIA5	0.00061955	0.943175	0.148	0.068	1	1
KSR2	0.000622562	0.287515	0.894	0.77	1	1
MIOS	0.000622986	1.05162	0.164	0.083	1	1
E2F3	0.000624965	0.6962	0.254	0.148	1	1
FAM13C	0.000630542	-0.989902	0.153	0.276	1	1
[truncated: 12,501 more rows]
